# Supplementary material for: A general computational design strategy for stabilizing viral class I fusion proteins
Source: Nat Commun. 2024 Feb 13;15:1335. doi: 10.1038/s41467-024-45480-z (PMC10864359; doi:10.1038/s41467-024-45480-z)
Supplement: Supplementary file 4 — Supplementary Data 1 [file 41467_2024_45480_MOESM4_ESM.xlsx]

## Sheet: DDG_alanine_scanning
Residue position	Sequence	DDG_Prefusion (REU)	DDG_Postfusion (REU)	DDGpost – DDGpre (REU)	DDG changes after alanine substitutions on each residue position. DDG < -1 indicates stabilizing substitutions while DDG > 1 indicates destabilizing changes. The difference DDGpost – DDGpre was used to identify residue positions where the alanine substitution was more stabilizing of the prefusion state than the postfusion state. Our selection filters were: 1) DDGpost-DDGpre >= 0.7. 2) DDG_Prefusi…
27	N	0.425526	1.2584	0.832875
28	I	8.905	10.1857	1.28075
29	T	-0.333206	2.85578	3.18899
30	E	2.65132	4.80677	2.15546
31	E	3.19422	1.64728	-1.54694
32	F	17.5841	15.4649	-2.11921
33	Y	8.7205	7.20984	-1.51066
34	Q	1.48731	0.199433	-1.28788
35	S	-1.59607	1.42545	3.02152
36	T	2.20489	3.19783	0.992942
37	C	-0.0364827	0.144544	0.181026
38	S	-3.52028	-2.39799	1.12229
39	A	0	0	0
40	V	8.1046	8.15014	0.0455385
41	S	-3.45603	-1.94641	1.50963
42	K	3.26059	2.71074	-0.549853
43	G	1.49972	5.46085	3.96113
44	Y	10.7524	13.3336	2.58115
45	L	4.48251	4.90504	0.422525
46	S	-1.86069	0.129512	1.9902
47	A	0	0	0
48	L	10.228	10.2763	0.0482815
49	R	2.93349	2.41135	-0.522143
50	T	5.98835	6.27867	0.290325
51	G	-3.02298	9.05913	12.0821
52	W	12.2211	8.69688	-3.52424
53	Y	10.34	15.06	4.72007
54	T	3.28523	0.284966	-3.00027
55	S	-2.41831	-0.554889	1.86342
56	V	10.5555	3.12609	-7.42945
57	I	9.42089	11.0607	1.63982
58	T	2.31265	1.93677	-0.375886
59	I	11.579	11.7313	0.15237
60	E	-1.6812	2.94762	4.62882
61	L	11.4395	8.54355	-2.89598
62	S	-1.935	-1.19898	0.736017
63	N	2.67039	3.5946	0.924215
64	I	4.10018	12.164	8.06378
65	K	0.208503	-0.0132653	-0.221769
66	E	2.21872	3.34354	1.12482
67	N	2.60955	0.489524	-2.12002
68	K	1.83644	2.62628	0.789841
69	C	-0.00260771	0.0021038	0.00471151
70	N	0.175136	1.34465	1.16951
71	G	8.15456	0.170465	-7.9841
72	T	2.69261	2.05312	-0.63949
73	D	3.20957	5.38648	2.17691
74	A	0	0	0
75	K	-0.205601	0.32068	0.526281
76	V	4.04993	6.57435	2.52442
77	K	0.0571429	1.43195	1.37481
78	L	6.60563	9.56737	2.96174
79	I	9.15917	9.24864	0.0894684
80	K	2.80152	2.22323	-0.578296
81	Q	0.409036	-0.230612	-0.639649
82	E	0.636445	5.68603	5.04959
83	L	9.40747	7.19116	-2.21632
84	D	1.96783	1.92381	-0.0440249
85	K	1.48991	0.00232426	-1.48759
86	Y	12.5073	12.8076	0.300329
87	K	-1.24892	0.152392	1.40132
88	N	-0.834966	-0.814286	0.0206803
89	A	0	0	0
90	V	5.19791	5.6343	0.436383
91	T	-0.964864	-0.260204	0.70466
92	E	1.30206	3.44497	2.14291
93	L	11.2805	8.65467	-2.6258
94	Q	0.133107	1.19339	1.06028
95	L	2.84495	2.79049	-0.0544671
96	L	6.45675	7.38112	0.924376
97	M	-4.53128	2.53286	7.06414
98	Q	-0.158617
137	F	4.42669
138	L	6.08428
139	G	-2.2048
140	F	7.90683
141	L	7.49983
142	L	8.64286
143	G	5.83435
144	V	3.06921
145	G	0.530171
146	S	0.186576
147	A	0
148	I	8.2494
149	A	0	0	0
150	S	-2.98783	1.78027	4.76811
151	G	-1.03943	4.44286	5.48229
152	V	2.33921	-0.55068	-2.88989
153	A	0	0	0
154	V	6.25209	1.36361	-4.88848
155	S	-3.92287	-1.51429	2.40858
156	K	0.560242	0.509524	-0.0507181
157	V	2.09147	3.58835	1.49688
158	L	10.6573	2.58707	-8.07019
159	H	2.64956	0.37716	-2.2724
160	L	1.18063	8.02177	6.84113
161	E	2.30991	0.00452381	-2.30538
162	G	5.36694	-2.43601	-7.80295
163	E	1.76858	2.18197	0.413395
164	V	5.51221	5.35098	-0.161224
165	N	0.119813	-0.326905	-0.446718
166	K	1.72043	0.515306	-1.20512
167	I	9.71512	5.53158	-4.18354
168	K	0.905964	3.44986	2.5439
169	S	-1.25132	-2.02902	-0.77771
170	A	0	0	0
171	L	13.1367	8.93018	-4.20655
172	L	-0.403531	3.91041	4.31394
173	S	1.56463	-3.87965	-5.44427
174	T	3.89464	1.39791	-2.49672
175	N	1.11979	2.59166	1.47187
176	K	1.24324	0.155578	-1.08766
177	A	0	0	0
178	V	5.68058	7.37995	1.69938
179	V	8.23774	2.44603	-5.79171
180	S	-0.599036	-4.85389	-4.25486
181	L	10.8971	7.98936	-2.9077
182	S	-0.924452	-5.89415	-4.9697
183	N	2.76922	-0.632313	-3.40153
184	G	4.90245	-5.16077	-10.0632
185	V	3.95895	6.26929	2.31034
186	S	-1.08759	-2.9746	-1.88702
187	V	7.57532	3.04286	-4.53246
188	L	6.28816	10.0028	3.71466
189	T	1.23698	-0.162673	-1.39966
190	S	-1.52374	-2.55583	-1.03209
191	K	4.02217	-2.57813	-6.60029
192	V	4.90117	6.96143	2.06026
193	L	8.34056	3.26379	-5.07676
194	D	4.60832	0.505264	-4.10306
195	L	11.2961	10.3034	-0.992693
196	K	1.86896	1.26566	-0.603298
197	N	0.642126	1.46957	0.827439
198	Y	8.75381	12.4004	3.64659
199	I	9.65102	7.98749	-1.66353
200	D	4.35461	-2.31169	-6.66631
201	K	2.28265	2.39291	0.110261
202	Q	1.51207	0.75644	-0.755635
203	L	10.4875	10.0659	-0.42161
204	L	6.53755	9.03918	2.50163
205	P	-2.80509	-3.34383	-0.538741
206	I	4.31029	4.56407	0.253776
207	V	5.66766	0.958302	-4.70936
208	N	0.50924	6.20969	5.70045
209	K	-0.447268	0.392415	0.839683
210	Q	0.661628	1.66452	1.0029
211	S	-0.183753	-2.50605	-2.32229
212	C	-0.0232048	0.0417517	0.0649565
213	S	-0.821791	-2.85191	-2.03012
214	I	10.3151	7.91231	-2.40283
215	S	-0.625775	-2.09342	-1.46765
216	N	0.258163	1.92677	1.66861
217	I	5.11939	8.23902	3.11964
218	E	-0.110658	0.268626	0.379284
219	T	0.970011	-0.496161	-1.46617
220	V	6.73595	5.48886	-1.24709
221	I	7.68981	7.79051	0.100695
222	E	3.90422	1.55951	-2.34471
223	F	10.514	12.5391	2.02514
224	Q	0.764002	0.765646	0.00164399
225	Q	-0.426576	3.18196	3.60853
226	K	0.880045	1.80723	0.927188
227	N	-0.209028	7.49667	7.7057
228	N	-0.909501	-1.78743	-0.877928
229	R	10.9223	10.5264	-0.395952
230	L	10.7211	9.36471	-1.35637
231	L	5.61202	7.31667	1.70465
232	E	-0.702778	0.287755	0.990533
233	I	7.82681	7.70786	-0.118953
234	T	0.292202	-0.51407	-0.806272
235	R	1.50053	3.82833	2.3278
236	E	4.4713	3.62213	-0.849176
237	F	7.26171	13.8139	6.55222
238	S	-1.84939	-4.10517	-2.25578
239	V	5.30508	2.98245	-2.32263
240	N	0.268571	1.25836	0.989785
241	A	0	0	0
242	G	3.78529	3.11824	-0.667052
243	V	6.84568	4.58231	-2.26336
244	T	2.7687	2.17995	-0.588741
245	T	-0.0183673	0.0270295	0.0453968
246	P	2.8599	1.34482	-1.51508
247	V	6.50102	8.57539	2.07437
248	S	5.13279	4.73772	-0.395068
249	T	0.688675	2.37509	1.68641
250	Y	0.961968	5.9741	5.01214
251	M	4.90655	5.43587	0.529312
252	L	7.86296	9.30593	1.44297
253	T	1.79769	1.90157	0.103888
254	N	3.73404	-1.44346	-5.17749
255	S	-0.150488	-0.197018	-0.0465306
256	E	4.85344	5.38388	0.530442
257	L	7.03737	9.12281	2.08544
258	L	2.53155	5.01509	2.48354
259	S	-2.17028	-2.13046	0.0398186
260	L	7.8893	9.23439	1.34508
261	I	11.8635	10.0802	-1.78323
262	N	-1.49129	0.104218	1.59551
263	D	1.40287	0.0931406	-1.30973
264	M	6.67948	8.76673	2.08726
265	P	2.22578	3.27217	1.04639
266	I	6.70301	8.31477	1.61176
267	T	1.48656	1.62385	0.13729
268	N	-0.196271	-0.126236	0.0700353
269	D	0.418027	0.0694004	-0.348627
270	Q	4.5532	1.99615	-2.55705
271	K	0.819819	2.32541	1.50559
272	K	0.27386	0.0989002	-0.17496
273	L	8.46475	7.52535	-0.939399
274	M	7.87701	7.19717	-0.679841
275	S	-3.44187	-2.9385	0.503371
276	N	0.157154	0.855493	0.698338
277	N	2.89076	1.66637	-1.22439
278	V	0.77788	3.34238	2.5645
279	Q	2.31688	0.506803	-1.81008
280	I	9.74625	5.11178	-4.63447
281	V	7.27415	7.78492	0.510771
282	R	7.35481	7.72415	0.369342
283	Q	1.84433	0.328537	-1.51579
284	Q	3.73519	3.90164	0.166451
285	S	-2.47885	-2.31972	0.15914
286	Y	9.17677	3.80753	-5.36924
287	S	-1.7819	-3.07274	-1.29084
288	I	13.2935	6.46201	-6.83154
289	M	3.1842	5.16571	1.98152
290	S	-2.14401	-0.435476	1.70854
291	I	3.98723	4.30434	0.317109
292	I	9.19861	4.85847	-4.34014
293	K	-0.26481	-0.541678	-0.276868
294	E	1.6326	1.99104	0.358447
295	E	1.99045	2.08709	0.0966339
296	V	6.94238	1.89334	-5.04903
297	L	12.6055	9.56196	-3.04354
298	A	0	0	0
299	Y	15.0991	16.4694	1.37032
300	V	9.18661	3.92113	-5.26547
301	V	7.8759	8.25825	0.382358
302	Q	7.11239	0.692479	-6.41991
303	L	13.5921	12.424	-1.16815
304	P	1.24892	1.11085	-0.138073
305	L	5.62614	12.6658	7.03969
306	Y	14.6151	12.3345	-2.28056
307	G	-2.05167	7.04124	9.09291
308	V	4.73159	3.72706	-1.00452
309	I	6.82638	7.10899	0.282608
310	D	3.401	3.52168	0.120683
311	T	3.4937	3.45408	-0.0396178
312	P	-0.905513	-1.28752	-0.382004
313	C	0.00069287	-0.000340136	-0.00103301
314	W	11.2702	12.1573	0.887037
315	K	3.48508	1.57827	-1.90681
316	L	9.15111	9.81899	0.66788
317	H	4.18576	5.321	1.13524
318	T	3.23756	2.92754	-0.310026
319	S	-4.49191	-6.26698	-1.77507
320	P	-0.538186	-3.94406	-3.40587
321	L	8.4301	6.92802	-1.50208
322	C	0.00157313	0.0400227	0.0384495
323	T	5.32754	2.31774	-3.0098
324	T	2.38201	0.518197	-1.86381
325	N	-0.0151801
326	T	1.52134
327	K	-0.552472
328	E	4.30166
329	G	2.48779
330	S	-0.443492	1.2898	1.73329
331	N	8.02092	3.4787	-4.54222
332	I	9.1404	3.12293	-6.01748
333	C	0.0015747	0.214955	0.21338
334	L	11.3071	4.84412	-6.46296
335	T	-0.624615	0.174717	0.799331
336	R	8.32422	11.1468	2.82256
337	T	0.269337	2.1817	1.91236
338	D	3.96619	2.98247	-0.983722
339	R	-0.0854875	3.41963	3.50511
340	G	11.0206	9.73358	-1.28705
341	W	17.9434	18.1016	0.158231
342	Y	13.9115	14.4478	0.536227
343	C	-0.000907029	0	0.000907029
344	D	-1.1645	-1.14252	0.0219829
345	N	-0.250646	2.08403	2.33467
346	A	0	0	0
347	G	3.7004	2.87821	-0.822188
348	S	-0.180828	-0.153685	0.0271429
349	V	8.61488	8.82759	0.212714
350	S	-1.49105	-2.39649	-0.905431
351	F	14.3468	12.9697	-1.37707
352	F	16.0083	15.7479	-0.260374
353	P	-1.25489	1.61425	2.86914
354	Q	0.2561	0.851961	0.595862
355	A	0	0	0
356	E	3.92925	4.20803	0.278776
357	T	0.0619048	-0.640136	-0.702041
358	C	0.00069161	-0.0225372	-0.0232288
359	K	1.39895	1.80685	0.407891
360	V	5.46743	6.29628	0.828849
361	Q	2.00299	0.687217	-1.31578
362	S	1.49096	1.68696	0.195998
363	N	3.02493	-0.214195	-3.23913
364	R	4.95836	5.58227	0.623912
365	V	10.2185	10.1699	-0.048584
366	F	15.7314	15.0012	-0.730215
367	C	0.000155896	-0.00469388	-0.00484977
368	D	4.43169	4.07046	-0.361231
369	T	-2.31749	0.349192	2.66668
370	M	1.98807	1.83978	-0.148285
371	N	1.0171	2.08692	1.06982
372	S	-3.78512	-2.21188	1.57324
373	L	11.5446	5.21135	-6.33321
374	T	4.83015	4.62056	-0.209587
375	L	6.59761	9.71026	3.11265
376	P	1.9546	1.45234	-0.502268
377	S	-0.00929705	-0.0580499	-0.0487528
378	E	-2.88337	-0.47163	2.41174
379	V	3.59414	2.9027	-0.69144
380	N	0.533118	1.63161	1.09849
381	L	0.554036	0.20514	-0.348896
382	C	-0.0271429	0.0226644	0.0498073
383	N	5.36167	3.24763	-2.11403
384	V	4.59471	3.48332	-1.11139
385	D	5.76953	5.52745	-0.242077
386	I	6.43495	5.8159	-0.619057
387	F	11.0782	6.02161	-5.0566
388	N	2.6661	2.56052	-0.105578
389	P	-0.012381	-0.0734269	-0.0610459
390	K	-0.72322	-0.296145	0.427075
391	Y	8.41298	8.99744	0.584456
392	D	6.1603	2.83781	-3.3225
393	C	0.0458995	-0.389172	-0.435072
394	K	4.29652	0.590941	-3.70558
395	I	10.7658	7.27755	-3.48829
396	M	2.36282	5.03414	2.67132
397	T	2.41875	4.21701	1.79825
398	S	3.2322	-1.33882	-4.57102
399	K	1.94189	2.39795	0.456053
400	T	2.33207	0.864705	-1.46737
401	D	-0.762438	1.55426	2.3167
402	V	2.53946	6.09933	3.55988
403	S	0.00605442	-2.58186	-2.58791
404	S	-1.06327	-0.0436346	1.01963
405	S	-4.34379	-4.36374	-0.0199482
406	V	7.23105	6.00378	-1.22727
407	I	7.79845	7.82108	0.0226291
408	T	5.90311	5.47053	-0.432579
409	S	-1.06488	-0.894461	0.170415
410	L	12.6059	4.56209	-8.04385
411	G	12.2354	13.7281	1.49268
412	A	0	0	0
413	I	14.1404	14.6698	0.529354
414	V	10.3522	10.7954	0.443197
415	S	-2.69802	-1.48195	1.21607
416	C	0	-0.015102	-0.015102
417	Y	14.4028	9.73497	-4.66783
418	G	3.15579	3.70261	0.546814
419	K	2.90376	1.84542	-1.05834
420	T	1.73173	0.649635	-1.0821
421	K	2.38435	2.07211	-0.312245
422	C	0	-0.0286706	-0.0286706
423	T	0.114286	0.670833	0.556548
424	A	0	0	0
425	S	-1.70918	-1.45262	0.256565
426	N	3.48469	1.18595	-2.29874
427	K	1.04417	1.58983	0.545663
428	N	1.43197	1.36213	-0.0698413
429	R	3.61429	2.91638	-0.697909
430	G	4.90025	6.89714	1.99689
431	I	4.3466	5.03061	0.684014
432	I	8.9654	4.67203	-4.29336
433	K	2.70011	3.04685	0.346737
434	T	2.27822	2.60748	0.329266
435	F	14.6764	14.8874	0.211012
436	S	1.59354	1.86391	0.270376
437	N	2.29317	1.93069	-0.36248
438	G	10.5588	10.2254	-0.333398
439	C	-0.0101927	0.316616	0.326809
440	D	9.34366	8.83254	-0.511124
441	Y	10.6235	4.99323	-5.63028
442	V	7.57334	5.8895	-1.68384
443	S	-0.76644	0.257857	1.0243
444	N	1.98511	-1.25917	-3.24428
445	K	2.40433	0.627506	-1.77683
446	G	-2.92443	-2.57268	0.351757
447	V	6.03924	4.94067	-1.09858
448	D	7.66875	6.21054	-1.4582
449	T	0.32551	-0.36387	-0.68938
450	V	9.20408	9.89296	0.688875
451	S	-0.603401	-2.51788	-1.91448
452	V	9.76224	8.46163	-1.30061
453	G	7.00408	3.73896	-3.26512
454	N	2.70783	3.38994	0.682109
455	T	1.02894	3.65179	2.62285
456	L	7.3391	6.59498	-0.744121
457	Y	11.7454	8.59655	-3.14889
458	Y	12.2118	12.4503	0.238512
459	V	8.27661	7.07885	-1.19776
460	N	2.80795	4.06206	1.2541
461	K	3.66183	2.61343	-1.0484
462	Q	2.01874	1.08964	-0.929095
463	E	2.0869	1.50764	-0.579263
464	G	16.6132	4.68048	-11.9327
465	K	1.97511	1.17567	-0.799444
466	S	-1.51042	-0.0696599	1.44076
467	L	3.17859	9.41677	6.23818
468	Y	9.27694	4.71451	-4.56243
469	V	4.24517	5.28185	1.03668
470	K	1.39795	2.20476	0.806814
471	G	3.46086	0.686054	-2.7748
472	E	3.82846	1.90986	-1.91859
473	P	0.369785	-0.961644	-1.33143
474	I	3.48486	11.6446	8.15969
475	I	8.70425	5.21257	-3.49168
476	N	2.39509	1.56214	-0.832948
477	F	1.57721	4.464	2.88679
478	Y	14.3939	8.56534	-5.82852
479	D	5.41217	0.925998	-4.48617
480	P	-0.252507	-0.0213152	0.231192
481	L	0.490476	2.78792	2.29744
482	V	4.96263	3.02231	-1.94032
483	F	14.4705	10.5634	-3.90714
484	P	0.956365	1.12346	0.16709
485	S	-1.89029	-1.91441	-0.0241185
486	D	-1.92038	0.554082	2.47446
487	E	-2.7172	1.87925	4.59645
488	F	9.06159	12.2835	3.22193
489	D	5.99507	1.32501	-4.67007
490	A	0	0	0
491	S	2.58268	-4.04664	-6.62931
492	I	7.9829	8.46253	0.479626
493	S	-1.62422	-1.96254	-0.338325
494	Q	-0.614707	-1.56838	-0.953672
495	V	6.97486	5.8094	-1.16546
496	N	0.331519	-0.0862812	-0.4178
497	E	2.59575	0.961338	-1.63442
498	K	2.21978	-1.55941	-3.7792
499	I	7.60136	7.14505	-0.456315
500	N	-0.489116	-0.785612	-0.296497
501	Q	-0.686961	-0.81906	-0.132099
502	S	-2.29286	-7.04408	-4.75122
503	L	4.71054	5.99446	1.28391
504	A	0	0	0
505	F	2.51667	3.64505	1.12838
506	I	3.45354	6.82203	3.36849
507	R	1.33518	2.27425	0.939076
508	K	3.89822	-0.155816	-4.05404
509	S	-0.584694	-3.53943	-2.95474
510	D	2.67483	-0.0631746	-2.738

## Sheet: Heatmap_all_aa_scanning
All amino acids substitutions on positions with contrasting energetic contributions between pre- and postfusion states, as estimated by alanine scanning. Below are presented DDG values (REU) after mutation. Negative changes (<-1) indicate stabilizing effects while positive changes (>1) indicate destabilizing effects.
Prefusion
Mutation	Residue position
	N27	T29	S35	S46	G51	S55	E60	S62	N70	K77	E82	K87	Q94	M97	S150	G151	L160	K168	L172	N175	N197	N208	Q210	N216	Q225	K226	N227	N240	T249	Y250	N262	K271	V278	S290	G307	S330	T337	R339	N345	P353	T369	E378	N380	D401	S404	T455	S466	L481	D486
ARG	0.323152	-2.83542	-2.44014	33.036	-1.3356	10.5748	-0.7726	-0.0615193	-4.32134	-1.44002	4.51567	-2.36819	-2.41074	3.09039	-3.42181	31.3093	-0.79161	-1.05663	0.289172	-2.99609	0.744354	-1.91664	2.57837	0.186735	2.0334	-1.55095	5.16859	1.14138	1.15331	3.4393	-1.16274	-0.247109	-0.511746	21.7688	-2.11168	0.0454649	4.96664	0	2.21351	26.4565	0.515193	-1.77476	-2.2883	1.96358	1.78789	2.24327	2.78098	-4.18656	-0.15445
HIS	-0.174444	-0.419955	-4.6461	18.9577	-0.537256	3.33057	-4.70259	0.652744	-1.96517	1.58279	0.812018	-0.405215	0.717498	-2.11807	-2.10712	15.5378	-0.643537	0.0192971	0.688974	-1.10011	-0.56263	-1.42844	-0.394376	0.47415	0.141808	-0.54712	-0.203311	-1.57723	-0.379365	2.59259	-1.33067	2.97179	-2.54014	8.69025	-1.09983	-2.45628	5.88625	0.935737	-2.77751	12.5905	-2.59567	-2.67231	1.29084	1.27952	-1.46769	2.29875	-0.784399	2.27295	-0.85517
LYS	-0.175586	-0.389819	-2.87825	33.6995	-0.510522	14.9222	1.41882	-0.459637	-1.46293	0	7.90844	0	-1.05415	1.66058	-2.36417	27.4076	2.59195	0	0.115703	-1.88107	1.38424	-0.346032	2.53374	-0.290816	2.84705	0	6.20667	1.81409	2.25465	3.55331	-1.02946	0	2.58316	25.6504	-2.58855	-0.694274	4.18701	3.26506	6.96134	23.2186	3.86829	-1.44395	-3.71281	4.54265	8.2415	3.72921	3.15222	0.372812	3.07254
ASP	-4.04689	4.27438	0.646315	10.8585	3.22823	4.98095	1.20995	4.58143	-2.57467	4.0685	0.0117914	2.90023	3.80506	-0.476145	1.31852	14.6418	0.835737	7.34163	2.56638	-0.0662415	1.4053	0.780385	2.49122	0.947619	0.77068	2.01834	4.61882	1.24022	2.41227	3.78814	1.02806	8.72253	4.59751	7.67848	-4.57691	-3.48405	5.6054	4.51308	1.29222	0.216871	2.06341	-0.382336	1.82209	0	5.33571	7.14645	1.47458	1.15136	0
GLU	-0.877823	1.27281	0.275737	15.9088	-0.76301	6.10899	0	5.0476	-0.780136	0.847143	0	0.113946	-0.665079	1.01347	-2.67322	10.1366	2.29685	3.36499	0.936791	-1.38565	1.16599	-1.0664	1.269	0.465782	-0.99737	0.776961	4.52286	2.14074	-0.836395	3.23705	-0.247937	4.07642	2.6294	12.1626	-3.26236	-2.49356	3.86261	3.1151	0.705986	9.37449	1.49259	0	1.6734	6.06841	5.52252	7.45967	0.642358	0.843878	-3.15075
SER	-3.52671	0.598639	0	0	-1.24896	0	0.598141	0	-1.386	2.66693	4.01236	1.44586	2.41788	-0.399546	0	4.23869	2.60991	4.32356	1.63526	-0.900983	1.86379	1.32125	4.12372	2.79626	1.63247	3.14923	3.16868	2.81658	2.10347	3.34702	1.54102	5.09066	2.00785	0	-1.38387	0	3.47188	1.49096	1.31571	2.50361	0.0546712	-1.81687	1.42342	3.41085	0	2.33279	0	-0.120249	0.586706
THR	-2.71447	0	1.06852	1.70964	1.36607	-1.71871	-0.730896	-4.24407	-2.24039	0.382789	2.83043	0.955918	0.704512	-3.3292	-1.01927	6.989	2.16719	1.5558	0.807058	-2.29441	-0.201179	0.34229	3.23308	2.29932	0.817952	0.611746	1.66971	1.26533	0	1.70034	1.11585	2.95959	0.784512	-1.82077	-2.97872	-0.588237	0	2.63531	-0.894762	2.2498	0	-1.72163	1.00771	-1.29719	-1.76769	0	-4.0835	-0.598299	-0.0587868
ASN	0	1.59639	-0.308934	7.53417	-0.359093	-0.592177	-1.44331	1.78587	0	1.02821	1.94902	1.43322	1.38485	-3.44277	-0.630499	9.28042	2.7919	4.5317	2.37999	0	0	0	0.650431	0	0.146627	0.748158	0	0	1.34427	2.98068	0	4.10266	3.32444	3.73354	-4.5743	-2.15186	0.360261	3.12592	0	4.44787	-2.10429	-1.99544	0	-1.02247	-2.38503	0.491338	0.080102	-0.57619	-3.87897
GLN	1.06227	0.60576	-1.51587	15.5653	1.1876	3.66039	-0.694671	2.57018	-2.34091	0.0987528	2.30907	0.944399	0	-0.575227	-2.22494	6.85011	1.8428	0.830454	1.58506	0.657681	0.385125	0.431859	0	1.21599	0	0.946213	2.38965	2.02129	0.141406	3.62098	0.452857	2.34527	0.662449	8.94336	-1.83798	0.38678	0.787029	1.60218	-0.577211	8.85556	-2.01778	0.686678	0.660159	0.887642	-1.45079	3.88008	0.863107	2.00315	-3.5781
CYS	3.16751	0.561508	1.76538	4.7121	1.31222	-1.21531	-0.847052	-1.22778	0.244989	2.07388	1.81125	3.57181	1.80197	-1.77486	-0.40907	4.23481	2.55745	4.59583	2.40006	1.06789	3.49043	2.14464	2.29531	2.2119	1.39595	2.57263	3.69998	0.449342	1.27907	4.22327	2.07898	4.52433	2.56703	-0.673129	0.20127	1.43041	3.05166	3.1068	0.925306	3.28524	-1.53989	-0.0363265	2.22304	-0.055017	-1.20034	-0.276786	0.665051	2.34825	-0.832698
GLY	0.254512	4.56502	3.99952	4.22106	0	4.05291	4.60893	4.10388	1.35166	3.83231	5.27443	3.1283	4.46094	-0.462109	2.09373	0	3.93748	5.39615	1.77115	2.48307	3.23605	2.62676	4.56628	4.4085	2.49166	5.31426	5.48705	3.23007	4.12104	6.11465	1.08558	5.45712	5.04077	2.59349	0	-4.09041	5.9459	3.68261	3.12918	5.24374	1.55206	1.64331	3.24683	5.0744	1.39082	6.61046	3.70651	2.59116	3.5146
PRO	-3.14798	8.53311	2.62029	22.8679	11.6026	7.41905	3.5932	8.46372	1.18288	23.5519	22.8969	22.3937	20.9971	4.35254	4.47433	12.8639	12.7092	22.4922	19.6477	2.78798	9.82225	21.0849	14.4767	5.16921	14.4489	15.5293	26.0425	16.7675	2.66027	8.59016	17.0374	26.1572	4.13741	20.529	8.76859	7.69376	17.6559	9.1517	15.1343	0	12.4048	7.19617	15.4477	2.2344	14.1194	11.275	0.641686	8.71685	9.07177
ALA	0.425526	-0.333206	-1.59607	-1.86069	-3.02298	-2.41831	-1.6812	-1.935	0.175136	0.0571429	0.636445	-1.24892	0.133107	-4.53128	-2.98783	-1.03943	1.18063	0.905964	-0.403531	1.11979	0.642126	0.50924	0.661628	0.258163	-0.426576	0.880045	-0.209028	0.268571	0.688675	0.961968	-1.49129	0.819819	0.77788	-2.14401	-2.05167	-0.443492	0.269337	-0.0854875	-0.250646	-1.25489	-2.31749	-2.88337	0.533118	-0.762438	-1.06327	1.02894	-1.51042	0.490476	-1.92038
VAL	-0.322426	-3.76057	-0.462517	7.30808	-0.0982086	-5.78776	-4.782	-3.11617	-1.86905	-1.38136	-2.34486	1.09238	-1.62764	-5.1239	-4.57336	4.4556	0.400204	1.40556	1.79053	-2.24414	0.312721	-0.887506	1.37068	-0.815646	-0.920068	-1.91735	-3.38846	-1.07175	-1.51293	-1.71125	0.449887	-1.00896	0	-2.91587	-0.0671958	2.54522	-3.97389	0.975306	-0.803084	1.51685	-3.4011	-1.30327	0.584467	0.995153	-2.22041	-4.55113	-6.1301	0.622562	-2.61154
ILE	-1.08868	-3.44451	-0.835903	14.3289	-0.0819728	-4.37211	-6.70091	-1.14005	-1.83605	-2.46429	-2.97127	0.797846	-0.423923	-5.83107	-4.11755	12.0923	-0.382653	0.848073	1.03373	-1.91296	-0.135283	-2.10816	4.66698	-1.24286	-2.93866	-3.29439	-1.91515	1.62145	-2.96115	-1.33558	-0.315283	-1.56304	-3.20088	1.2642	-1.23866	-1.52147	-5.81626	4.07039	5.1632	4.1883	-3.869	1.44639	-1.34717	3.11785	-2.10748	-4.32717	-5.68574	0.806803	-1.03336
LEU	-1.47184	-4.67578	-3.42445	18.3858	1.09433	-3.22816	-6.43983	-2.34059	-2.49426	-2.8041	-1.85295	-0.396797	-2.29498	-2.36678	-7.47033	11.3298	0	-0.545714	0	-2.28057	-0.0856009	-2.33279	1.0947	-2.23299	-4.1542	-4.03637	-7.75376	0.602902	-1.36026	1.25397	-2.28435	-0.551655	-3.77361	8.05404	-2.54807	-1.66633	-6.4045	-0.466213	-1.01007	5.73286	-6.75615	-3.78868	-0.010582	-2.62138	-4.26463	-0.126757	-3.39612	0	-3.27741
MET	-1.44234	-1.71345	-2.34743	22.8222	-0.736689	1.19045	-5.47039	0.228175	-0.914626	0.03339	-3.76633	0.18818	0.0185034	0	-2.86437	4.35491	1.40893	1.03773	0.138832	-0.0794785	2.12084	-1.07796	0.686236	-1.05102	-0.81288	-1.89429	-2.56469	-0.695986	-1.35276	1.74265	-1.66537	0.679705	-3.27383	9.08585	-1.79338	0.00984127	-2.37615	1.3219	-3.39483	6.18188	-4.92444	-0.81619	0.620578	0.499388	-3.63265	0.131037	-3.43608	-0.511565	-2.76862
PHE	1.22927	-1.82509	-6.87304	19.8633	0.547075	0.498951	-8.38753	-2.27444	-1.5146	-0.0739229	-3.13488	-2.23182	-2.5178	-7.35204	-4.02025	15.3524	0.450491	-2.04824	0.902438	-2.39821	0.551049	-3.05351	-1.99823	-1.78571	-1.00605	-1.79923	-4.35902	-3.8907	-3.26256	0.0170522	-1.69444	-0.574626	-4.23529	9.221	-0.507868	-0.85343	-0.450408	0.270011	-4.78322	8.30145	-0.167971	-1.2393	2.35925	10.2453	-4.3119	2.56421	-7.33998	1.58749	-1.75138
TYR	1.25134	-2.11302	-5.73847	23.3138	0.246893	4.43912	-7.27762	-4.23828	-1.23954	0.591005	-1.49905	-1.71088	-1.59408	-4.30685	-2.29961	15.8769	0.910374	-0.815397	0.990193	-2.11448	1.07829	-3.31757	-0.857347	-1.83639	1.56413	-1.10027	0.247931	-3.15664	-3.15977	0	-2.93061	5.56062	-1.72	11.8236	1.30642	-1.90689	2.36043	-0.909433	-4.97481	12.6587	2.23168	-1.16905	-1.36138	17.2952	-2.31154	4.00879	-4.51435	1.81365	-0.565363
TRP	0.159615	-2.13776	-3.36519	25.4342	3.73063	5.95134	-9.26481	-1.44592	-2.58043	-0.832177	-3.47499	-5.77035	-2.6293	-1.01107	-5.04594	46.6604	-1.32925	-3.91565	-0.298243	-4.57646	0.109439	-4.78612	-0.757846	-1.50374	-3.0995	-2.67027	-1.11907	-2.27431	-5.17914	-2.33413	-4.07551	3.26515	-6.128	21.907	-4.49093	-0.883379	2.71635	-0.869076	-6.04136	19.8088	-2.54994	-2.3159	-2.56234	-2.53288	9.06467	4.14664	-3.35159	-3.13759	2.12251
Postfusion
Mutation	Residue position
	N27	T29	S35	S46	G51	S55	E60	S62	N70	K77	E82	K87	Q94	M97	S150	G151	L160	K168	L172	N175	N197	N208	Q210	N216	Q225	K226	N227	N240	T249	Y250	N262	K271	V278	S290	G307	S330	T337	R339	N345	P353	T369	E378	N380	D401	S404	T455	S466	L481	D486
ARG	0.930811	-1.05875	-0.462046	24.0987	28.2885	13.2879	3.00066	3.5373	0.724745	-0.693651	6.57546	-1.36834	-0.698753	-0.992432	-3.21599	6.46011	8.74751	1.96457	3.96531	13.3524	1.19191	6.27041	4.95462	-0.956485	6.03537	-0.907143	13.7249	0.551531	2.54229	6.59578	-0.355215	1.25361	-0.938821	-4.1402	20.2383	-1.74694	1.39646	0	8.0893	0.255624	2.55006	-0.541572	-1.32921	3.96675	4.70789	16.4126	-2.12188	1.06814	-0.147279
HIS	-0.547279	0.0406274	2.48182	13.9297	12.5147	0.899206	2.51841	-1.12755	-1.55242	-1.50875	5.47442	-0.261723	1.271	2.01037	0.821769	4.29313	8.82857	6.2771	2.97646	1.69297	1.38413	6.64357	-0.296655	-1.35527	0.933061	0.59452	14.5661	-1.85447	6.64963	4.50756	-1.21482	4.4461	3.29033	-2.56472	28.283	0.290816	3.46866	3.96451	2.41095	-2.05108	-2.13617	-1.38503	1.76009	0.656508	0.414314	11.4539	-3.25422	5.31179	-0.514626
LYS	0.455442	1.02046	1.69016	23.2477	31.4296	18.7718	3.95102	3.02143	0.369501	0	7.68129	0	-0.215457	0.772704	0.479932	8.22483	13.1126	0	3.70982	15.1758	1.76834	7.4558	12.8436	3.56497	6.61361	0	20.4514	3.35609	8.5944	7.08299	0.155488	0	5.02522	-3.15698	22.9223	-0.0394558	3.2127	5.32726	9.37342	0.449461	4.80286	2.47794	-0.624558	4.78687	6.06875	10.9321	-1.24308	1.24163	0.101361
ASP	-0.27517	0.531769	1.90249	10.764	19.6096	8.25406	3.30071	2.65408	0.000770975	-2.6866	5.32449	2.29685	5.36825	6.10017	-3.67245	-0.721769	11.7388	7.66905	5.95155	7.26401	-0.256576	5.04585	3.85026	3.28739	4.88449	4.68488	9.27329	2.59212	6.68327	6.42317	1.7417	9.34644	6.66009	1.00141	22.2639	-2.11633	2.12794	7.0946	-0.0372562	0.916752	4.07032	1.29864	2.37299	0	0.560045	9.1115	-1.76739	6.07494	0
GLU	0.217517	2.08737	0.0103628	11.6369	19.0561	9.29868	0	6.55136	-1.39165	1.06648	0	1.12274	3.68999	3.63052	0.196599	4.90989	10.7955	5.21084	3.7468	9.20549	-0.230499	7.72007	5.19111	2.43909	7.11104	4.38218	10.8757	2.76404	7.06159	6.90596	0.717999	5.61553	3.85215	-2.03511	24.9837	1.62211	1.67412	4.68442	3.38092	1.22583	1.39606	0	1.71931	-1.86771	6.14724	9.02696	-0.506825	2.38998	-1.79728
SER	-0.498016	1.6619	0	0	9.67429	0	4.53873	0	0.892971	0.60737	9.4017	3.02712	4.26939	3.77544	0	3.06054	10.8966	5.69345	6.52152	7.1019	3.04949	8.96268	5.41122	5.25073	5.55189	5.3744	10.3968	4.13336	3.4071	8.55998	1.80796	5.52961	4.3358	0	10.9079	0	3.34578	4.14067	1.14252	0.702069	2.63637	1.16395	2.27367	2.57855	0	5.10043	0	3.88313	0.720408
THR	-2.34558	0	0.655782	4.32893	16.3289	-1.13054	3.64728	4.88025	-0.747891	1.88114	6.56424	1.49515	4.31143	1.25796	-1.4034	2.26803	7.26939	4.18506	4.65714	3.42397	1.92887	7.00039	3.60518	1.88545	2.3483	3.04712	8.79016	3.13442	0	6.73367	1.96661	3.4327	3.715	-2.94025	20.6782	-1.57789	0	2.90116	-0.735896	1.87156	0	0.522506	1.94313	-0.82449	-0.907891	0	-0.865805	2.43905	0.460544
ASN	0	1.40703	1.6356	7.18068	14.3428	1.91345	5.3551	-2.23299	0	-4.6983	8.05259	0.264535	4.04555	2.96468	1.29524	0.867687	8.16973	6.25116	6.82204	0	0	0	1.19365	0	0.641355	3.58848	0	0	2.52973	5.88601	0	4.5373	3.37553	-0.121678	21.0383	1.89592	1.27043	6.22276	0	0.844014	0.668216	0.0392007	0	0.546236	-1.51402	1.76277	-2.40955	4.79585	0.822789
GLN	1.52381	2.5565	-0.628373	9.15981	26.0321	3.14246	-0.618367	3.66293	-0.673787	1.35063	1.73325	0.943152	0	1.59116	1.08435	6.9034	8.70871	4.60193	2.14644	5.49782	2.77406	4.81687	0	1.61029	0	2.28489	11.4954	2.0859	4.76812	7.18213	1.18408	2.28485	5.10088	-1.15254	25.9228	-0.515986	0.174694	4.25026	5.15799	1.29218	-0.630771	1.62774	1.15227	1.17034	3.772	5.72469	0.857007	1.75333	1.27517
CYS	3.22687	3.53213	3.67073	3.06175	16.0637	-0.469879	4.58878	0.408844	0.743469	1.59584	8.13145	2.87673	3.92227	2.94101	3.1415	6.74898	9.27823	6.71531	6.53906	3.71859	3.99152	7.14158	2.52752	3.4705	3.92959	4.6959	7.82297	3.27672	2.48095	8.20714	2.16287	4.33898	5.82084	-1.52229	15.3258	2.75204	1.89016	7.17305	1.93719	3.77202	0.695011	2.54426	3.10279	1.58451	1.66032	2.62907	1.08914	3.9511	3.96054
GLY	2.34728	3.55383	4.11381	5.20426	0	4.83226	6.36531	5.01395	4.08984	5.98963	11.8671	3.76351	4.9619	4.25768	0.0707483	0	12.2766	5.97389	7.73512	7.86184	4.73421	10.4581	6.94855	6.6234	6.74082	6.24382	11.8933	3.95054	6.47231	10.9915	2.09853	6.96415	7.63129	2.26327	0	0.836395	4.19717	6.39941	1.37497	3.63594	4.69045	4.3273	3.85045	5.28136	1.09576	11.9412	1.76342	6.27975	2.21122
PRO	1.52194	10.3483	4.32109	29.419	40.5316	7.50181	16.6323	11.3054	2.27004	4.24533	29.1788	25.5693	24.2422	4.44478	2.94558	9.03401	26.0622	26.4794	21.5955	30.0225	19.8553	23.1704	30.6686	23.0955	23.9175	21.7246	22.8872	18.3484	11.1335	16.8478	17.8965	26.9316	6.18893	16.5522	12.9453	-2.05952	18.3163	7.20882	23.1031	0	13.9563	10.644	16.833	1.70628	15.6967	17.0188	0.381134	13.0273	4.57381
ALA	1.2584	2.85578	1.42545	0.129512	9.05913	-0.554889	2.94762	-1.19898	1.34465	1.43195	5.68603	0.152392	1.19339	2.53286	1.78027	4.44286	8.02177	3.44986	3.91041	2.59166	1.46957	6.20969	1.66452	1.92677	3.18196	1.80723	7.49667	1.25836	2.37509	5.9741	0.104218	2.32541	3.34238	-0.435476	7.04124	1.2898	2.1817	3.41963	2.08403	1.61425	0.349192	-0.47163	1.63161	1.55426	-0.0436346	3.65179	-0.0696599	2.78792	0.554082
VAL	-0.240476	-1.26009	2.72061	7.75658	25.4058	-4.25839	0.779252	0.493197	-2.24084	-1.48488	1.78294	-0.786145	2.49297	-0.070068	-0.994898	6.94286	3.58918	3.84655	1.84236	6.23166	0.173847	2.56568	0.539456	-0.565845	-1.83299	1.14078	6.79082	3.43	-1.39073	7.09968	0.997415	-1.25336	0	-4.85839	26.9716	2.72347	-1.60122	3.84883	0.154082	1.47834	-2.01356	3.92694	1.49289	-0.625374	2.45023	-2.19515	-2.27435	2.17785	0.00986395
ILE	-0.0175737	-2.07503	2.7073	13.226	22.9654	-2.84385	4.14948	0.955782	-2.89054	-2.1061	0.705102	-1.00417	0.279909	-2.69728	0.166667	6.66259	1.30283	3.18898	0.887891	5.53122	-0.488133	2.73937	-0.199121	-2.71516	-4.61769	-1.55939	5.40442	12.092	-3.08533	3.87917	1.00401	-2.21379	-0.567602	-3.88571	33.5035	1.44762	-2.08664	3.17702	-0.849943	1.09005	-3.42141	5.0342	-0.515578	-1.54068	2.10737	0.210431	-2.39721	1.56227	-0.161224
LEU	-4.59286	0.999161	0.983862	3.72789	31.2225	-0.37911	0.768707	2.0051	-2.692	-1.39164	1.97397	-1.82483	0.298503	-4.01426	-0.547619	8.24388	0	1.19762	0	-0.274792	-0.90291	3.99717	-5.42993	-1.92656	-4.5502	-2.02041	4.39508	-0.74551	-3.08855	3.50082	-1.91197	-0.0852154	0.0262812	-4.71105	26.1812	-0.457823	-3.51349	2.7896	1.04615	0.348821	-4.79728	-2.84431	-1.33779	-5.24155	4.14359	2.02009	-0.610295	0	-0.317347
MET	0.966383	1.72483	2.13798	10.1629	19.5598	0.641156	2.57102	2.89218	-0.544921	0.611429	4.87842	-0.290907	2.09785	0	0.660884	5.35408	3.39388	3.0866	1.00007	5.17912	1.6898	5.20113	-1.11345	-1.45041	-0.491383	-0.112887	8.30785	-0.20941	-1.429	5.03556	-0.60873	-0.399093	1.04785	-2.68463	19.4046	-0.622789	-4.13783	3.88193	0.965675	-0.548073	-2.57993	0.439184	-0.889524	-0.641383	0.851429	1.8937	-1.18254	-0.337574	1.40714
PHE	-0.0295918	-3.60492	1.29413	8.6288	27.4208	-5.23549	0.64907	-3.55306	0.222336	-1.36145	8.42615	-1.54626	1.6368	0.848413	-0.0751701	2.78571	6.6581	2.54875	1.21675	4.01245	0.822071	6.54336	-4.75506	-3.62508	-2.81914	-1.12993	10.3939	-5.20664	3.72577	0.632389	-1.28057	-0.438639	2.0881	-4.18149	30.1622	0.214626	2.14227	3.3678	4.71052	-1.32812	-3.29713	-1.04884	2.56478	0.0285034	-3.10234	18.5261	-1.19601	5.69073	-1.13707
TYR	0.120408	-2.90866	2.36786	15.0211	23.1624	-2.53696	0.966175	-0.872789	0.0921542	-2.35136	5.65791	-3.90493	2.04532	1.70187	-0.440476	6.63061	9.07139	4.14683	2.09902	8.56148	1.77245	6.12093	-1.18073	-2.54705	2.02925	0.415986	13.9427	-4.28333	7.07896	0	-1.14431	11.1683	6.29311	-4.2818	31.8244	1.06361	3.09676	2.90512	14.2486	-1.30476	-3.78827	-0.662109	0.716071	-0.00684807	-1.64905	18.3334	0.0564626	-0.404535	-0.527891
TRP	-0.287302	-5.22834	1.62971	16.4723	29.1878	-1.7966	-1.07054	-2.55442	-0.463197	-1.69119	3.66437	-3.77503	0.952562	-0.935336	2.2517	7.3415	8.34109	-1.16952	0.902041	13.5212	-2.52937	6.63392	8.60739	-5.8607	1.79966	-3.28401	19.0672	-3.83939	7.61621	0.625482	-4.04093	1.68964	1.63737	-3.34057	49.8069	-1.47311	-1.47329	0.745427	10.4888	-4.28129	-3.51596	-3.05998	-1.26179	-3.51002	1.29458	14.6767	-3.5966	-0.850703	-2.20714
[truncated: 1 more columns]

## Sheet: Combinatorial_design
Combinatorial design: All amino acids scanning (heatmap) was used to define potential mutations at each target position. Allowed residues at target positions were chosen based on DDGpost - DDGpre of at least 0.7 units. Amino acids displaying this energetic difference in regions potentially non-interacting with known antibodies were input into the Rosetta design algorithm. This step aimed to ident…
Designs	Mutated positions																																								Normalized Score_Pre	Normalized Score_Post	Normalized Energy_Difference (Post - Pre)
	27	29	35	55	60	62	70	77	82	87	94	97	150	151	160	168	175	225	226	227	240	249	250	262	271	278	330	337	339	353	369	378	380	401	404	455	466	481	486	487
Des 001	S	V	W	V	F	T	Q	R	L	A	W	V	L	A	H	Y	R	E	I	L	I	P	V	A	K	L	G	L	A	P	A	A	K	R	F	I	T	S	Q	L	-5240.49	-4724.06	516.434
Des 002	S	V	K	V	F	T	Q	L	D	A	W	F	L	A	H	Y	R	K	E	L	C	D	V	A	K	L	G	L	A	P	A	A	K	R	C	T	L	S	N	L	-5228.49	-4883.49	345.004
Des 003	S	V	W	V	F	T	Q	R	D	A	W	I	L	A	H	F	R	K	I	L	C	P	D	A	K	L	N	L	A	P	L	A	K	A	F	I	T	S	D	L	-5220.87	-4877.22	343.649
Des 004	S	V	K	L	F	K	Q	R	D	A	L	F	L	A	R	A	R	K	E	L	C	P	V	A	K	L	G	L	A	P	S	A	K	R	C	K	T	S	N	L	-5220.34	-4835.56	384.776
Des 005	S	V	K	V	F	T	Q	R	D	A	L	F	L	A	R	Y	R	K	E	L	C	E	V	A	K	Q	G	L	A	P	A	A	K	R	C	T	T	S	N	L	-5219.88	-4848.57	371.305
Des 006	S	V	F	V	F	T	Q	R	D	A	W	F	L	A	H	Y	R	K	E	L	C	P	I	A	K	L	G	L	A	P	A	K	K	A	C	T	T	S	Q	L	-5219.67	-4872.84	346.83
Des 007	S	V	W	V	F	T	Q	R	L	A	L	F	L	A	R	Y	T	E	I	L	C	P	V	A	K	L	N	A	A	P	A	A	K	N	F	I	T	S	N	L	-5217.92	-4796.23	421.688
Des 008	S	V	W	V	F	I	Q	R	D	A	L	F	L	A	H	Y	R	K	E	L	C	D	V	A	K	L	G	L	A	P	A	K	K	R	C	T	T	S	Q	L	-5210.79	-4855.94	354.845
Des 009	S	V	K	V	F	T	Q	R	L	A	W	F	L	A	R	Y	R	E	E	L	I	P	K	A	K	L	N	L	A	P	A	A	K	N	F	I	L	S	N	D	-5206.81	-4848	358.809
Des 010	S	V	F	V	F	T	Q	R	D	A	W	F	L	A	R	Y	R	K	E	L	C	D	V	A	K	L	G	L	A	P	S	A	K	N	C	T	I	S	Q	N	-5206.48	-4850.26	356.221
Des 011	S	V	K	V	F	T	Q	R	D	A	L	F	L	A	H	F	R	K	E	L	C	P	V	A	K	L	G	L	A	P	A	A	K	R	C	T	T	S	Q	V	-5206.08	-4787.99	418.091
Des 012	S	V	W	V	F	T	Q	R	M	A	L	F	L	A	H	Y	R	E	E	L	C	D	I	A	K	L	G	A	A	P	A	A	K	A	C	T	T	S	Q	L	-5202.55	-4861.36	341.186
Des 013	S	V	W	V	F	T	Q	R	D	A	L	F	L	A	R	Y	R	K	L	L	C	F	V	A	K	L	G	L	A	P	M	A	K	R	C	R	T	S	N	L	-5199.46	-4785.42	414.041
Des 014	S	V	K	V	F	T	Q	R	D	A	L	F	L	A	H	A	R	K	E	L	C	P	V	A	R	L	G	L	A	P	S	A	K	R	C	R	T	S	N	L	-5197.91	-4759.09	438.824
Des 015	S	V	F	V	F	T	Q	R	D	A	W	V	L	A	H	A	R	K	E	L	C	D	V	A	K	L	G	L	A	P	S	A	K	R	C	T	T	S	Q	L	-5197.02	-4840.47	356.552
Des 016	S	V	F	V	F	T	Q	R	D	A	L	F	L	A	H	Y	R	K	E	L	C	D	V	A	K	L	G	L	A	P	M	K	K	R	C	R	T	S	N	L	-5195.46	-4824.2	371.264
Des 017	S	V	F	V	F	T	Q	R	D	A	W	V	L	A	R	A	R	K	E	F	C	P	V	A	K	L	G	L	A	P	S	A	K	R	C	T	T	S	N	L	-5191.17	-4740.51	450.66
Des 018	S	V	F	V	I	K	Q	R	D	A	W	V	L	A	H	Y	R	K	V	L	C	P	V	A	K	L	G	L	A	P	A	A	K	R	C	T	T	R	N	V	-5191.15	-4870.16	320.99
Des 019	S	V	F	V	F	T	Q	I	D	A	L	F	W	A	R	F	R	K	E	L	C	D	V	A	R	L	G	L	A	P	M	A	K	R	C	R	T	S	Q	L	-5189.64	-4818.88	370.763
Des 020	S	V	W	L	F	T	Q	R	D	A	W	F	L	A	R	A	R	K	E	L	C	D	V	A	K	L	G	L	A	P	S	A	K	R	C	T	T	S	Q	L	-5189.43	-4811.01	378.418
Des 021	S	V	W	V	F	T	Q	R	D	A	L	F	L	A	H	Y	R	K	E	L	C	D	V	A	K	L	D	L	A	P	A	A	K	R	F	I	T	S	N	L	-5186.46	-4835.73	350.726
Des 022	S	V	K	V	F	T	Q	R	D	A	W	F	L	A	R	Y	R	K	E	L	C	P	V	A	K	L	G	L	A	P	M	A	K	R	C	R	T	S	Q	V	-5186.05	-4821.76	364.286
Des 023	S	V	K	V	F	T	Q	L	D	A	W	V	L	A	H	Y	R	K	E	L	C	D	V	A	K	L	G	L	A	P	A	A	K	R	C	T	T	S	N	L	-5185.76	-4885.36	300.399
Des 024	S	V	W	V	F	I	Q	R	L	A	W	F	L	A	H	A	K	W	E	L	K	P	I	A	K	L	N	L	A	P	A	K	K	N	F	I	T	S	Q	D	-5185.11	-4833.68	351.434
Des 025	S	V	F	L	F	T	Q	R	D	A	L	F	L	A	R	Y	R	K	E	L	C	D	V	A	K	L	G	L	A	P	A	A	K	A	C	T	T	R	L	V	-5183.05	-4861.18	321.874
Des 026	S	V	W	V	F	T	Q	R	L	A	W	I	L	A	H	Y	R	W	E	L	I	P	V	A	K	L	N	L	A	P	A	A	K	R	F	I	T	S	N	L	-5179.57	-4853.55	326.02
Des 027	S	V	K	V	F	T	Q	R	L	A	W	I	L	A	H	A	K	E	I	L	C	P	D	A	K	L	N	L	A	P	A	A	K	R	F	I	T	S	Q	D	-5178.74	-4700.55	478.189
Des 028	S	V	W	V	F	T	Q	R	D	A	R	I	L	A	R	Y	R	K	E	L	C	P	D	A	K	L	N	L	A	P	A	A	K	R	F	I	T	D	N	L	-5178.62	-4832.56	346.056
Des 029	S	V	W	V	F	T	Q	I	M	A	W	H	L	A	K	F	R	E	E	L	C	D	V	A	K	L	G	L	A	P	A	A	K	R	C	R	T	S	N	L	-5177	-4822.24	354.757
Des 030	S	V	F	V	F	T	Q	R	D	A	W	F	L	A	H	Y	R	K	E	L	C	F	V	A	K	L	G	I	A	P	A	A	K	R	C	R	L	S	N	L	-5176.02	-4766.76	409.264
Des 031	S	V	W	V	F	T	Q	R	D	A	L	F	L	A	H	Y	T	K	I	L	C	P	D	A	R	L	N	L	A	P	M	A	K	R	F	I	T	S	N	L	-5174.53	-4814.21	360.317
Des 032	S	V	W	V	F	T	Q	R	D	A	W	I	L	A	H	Y	R	K	E	L	C	P	D	A	K	L	N	L	A	P	A	A	K	R	F	I	T	S	Q	L	-5171.88	-4877.58	294.303
Des 033	S	V	W	V	I	T	Q	I	M	A	W	I	W	A	H	Y	T	E	E	L	A	P	D	A	K	M	N	L	A	P	A	A	K	A	F	I	T	S	N	L	-5170.68	-4893.12	277.564
Des 034	S	V	W	V	F	T	Q	R	L	A	L	F	L	A	R	Y	R	E	V	L	I	E	V	A	K	L	N	L	A	P	A	A	K	N	F	I	T	S	N	D	-5170.25	-4775.14	395.114
Des 035	S	V	K	V	F	T	Q	L	D	A	W	V	L	A	R	Y	R	K	E	L	C	D	V	A	K	L	G	L	A	P	A	K	K	R	C	T	T	S	Q	L	-5169.13	-4861.29	307.837
Des 036	S	A	K	A	F	Y	Q	R	A	A	W	A	E	A	R	A	R	E	N	L	D	P	A	K	R	L	G	A	A	P	S	K	K	R	F	I	F	R	Q	N	-5167.59	-4691.58	476.01
Des 037	S	V	K	V	I	T	Q	R	D	A	W	V	L	A	H	Y	R	K	E	L	C	E	V	A	K	M	G	L	A	P	S	A	K	R	C	T	T	S	N	L	-5163.14	-4835.1	328.042
Des 038	S	V	W	V	F	T	Q	R	T	A	L	F	L	A	R	Y	R	E	E	L	C	P	D	A	K	L	N	N	A	P	S	A	K	N	F	I	L	S	Q	L	-5160.39	-4838.81	321.575
Des 039	S	V	W	V	W	T	Q	R	D	A	W	F	W	A	R	Y	T	E	E	L	A	D	K	A	K	L	N	A	A	P	A	A	K	R	F	I	T	S	N	L	-5158.72	-4841.8	316.925
Des 040	S	V	W	V	F	T	Q	R	L	A	W	H	L	A	R	Y	T	W	E	L	C	P	I	A	K	L	N	L	A	P	A	A	K	R	F	I	T	S	N	L	-5155.79	-4867.13	288.664
Des 041	S	V	K	I	F	T	Q	L	D	A	W	T	L	A	R	A	R	E	E	L	C	D	V	K	K	L	G	L	A	P	S	A	K	A	C	K	T	S	N	L	-5154.81	-4808.7	346.11
Des 042	S	V	W	V	F	T	Q	R	D	A	W	V	L	A	H	Y	R	K	E	L	C	E	V	A	R	L	G	L	A	P	S	A	K	R	C	T	L	S	N	L	-5152.83	-4794.41	358.422
Des 043	S	V	W	V	F	T	Q	I	L	A	W	I	L	A	H	Y	R	E	I	L	A	D	K	A	R	L	N	A	A	P	A	A	K	R	F	I	T	S	N	L	-5148.12	-4824.84	323.278
Des 044	S	V	W	V	W	T	Q	R	D	A	W	F	L	A	H	Y	R	K	E	L	I	E	V	A	K	L	G	L	A	P	A	A	K	R	C	K	T	S	N	L	-5145.44	-4725.74	419.703
Des 045	S	V	W	V	F	L	Q	R	D	A	W	F	L	A	H	Y	R	K	E	L	C	P	V	A	K	L	G	L	A	P	A	A	K	R	C	T	L	S	N	V	-5143.79	-4802.34	341.453
Des 046	S	V	W	V	F	T	Q	I	L	A	W	I	L	A	H	Y	T	E	E	L	C	P	D	A	K	L	N	A	A	P	A	A	K	R	F	I	L	S	Q	L	-5143.55	-4862.07	281.478
Des 047	S	V	K	A	F	Y	Q	R	A	A	L	A	E	A	R	A	R	E	N	L	K	P	A	K	R	L	G	A	A	A	S	K	K	R	F	R	Y	D	Q	N	-5140.66	-4618.73	521.928
Des 048	S	V	W	V	F	I	Q	R	D	A	W	T	L	A	R	Y	R	K	E	L	C	D	V	A	R	L	G	L	A	P	A	A	K	R	C	R	T	S	N	V	-5139.23	-4757.95	381.283
Des 049	S	V	W	V	F	T	Q	R	L	A	W	T	F	A	R	Y	R	E	E	L	A	P	V	A	R	L	G	L	A	P	A	A	K	A	F	I	T	S	N	L	-5135.68	-4884.29	251.387
Des 050	S	V	K	L	F	T	Q	I	D	A	L	V	L	A	R	Y	R	K	E	L	C	D	V	A	K	Q	G	L	A	P	A	A	K	R	C	T	L	S	Q	L	-5135.15	-4847.6	287.554
Des 051	S	V	K	V	F	T	Q	R	D	A	W	T	L	A	R	A	R	K	E	L	C	D	V	A	K	L	G	L	Q	P	S	A	K	A	C	K	T	S	N	V	-5134.18	-4841.53	292.651
Des 052	S	V	K	V	W	T	Q	L	D	A	W	F	L	A	H	Y	R	K	E	L	C	P	V	A	K	L	G	L	A	P	S	A	K	R	C	T	T	S	Q	V	-5129.48	-4840.73	288.747
Des 053	S	L	K	A	F	A	Q	R	D	A	Y	A	E	A	R	A	R	K	E	L	K	P	T	K	R	L	G	A	A	A	A	K	K	R	F	I	T	D	Q	N	-5122.66	-4626.33	496.332
Des 054	S	A	K	A	F	A	Q	R	A	A	L	A	E	A	R	A	R	E	E	L	D	P	A	K	R	L	G	A	A	A	A	K	K	R	F	V	F	D	Q	N	-5121.73	-4641.83	479.899
Des 055	S	V	W	V	W	T	Q	R	L	A	W	I	L	A	H	Y	R	W	E	L	V	P	D	A	K	L	N	L	A	P	A	A	K	A	F	I	L	S	N	L	-5120.68	-4853.05	267.634
Des 056	S	V	K	A	F	K	Q	R	D	A	W	T	E	A	R	A	R	K	N	L	K	P	T	K	R	H	G	A	A	A	A	K	K	R	F	I	F	S	Q	N	-5112.45	-4577.52	534.935
Des 057	S	V	K	I	W	T	Q	R	L	A	L	F	L	A	R	Y	T	E	I	L	I	P	D	K	K	L	D	L	A	P	A	A	K	R	F	I	L	R	N	D	-5111.11	-4798.9	312.212
Des 058	S	A	K	A	F	A	Q	R	A	A	W	A	E	A	R	A	R	E	N	L	K	P	A	A	Y	L	G	A	A	A	A	K	K	R	F	R	F	D	Q	N	-5108.34	-4538.24	570.095
Des 059	S	M	K	A	F	A	Q	R	A	A	W	A	E	A	R	A	R	E	L	L	D	P	V	K	R	H	G	A	A	A	A	K	K	R	F	I	F	D	Q	N	-5106.6	-4598.22	508.383
Des 060	S	V	K	A	F	A	Q	L	A	A	Y	T	E	A	R	A	R	E	E	L	D	H	T	K	R	L	G	A	A	A	S	K	K	R	F	V	Y	D	Q	N	-5105.76	-4636.06	469.703
Des 061	S	A	K	A	F	A	Q	R	A	A	W	A	E	A	R	A	R	E	D	L	K	P	A	K	R	L	G	A	A	A	S	K	K	R	F	R	F	S	Q	N	-5105.68	-4634.31	471.371
Des 062	S	A	K	A	F	A	Q	R	A	A	F	A	E	A	R	A	R	E	N	L	K	P	A	K	Y	M	G	A	A	A	A	N	K	R	F	I	Y	S	Q	N	-5103.52	-4637.82	465.698
Des 063	S	L	K	A	F	A	Q	R	A	A	L	A	E	A	R	A	R	E	N	L	D	P	A	K	R	L	G	A	A	A	A	K	K	R	F	I	T	D	Q	N	-5101.07	-4638.02	463.049
Des 064	S	V	K	A	Y	R	T	Q	A	A	A	A	A	G	R	A	K	D	E	T	D	H	A	K	Y	E	G	L	E	A	L	K	K	A	T	F	T	V	N	A	-5100.45	-4463.56	636.894
Des 065	S	A	K	A	F	A	Q	R	D	A	L	A	L	A	R	A	R	K	E	L	K	P	V	K	R	L	G	A	A	A	S	K	K	R	F	R	F	D	Q	N	-5096.97	-4593.93	503.04
Des 066	S	A	K	A	F	K	Q	R	A	A	F	A	A	A	R	A	R	E	N	L	K	P	A	K	R	H	G	A	A	A	S	K	K	R	F	V	F	D	Q	N	-5095.58	-4588.04	507.536
Des 067	S	V	K	A	H	K	T	Q	A	A	R	N	A	G	A	A	D	E	L	N	D	F	A	K	Y	E	G	L	A	A	S	V	K	A	T	R	V	S	N	A	-5088.46	-4726.77	361.694
Des 068	S	R	K	A	M	A	Q	R	D	A	L	A	E	A	R	R	R	K	E	L	K	P	A	A	Y	E	G	A	A	A	A	K	K	R	F	I	F	S	Q	N	-5087.65	-4617.98	469.674
Des 069	S	V	K	A	V	K	T	Q	A	A	A	D	A	G	A	A	K	D	E	N	D	F	A	K	Y	E	G	L	E	A	S	N	K	A	T	R	V	T	N	A	-5085.95	-4711.76	374.193
Des 070	S	V	K	A	T	K	T	Q	A	A	A	A	A	G	A	A	K	D	E	N	D	H	A	K	Y	L	G	L	A	A	N	N	K	A	C	M	V	T	N	A	-5084.84	-4699.07	385.766
Des 071	S	V	W	V	W	T	Q	R	L	A	L	F	L	A	R	Y	T	E	I	L	I	P	D	A	K	L	N	A	A	P	M	A	K	R	F	I	T	S	Q	L	-5081.21	-4770.2	311.008
Des 072	S	V	K	A	F	A	T	R	A	A	W	A	E	A	R	A	R	E	N	L	K	P	A	K	R	L	G	A	A	A	S	K	K	R	F	R	Y	D	Q	N	-5076.41	-4609.96	466.452
Des 073	S	K	L	A	T	K	T	Q	A	A	R	D	A	G	K	A	I	D	E	N	D	F	A	K	R	E	G	L	A	A	D	K	K	A	T	I	V	T	N	A	-5075.24	-4622.71	452.534
Des 074	S	V	K	A	T	K	Q	Q	A	R	K	D	A	G	K	A	K	E	E	N	D	F	A	K	Y	E	G	L	E	A	S	N	K	A	T	Y	V	T	N	A	-5073.73	-4543.03	530.697
Des 075	S	M	K	A	F	Y	Q	R	A	A	L	A	E	A	R	A	R	E	E	L	D	P	V	A	Y	L	G	A	A	A	S	K	K	R	F	R	Y	D	Q	N	-5072.97	-4525.3	547.669
Des 076	S	K	K	A	W	K	T	Q	A	A	E	D	A	G	A	R	D	E	E	N	D	H	T	K	Y	E	G	L	E	A	D	K	K	A	C	F	V	T	N	A	-5070.14	-4575.65	494.49
Des 077	S	A	K	V	F	K	Q	R	A	A	L	A	L	A	R	A	R	E	N	L	K	P	A	K	R	L	G	A	A	A	A	K	K	R	F	I	Y	D	Q	N	-5069.94	-4519.05	550.885
Des 078	S	A	K	A	F	A	T	R	D	A	F	A	E	A	R	A	R	K	N	L	K	P	A	K	R	H	G	A	A	A	A	K	K	R	F	I	F	S	Q	N	-5069.66	-4587.98	481.679
Des 079	S	V	K	A	T	K	T	Q	A	A	R	N	A	G	K	A	F	D	E	N	D	E	A	A	R	E	G	L	E	A	S	N	K	A	R	H	V	T	N	A	-5066.56	-4709.17	357.394
Des 080	S	V	K	A	W	K	T	L	A	R	A	A	A	G	A	A	K	E	L	N	D	F	A	K	Y	E	G	A	E	A	S	A	K	A	T	R	V	V	N	A	-5064.39	-4693.29	371.101
Wild type	N	T	S	S	E	S	N	K	E	K	Q	M	S	G	L	K	N	Q	K	N	N	T	Y	N	K	V	S	T	R	P	T	E	N	D	S	T	S	L	D	E	-5063.1	-5063.1	0

## Sheet: Average_per_residue_energy
Given that the algorithm introduces a substantial number of mutations, we evaluated the per-residue energy for each mutated position in the designed sequences. This assessment aimed to identify key target positions for redesign based on their potential to enhance stability. To achieve this, we calculated the difference between the energy of the native residue and the mutated residue. However, rec…																						Mutations for further analysis were filtered based on the following criteria: 1) Positions where at least one mutation yielded a favorable energy improvement of 0.5 units or more in the prefusion native residue (energy change ≤ -0.5 in prefusion). 2) In instances where no mutations exhibited energy reduction in the prefusion state, positions were included if a significant destabilizing effect was…
Prefusion (all mutated positions)																						Prefusion (filtered positions)
Residue position	Average (Per_residue_energy_mutant - Per_residue_energy_native) (REU)																					Residue position	Average (Per_residue_energy_mutant - Per_residue_energy_native) (REU)
	R	H	K	D	E	S	T	N	Q	C	G	P	A	V	I	L	M	F	Y	W			R	H	K	D	E	S	T	N	Q	C	G	P	A	V	I	L	M	F	Y	W
N27						-0.9036																S55													0.37414	-0.543698	-0.888088	0.598683
T29	0.218753		-0.532984										-0.0674093	0.374189		0.295907	1.54743					E60		0.123846					0.0260433							-0.6837	-0.429187		0.816181	-0.643846	-1.59308	1.04111
S35			-0.111143													5.91751		2.04092		1.83055		S62	2.39369		-0.0140618				1.16447						0.394302		1.25186	0.879984			0.819546
S55													0.37414	-0.543698	-0.888088	0.598683						E82				-1.1578			3.39099						1.74651			0.370034	1.90131
E60		0.123846					0.0260433							-0.6837	-0.429187		0.816181	-0.643846	-1.59308	1.04111		M97		-5.24105		-3.40536			-4.0239	-4.30565					-3.177	-3.38235	-3.24668			-5.23727
S62	2.39369		-0.0140618				1.16447						0.394302		1.25186	0.879984			0.819546			S150					-1.48724								-0.328886			-0.849418		0.917995		2.08106
N70							0.0552022		-0.882738													G151													-1.95825
K77	0.597674								-0.523382						0.333525	0.369037						L160	-0.698679	-0.276871	-0.868558										0.34769
E82				-1.1578			3.39099						1.74651			0.370034	1.90131					K168	1.3978												0.847578					0.741916	0.823626
K87	0.911332												0.142588									N175	0.665939		-0.289088	-0.340423			-0.267805								1.60172			1.87286
Q94	0.458748		-0.189193		0.134489								0.755774			0.348172		0.956445	0.947752	1.84428		Q225			-1.95193	-1.71114	-2.04973															1.00566
M97		-5.24105		-3.40536			-4.0239	-4.30565					-3.177	-3.38235	-3.24668			-5.23727				K226				-0.277418	-0.240705			-0.0564076						0.378989	0.0410466	-0.758864
S150					-1.48724								-0.328886			-0.849418		0.917995		2.08106		N227							-0.441894									-2.9383		-0.87992
G151													-1.95825									T249		1.14949		-1.74897	0.782412							-1.37918						1.83076
L160	-0.698679	-0.276871	-0.868558										0.34769									Y250			-0.244991	-1.29479			0.0790794						-0.564184	0.521586	0.481001
K168	1.3978												0.847578					0.741916	0.823626			V278		-0.698758			-0.673464				-1.21057							-2.82895	-1.14605
N175	0.665939		-0.289088	-0.340423			-0.267805								1.60172			1.87286				T337								0.784784					0.929424		0.607285	-1.12571
Q225			-1.95193	-1.71114	-2.04973															1.00566		R339					-1.701				0.0465621				-0.953189
K226				-0.277418	-0.240705			-0.0564076						0.378989	0.0410466	-0.758864						E378			-1.33472					-1.11689					-1.12263	1.3895
N227							-0.441894									-2.9383		-0.87992				N380			-2.55375
N240			0.561308	-0.433649						2.48994			1.19244	1.50981	0.737879							D401	-0.986413							-0.900268					-1.30517
T249		1.14949		-1.74897	0.782412							-1.37918						1.83076				T455	0.822156	3.62641	0.173003											-0.971482	-0.80884		1.67577	1.32328	0.848462
Y250			-0.244991	-1.29479			0.0790794						-0.564184	0.521586	0.481001							S466							-0.573198							1.84065	-0.190482	1.24971		0.76988	1.34952
N262			0.395024										0.600221									L481	-2.61753			-1.23827		-2.61714	-2.13112							-0.280026
K271	2.36591																		3.32605			E487				-2.04309				-0.77088					-0.326427	-0.749587		-1.56778
V278		-0.698758			-0.673464				-1.21057							-2.82895	-1.14605
S330				-1.71176				-0.212659			-0.63616
T337								0.784784					0.929424		0.607285	-1.12571						Postfusion (filtered positions)
R339					-1.701				0.0465621				-0.953189									Residue position	Average (Per_residue_energy_mutant - Per_residue_energy_native) (REU)
P353													2.86556										R	H	K	D	E	S	T	N	Q	C	G	P	A	V	I	L	M	F	Y	W
T369				0.30756		0.0241433		0.56445					0.548178			-0.381348	0.263606					S55													0.629624	0.835948	3.16573	1.61798
E378			-1.33472					-1.11689					-1.12263	1.3895								E60		3.00624					1.64146							1.91218	2.41525		2.68137	2.53287	0.053613	3.06004
N380			-2.55375																			S62	1.78227		-0.114919				4.17896						2.34368		2.44625	3.78498			3.27386
D401	-0.986413							-0.900268					-1.30517									E82				3.12278			3.8067						3.28693			3.48334	4.00845
S404	2.54946						0.626689			1.49212								2.46311				M97		0.367309		-1.37971			0.184829	-0.839926					-0.500835	1.05631	-0.617273			0.741182
T455	0.822156	3.62641	0.173003											-0.971482	-0.80884		1.67577	1.32328	0.848462			S150					0.129812								0.889958			1.98555		1.71721		1.94812
S466							-0.573198							1.84065	-0.190482	1.24971		0.76988	1.34952			G151													-1.0809
L481	-2.61753			-1.23827		-2.61714	-2.13112							-0.280026								L160	4.96444	3.61821	2.38871										2.96444
D486								0.368536	-0.163356							0.0759491						K168	2.27654												2.15923					2.50315	2.15756
E487				-2.04309				-0.77088					-0.326427	-0.749587		-1.56778						N175	4.61478		2.57546	0.637498			3.97685								2.40452			4.16544
																						Q225			1.68857	-0.596708	0.0622838															2.4977
																						K226				2.49361	1.84853			1.38702						3.43206	1.88733	1.06344
Postfusion (all mutated positions)																						N227							2.4621									2.04934		3.97253
Residue position	Average (Per_residue_energy_mutant - Per_residue_energy_native) (REU)																					T249		1.49719		0.289109	0.72747							-1.53408						0.859816
	R	H	K	D	E	S	T	N	Q	C	G	P	A	V	I	L	M	F	Y	W		Y250			0.248267	0.295092			1.47291						0.8041	2.04433	1.80397
N27						-1.7379																V278		2.77092			-1.54941				-0.457831							-1.14455	1.56077
T29	0.847252		0.482297										1.33965	1.0143		2.34889	3.1286					T337								1.56077					2.07527		1.68367	0.0934359
S35			1.02804													2.60989		3.8113		5.0501		R339					2.22471				2.05879				1.94908
S55													0.629624	0.835948	3.16573	1.61798						E378			0.345704					-0.0915117					-0.0270915	1.6882
E60		3.00624					1.64146							1.91218	2.41525		2.68137	2.53287	0.053613	3.06004		N380			-2.16493
S62	1.78227		-0.114919				4.17896						2.34368		2.44625	3.78498			3.27386			D401	3.21423							1.91972					1.1144
N70							-0.165628		-0.276198													T455	2.80315	0.173891	1.6699											1.08269	0.849125		2.47435	2.72087	0.48645
K77	-0.973583								-0.797642						-0.798069	-0.521781						S466							-0.793177							0.0687989	0.123446	-0.612761		1.40223	0.544191
E82				3.12278			3.8067						3.28693			3.48334	4.00845					L481	3.00014			4.11098		1.45276	2.78261							3.3353
K87	-0.453391												0.684607									E487				0.000479533				0.583393					1.29954	2.43575		1.66003
Q94	1.10641		1.82913		0.709946								0.540485			1.43384		2.49705	1.79226	3.13408
M97		0.367309		-1.37971			0.184829	-0.839926					-0.500835	1.05631	-0.617273			0.741182
S150					0.129812								0.889958			1.98555		1.71721		1.94812
G151													-1.0809
L160	4.96444	3.61821	2.38871										2.96444
K168	2.27654												2.15923					2.50315	2.15756
N175	4.61478		2.57546	0.637498			3.97685								2.40452			4.16544
Q225			1.68857	-0.596708	0.0622838															2.4977
K226				2.49361	1.84853			1.38702						3.43206	1.88733	1.06344
N227							2.4621									2.04934		3.97253
N240			2.48284	-0.198343						2.78869			1.19554	2.41742	1.77663
T249		1.49719		0.289109	0.72747							-1.53408						0.859816
Y250			0.248267	0.295092			1.47291						0.8041	2.04433	1.80397
N262			0.317018										0.71608
K271	2.26468																		3.56828
V278		2.77092			-1.54941				-0.457831							-1.14455	1.56077
S330				0.270149				1.15432			2.47461
T337								1.56077					2.07527		1.68367	0.0934359
R339					2.22471				2.05879				1.94908
P353													3.89505
T369				-1.61385		0.271985		2.15467					0.145305			-0.387818	2.32381
E378			0.345704					-0.0915117					-0.0270915	1.6882
N380			-2.16493
D401	3.21423							1.91972					1.1144
S404	1.27714						1.40983			3.25841								2.2824
T455	2.80315	0.173891	1.6699											1.08269	0.849125		2.47435	2.72087	0.48645
S466							-0.793177							0.0687989	0.123446	-0.612761		1.40223	0.544191
L481	3.00014			4.11098		1.45276	2.78261							3.3353
D486								0.886817	1.137							1.76335
E487				0.000479533				0.583393					1.29954	2.43575		1.66003

## Sheet: Second_round_design
Sequences from the second round of design were retained based on their ability to improve the energy of the prefusion state while simultaneously increasing the energy of the postfusion state. These sequences were then ranked by considering their prefusion state energy and the normalized energetic difference between the pre- and postfusion states. Designs within the top 50 candidates from both ran…
Designs	Per-residue energetic difference (REU) at mutated positions																									Normalized Score_Pre	Normalized Score_Post	Normalized Energy_Difference (Post - Pre)
	55	60	62	82	97	150	151	160	168	175	225	226	227	249	250	278	337	339	378	380	401	455	466	481	487
Des 01 (R-02)	V	F	T	D	N	L	A	R	R	R	D	E	L	H	V	L	A	A	K	K	R	I	F	S	V	-5104.88	-4741.47	363.412
Prefusion	-0.652	0.362	0.95	0.269	-0.121	-1.292	-1.79	-0.771	0.614	0.659	-1.275	0.131	-2.741	2.362	0.22	-2.976	1.331	-0.915	-1.782	-2.184	0.079	-0.619	0.917	-2.647	0.304
Postfusion	1.584	5.406	5.229	4.143	-2.55	2.2	-0.842	6.052	3.673	5.841	0.428	1.687	2.839	2.623	1.799	2.563	1.419	1.991	-1.18	-1.616	3.65	1.121	0.983	2.012	2.543
Des 02 (R-03)	L	F	T	L	F	L	A	R	A	R	E	I	F	P	V	L	A	A	A	K	A	I	I	S	V	-5122.92	-4763.49	359.432
Prefusion	0.422	-1.01	0.971	0.768	-2.208	-0.851	-2.174	-0.505	0.512	0.645	-3.032	0.787	-1.444	-0.663	0.854	-2.579	1.798	-0.78	-1.09	-2.694	-0.623	-0.614	-0.178	-2.86	-0.663
Postfusion	3.717	4.836	4.197	4.579	-0.3	2.851	-1.31	6.182	3.583	6.248	1.597	2.129	7.402	-1.89	1.374	2.331	-0.092	2.066	-1.026	-1.697	3.482	1.188	-0.028	2.012	2.545
Des 03	V	F	T	D	T	L	A	R	R	R	K	D	L	P	I	L	L	A	A	K	R	I	T	S	E	-5125.44	-4782.98	342.464
Prefusion	-0.745	0.59	1.032	0.634	-0.027	-1.112	-1.581	-1.005	0.459	0.613	-2.814	-0.247	-2.864	-0.981	0.611	-2.865	2.146	-0.346	-1.07	-2.679	-0.503	0.862	-0.311	-2.653	0
Postfusion	1.341	5.362	4.072	2.478	-0.464	3.972	-0.574	5.747	3.975	5.996	1.307	1.163	2.817	-1.91	2.143	2.674	-0.3	2.057	-1.054	-1.692	3.508	1.178	0.152	2.072	0
Des 04	V	F	T	D	A	L	A	R	R	R	K	E	L	P	V	L	A	A	A	K	R	I	T	S	E	-5141.6	-4799.34	342.258
Prefusion	-0.681	0.115	1.213	-1.294	1.129	-1.212	-1.728	-0.756	0.909	0.716	-1.065	0.168	-2.442	-0.409	0.919	-2.335	1.1	-0.945	-1.087	-2.671	-0.111	0.808	-0.308	-2.713	0
Postfusion	1.529	4.962	4.338	3.192	-2.723	3.221	-0.001	6.912	3.87	5.473	3.806	0.727	2.47	-1.876	1.716	-0.255	1.315	1.974	-1.168	-1.938	3.567	1.161	0.15	2.032	0
Des 05	V	I	T	L	N	L	A	R	Y	T	D	E	L	P	I	L	A	A	K	K	R	I	T	S	D	-5166.67	-4826.09	340.58
Prefusion	-0.488	0.318	0.931	0.984	0.083	-1.319	-1.77	-0.648	0.89	-0.203	-1.141	0.227	-3.06	-0.819	0.602	-2.816	1.026	-0.899	-0.822	-2.119	0.156	0.835	-0.277	-2.632	0.696
Postfusion	1.529	2.85	4.809	2.872	-2.845	1.552	-0.414	6.803	3.407	3.5	-1.143	2.471	2.863	-1.802	2.061	-0.203	1.885	1.976	-1.029	-1.616	3.901	1.272	0.148	2.056	-0.099
Des 06 (R-1b)	A	F	T	D	V	E	A	H	R	R	K	E	L	P	V	L	A	A	K	K	A	I	T	S	N	-5131.77	-4792.24	339.53
Prefusion	0.394	0.235	1.24	-1.288	1.158	-0.456	-1.941	-0.322	0.884	0.667	-0.972	0.526	-2.336	-0.336	0.819	-2.289	1.196	-0.946	-1.184	-2.296	-0.409	0.738	-0.469	-2.59	-0.42
Postfusion	0.998	5.434	3.725	3.258	-0.455	1.11	-0.981	4.791	3.935	6.129	3.315	0.646	2.44	-2.223	1.686	2.936	1.853	1.937	-1.09	-1.736	1.409	1.197	0.023	2.012	0.728
Des 07	V	F	T	D	V	L	A	R	R	R	K	E	L	H	V	L	A	A	K	K	A	I	T	S	E	-5154.49	-4827.37	327.122
Prefusion	-0.707	0.095	1.062	-1.219	0.911	-1.104	-1.518	-0.715	0.852	0.692	-0.906	1.277	-2.55	2.619	0.19	-2.308	1.078	-0.898	-1.959	-2.119	-0.42	0.836	-0.618	-2.641	0
Postfusion	1.418	5.593	4.101	3.321	-1.211	3.779	-0.73	6.577	4.277	6.273	3.71	0.846	3.148	2.036	1.433	0.26	1.871	1.939	-1.089	-1.728	1.384	1.211	0.166	2.03	0
Des 08	V	F	T	D	T	L	A	R	R	R	D	E	L	H	V	L	N	Q	K	K	A	V	T	R	E	-5158.39	-4837.99	320.397
Prefusion	-0.768	0.16	1.04	0.545	0.13	-1.189	-1.731	-0.882	0.658	0.554	-1.259	0.173	-2.821	3.021	0.247	-1.79	2.264	0.017	-1.847	-2.131	-0.433	-0.575	-0.436	-2.67	0
Postfusion	1.328	5.413	4.72	3.99	-2.5	2.372	-1.374	5.965	3.867	5.978	0.389	1.505	3.025	1.542	1.403	-0.221	1.087	2.335	-1.108	-1.89	1.281	-0.662	0.173	3.526	0
Des 09	V	F	L	D	N	L	A	H	A	R	K	E	L	P	V	L	L	Q	A	K	R	I	T	S	D	-5127.31	-4813.38	313.931
Prefusion	-0.467	-0.661	1.461	-1.324	-0.21	-1.175	-1.977	-0.331	0.522	0.725	-1.025	0.681	-2.066	0.393	1.672	-2.636	3.081	0.394	-1.099	-2.693	0.282	0.892	-0.502	-2.69	0.997
Postfusion	1.447	4.942	3.945	3.388	-2.547	2.129	-0.942	4.669	3.087	6.428	3.539	0.545	2.312	-1.533	1.436	-0.993	-0.381	2.323	-1.111	-1.825	3.526	1.117	0.194	2.031	-0.014
Des 10	A	I	T	D	T	L	A	R	Y	T	K	E	L	P	I	L	A	A	A	K	A	I	T	S	D	-5143.78	-4830.03	313.747
Prefusion	0.45	0.643	1.296	-1.213	0.103	-1.232	-1.933	-0.418	1.207	-0.253	-1.037	0.507	-2.35	-0.771	0.654	-2.501	1.109	-0.961	-1.102	-2.665	-0.375	0.721	-0.309	-2.593	0.547
Postfusion	1.054	2.867	4.694	3.282	-0.427	2.779	-1.28	6.153	3.531	3.6	3.541	0.943	2.56	-1.666	1.501	0.081	1.295	1.94	-1.084	-1.833	1.308	1.165	-0.076	2.043	-0.089
Des 11	V	F	T	T	N	L	A	H	A	R	D	E	L	P	V	L	L	A	K	K	R	V	T	S	E	-5141.1	-4828.35	312.753
Prefusion	-0.496	-0.922	1.323	2.619	-0.671	-1.069	-2.069	-0.383	0.551	0.72	-0.839	1.14	-2.461	-0.377	0.878	-2.348	1.608	-0.277	-1.845	-2.211	0.417	-0.846	-0.298	-2.547	0
Postfusion	1.335	4.176	4.252	3.321	-2.971	2.624	-1.396	4.457	3.213	6.519	0.02	2.26	2.066	-1.693	1.496	-0.663	-0.277	2.003	-1.193	-1.465	3.719	-0.281	0.217	2.082	0
Des 12	A	F	T	D	N	E	A	R	A	R	K	E	L	P	K	L	A	A	K	K	R	I	T	S	N	-5119.18	-4807.31	311.869
Prefusion	0.482	-0.624	1.091	-0.816	-0.102	-0.576	-1.767	-0.709	0.564	0.603	-1.254	-0.208	2.168	0.402	0.321	-2.528	1.06	-0.922	-1.836	-2.175	0.311	0.716	-0.499	-2.549	-0.409
Postfusion	1.012	4.24	4.343	3.292	-2.654	0.825	-1.136	5.103	3.123	6.514	3.532	0.959	2.247	-1.427	1.118	-1.106	1.485	1.933	-1.053	-1.765	3.737	1.184	0.054	2.118	0.737
Des 13	V	F	T	D	N	L	A	R	R	R	K	E	L	P	V	L	A	A	K	K	R	I	T	S	E	-5165.16	-4854.23	310.927
Prefusion	-0.419	0.863	0.944	-1.385	-0.22	-1.356	-1.803	-0.897	0.471	0.466	-0.863	-0.14	-2.484	-0.797	1.024	-2.658	1.05	-0.892	-0.72	-2.099	-0.032	0.817	-0.377	-2.618	0
Postfusion	1.359	5.409	4.228	3.909	-3.029	3.218	-0.022	7.067	3.358	5.986	2.79	1.72	2.384	-1.174	4.8	-0.491	1.863	1.934	-1.039	-1.734	3.82	1.205	0.189	2.062	0
Des 14	V	F	T	D	T	L	A	R	R	R	D	E	L	H	I	L	A	A	K	K	R	I	T	S	E	-5144.84	-4836.59	308.246
Prefusion	-0.822	0.734	0.906	0.818	0.038	-1.196	-1.518	-0.677	0.64	0.619	-1.221	1.14	-2.633	2.034	0.013	-2.603	1.034	-0.894	-0.755	-2.124	0.351	0.874	-0.529	-2.634	0
Postfusion	1.327	4.348	4.038	4.135	-2.282	2.198	-1.416	4.072	3.644	3.901	0.759	2.178	2.834	1.772	1.853	-0.426	1.401	1.988	-1.096	-1.626	3.806	1.169	0.211	2.104	0
Des 15	V	F	T	D	N	L	A	H	A	R	K	E	L	H	V	L	L	A	K	K	R	I	T	S	E	-5132.78	-4828.94	303.839
Prefusion	-0.697	-0.635	0.775	0.71	-0.43	-1.173	-1.572	-0.379	0.515	0.611	-2.984	-0.276	-2.852	2.269	0.142	-2.366	1.889	-0.556	-1.186	-2.115	0.073	0.803	-0.278	-2.609	0
Postfusion	1.456	5.457	4.325	3.711	-2.832	2.062	-1.021	4.789	2.809	3.153	2.078	1.434	2.947	1.637	1.429	1.742	-0.222	2.032	-1.064	-1.531	3.697	1.17	0.148	2.081	0
Des 16	V	F	T	D	T	L	A	R	R	R	K	E	L	H	V	L	A	A	K	K	R	I	T	S	E	-5135.1	-4837.54	297.56
Prefusion	-0.647	0.05	1.033	-1.225	-0.245	-1.101	-1.871	-0.972	1.012	0.733	-1.218	0.374	-2.435	3.522	0.564	-2.442	1.049	-0.897	-1.852	-2.204	0.353	0.732	-0.576	-2.606	0
Postfusion	1.376	5.349	5.253	3.225	-1.955	2.342	-1.461	6.498	3.793	5.15	3.607	0.808	2.765	0.895	1.567	-0.047	1.895	1.942	-1.065	-1.638	3.724	1.256	0.15	2.091	0
Des 17	V	F	T	M	H	L	A	R	A	R	D	E	L	H	V	L	L	Q	K	K	R	I	F	S	E	-5146.06	-4851.97	294.087
Prefusion	-0.471	-0.839	1.17	1.875	-1.554	-1.163	-2.1	-0.544	0.422	0.683	-1.42	0.037	-2.347	3.254	0.484	-2.01	0.375	0.126	-1.871	-2.117	0.3	-0.68	0.524	-2.649	0
Postfusion	1.283	4.946	4.217	2.854	-1.488	3.109	-0.237	7.261	3.027	6.535	-0.118	2.09	2.655	1.573	1.48	1.971	-0.178	2.383	-1.06	-1.671	3.762	1.195	0.952	2.032	0
Des 18	A	F	T	D	N	L	A	R	A	R	K	E	L	P	V	L	A	A	K	K	R	V	T	S	D	-5137.01	-4843.82	293.187
Prefusion	0.529	-0.95	1.128	-1.23	-0.436	-1.27	-1.885	-0.659	0.581	0.67	-0.551	1.207	-2.406	-0.48	0.944	-2.355	1.174	-0.945	-1.08	-2.356	0.269	-0.751	-0.467	-2.626	0.887
Postfusion	0.941	5.355	4.378	3.1	-3.05	3.086	-0.115	6.726	3.036	6.527	3.805	1.126	2.45	-1.22	4.866	2.949	1.469	1.891	-1.039	-1.608	3.759	-0.367	-0.017	2.056	-0.074
Des 19	V	F	T	D	H	L	A	R	A	R	K	I	L	H	V	L	L	A	K	K	R	I	T	S	D	-5133.07	-4844.62	288.452
Prefusion	-0.503	-0.791	1.046	0.712	-1.248	-1.096	-1.546	-0.673	0.447	0.672	-3.292	0.054	-2.908	3.442	0.283	-2.232	1.592	-0.432	-1.093	-2.402	0.405	0.694	-0.528	-2.541	-0.2
Postfusion	1.321	5.351	3.878	3.719	-1.447	2.087	-0.839	4.64	3.085	6.71	2.901	1.378	2.386	1.571	1.716	-0.065	-0.285	2.021	-1.063	-1.569	3.694	1.22	0.18	2.081	-0.066
Des 20	V	F	T	D	N	L	A	H	R	R	K	E	L	H	K	Q	A	A	K	K	R	I	T	S	E	-5142.08	-4855.27	286.812
Prefusion	-0.694	0.411	1.001	-1.4	-0.311	-1.173	-1.939	-0.36	0.623	0.498	-1.155	-0.342	-2.642	3.258	-0.214	-1.433	1.119	-0.923	-1.056	-2.156	-0.009	0.833	-0.307	-2.652	0
Postfusion	1.481	5.46	4.974	2.978	-1.348	4.311	1.626	4.923	3.365	5.135	3.571	0.539	2.909	0.961	-0.268	1.464	1.368	1.931	-0.983	-1.645	3.65	1.129	0.133	2.034	0
Des 21	V	F	T	M	F	L	A	R	A	R	D	L	L	P	V	L	I	A	K	K	R	I	F	S	E	-5154.33	-4869.65	284.681
Prefusion	-0.498	-0.861	1.061	1.956	-1.997	-1.003	-1.669	-0.573	0.55	0.677	-1.261	-0.343	-1.756	-0.476	1.043	-2.901	3.604	0.214	-1.828	-2.158	0.165	0.704	0.839	-2.715	0
Postfusion	1.286	5.373	4.465	2.707	-1.525	3.117	-0.304	6.584	3.022	6.611	-0.534	0.688	3.069	-1.08	2.56	-0.114	1.232	2.025	-1.054	-1.722	3.765	1.193	0.941	2.009	0
Des 22	V	I	T	A	N	L	A	R	Y	T	D	E	L	H	K	L	L	A	K	K	R	V	T	S	D	-5154.1	-4875.17	278.928
Prefusion	-0.471	0.197	1.171	1.6	-0.296	-1.123	-2.065	-0.455	0.996	-0.207	-1.449	-0.132	-2.69	2.447	-0.229	-2.573	1.554	-0.299	-1.853	-2.205	0.143	-0.844	-0.305	-2.524	1.007
Postfusion	1.323	2.969	4.807	2.844	-1.982	2.442	-1.291	6.072	3.391	3.543	-0.455	2.322	2.343	0.718	0.043	-1.727	-0.278	1.996	-1.166	-1.457	3.82	-0.328	0.177	2.07	-0.091
Des 23	V	F	T	L	F	L	A	R	A	R	D	E	L	P	V	L	I	A	K	K	A	I	F	S	E	-5168.57	-4890.67	277.897
Prefusion	-0.296	-0.656	1.097	0.826	-0.789	-1.172	-2.018	-0.834	0.535	0.652	-0.899	0.11	-2.946	-0.616	0.544	-2.758	1.471	-0.843	-1.964	-2.356	-0.578	0.836	0.675	-2.548	0
Postfusion	1.295	3.827	4.121	2.815	-1.132	3.84	-0.674	6.538	2.751	3.091	-0.619	2.531	2.752	-1.962	1.96	-0.052	1.266	2.016	-1.044	-1.839	1.276	1.218	0.929	2.021	0
Des 24	V	I	T	L	T	L	A	R	Y	T	D	E	T	P	I	L	L	A	A	K	A	I	T	S	D	-5132.61	-4855.31	277.298
Prefusion	-0.468	0.354	0.968	1.823	0.025	-1.149	-1.627	-0.594	0.892	-0.187	-0.774	1.168	0.003	-0.817	0.654	-2.986	1.747	-0.502	-1.106	-2.646	-0.344	0.719	-0.268	-2.419	0.631
Postfusion	1.687	3.038	4.714	3.112	-2.417	2.385	-1.188	5.723	3.388	3.403	-0.306	2.356	2.96	-1.738	1.556	-0.282	-0.29	2.027	-0.987	-1.675	1.324	1.167	0.144	1.199	-0.131
Des 25	V	F	T	D	N	L	A	R	R	R	D	E	L	D	D	L	A	A	K	K	R	I	T	S	E	-5134.58	-4858.18	276.395
Prefusion	-0.633	0.625	1.222	0.43	-0.185	-1.255	-2.082	-0.451	0.473	0.454	-1.352	-0.04	-2.685	3.043	-0.184	-2.571	1.897	-0.867	-1.132	-2.403	0.334	0.697	-0.199	-2.678	0
Postfusion	1.331	5.586	4.545	3.938	-2.363	3.179	-0.175	6.915	3.891	5.53	0.372	1.484	2.648	1.562	-0.812	-0.511	1.852	1.923	-1.034	-1.704	3.819	1.232	0.161	2.032	0
Des 26	V	I	T	D	V	L	A	R	Y	T	K	E	L	H	V	L	L	A	K	K	R	I	T	S	D	-5119.76	-4843.84	275.924
Prefusion	-0.581	0.137	0.961	-1.184	1.081	-1.289	-1.803	-1.001	1.006	-0.193	-0.879	1.231	-2.582	2.02	0.577	-2.262	1.778	-0.517	-0.931	-2.111	-0.077	0.742	-0.279	-2.595	1.023
Postfusion	1.424	3.075	4.61	3.215	-0.609	3.814	-0.718	6.656	3.495	3.6	3.737	0.891	3.041	2.086	1.393	2.522	-0.371	2.043	-1.024	-1.784	3.819	1.277	0.139	2.015	-0.102
Des 27	V	I	T	L	N	L	A	H	Y	R	D	I	L	H	V	L	L	A	A	K	A	I	T	S	D	-5143.18	-4868.81	274.372
Prefusion	-0.607	0.332	1.127	0.949	-0.215	-1.167	-2.013	-0.292	0.947	0.655	-1.287	-0.01	-3.163	2.837	0.458	-2.468	1.606	-0.497	-1.118	-2.651	-0.449	0.826	-0.487	-2.537	-0.169
Postfusion	1.48	2.895	4.4	2.962	-2.387	3.21	-0.142	5.137	3.717	6.593	-0.351	1.492	3.028	2.063	1.381	1.757	-0.361	2.051	-1.276	-2.025	1.32	1.231	0.14	2.031	-0.085
Des 28	A	V	T	D	N	L	A	R	F	T	K	L	L	H	K	L	A	A	A	K	R	I	T	S	D	-5135.86	-4862.25	273.607
Prefusion	0.433	-0.382	1.288	-1.302	0.031	-1.248	-2	-0.405	1.502	-0.248	-1.432	-0.74	-2.304	2.896	-0.216	-2.681	1.15	-0.935	-1.097	-2.674	-0.133	0.669	-0.48	-2.671	0.564
Postfusion	1.049	2.589	4.892	2.984	-2.891	2.078	-0.809	5.454	4.484	3.475	2.377	0.938	3.642	2.091	3.238	-0.658	1.375	1.942	-1.109	-1.819	3.429	1.144	0.034	2.089	-0.108
Des 29	A	I	T	A	N	L	A	R	Y	R	D	E	L	H	V	L	L	A	A	K	R	V	T	S	D	-5152.73	-4879.6	273.126
Prefusion	0.437	0.231	0.944	1.648	-0.322	-1.317	-1.938	-0.701	0.892	0.618	-1.502	-0.057	-2.677	3.011	0.328	-2.493	-0.686	-0.72	-1.09	-2.645	-0.135	-0.838	-0.42	-2.556	0.051
Postfusion	0.966	2.875	4.845	2.931	-1.903	3.214	-0.151	6.957	3.961	6.509	-0.398	2.556	2.54	2.08	1.4	0.282	-0.211	2.069	-1.217	-1.793	3.59	-0.516	-0.075	2.05	-0.076
Des 30	V	F	T	D	H	L	A	R	A	R	K	E	L	P	I	L	L	A	A	K	R	I	T	S	D	-5134.92	-4869.4	265.518
Prefusion	-0.586	-0.419	1.004	0.724	0.217	-1.12	-1.705	-0.728	0.474	0.615	-3.049	-0.176	-2.956	-0.694	0.328	-2.466	1.918	-0.293	-1.086	-2.674	-0.092	0.862	-0.606	-2.621	1.202
Postfusion	1.299	5.62	4.116	3.164	-1.662	3.241	-0.06	7.68	2.77	3.093	3.666	0.925	2.937	-1.953	2.091	-0.178	-0.334	2.05	-1.289	-2.051	3.673	1.194	0.203	2.02	-0.105
Des 31	V	F	T	M	F	L	A	R	A	R	D	E	L	H	V	L	L	Q	K	K	R	I	F	S	E	-5120.85	-4855.59	265.263
Prefusion	-0.372	-0.9	1.589	1.98	-2.073	-1.261	-2.108	-0.847	0.671	0.735	-1.438	-0.023	-2.332	2.925	0.508	-2.683	0.514	0.167	-1.852	-2.089	-0.184	-0.687	0.74	-2.577	0
Postfusion	1.255	5.387	4.181	3.45	-0.54	2.149	-0.889	5.998	2.772	3.113	-0.342	1.57	2.636	1.117	1.321	-0.133	-0.168	2.438	-1.07	-1.674	3.49	1.173	0.958	2.056	0
Des 32	V	F	L	M	H	L	A	R	R	R	D	E	L	F	V	L	L	A	A	K	A	I	F	S	E	-5119.82	-4859.49	260.334
Prefusion	-0.583	0.467	0.842	1.861	-1.612	-1.15	-1.94	-0.643	0.605	0.562	-1.036	0.127	-2.126	3.331	0.305	-2.384	1.573	-0.259	-1.047	-2.529	-0.184	0.762	0.679	-2.58	0
Postfusion	1.392	3.454	1.605	3.161	-1.265	2.43	-1.375	5.976	3.66	5.134	-0.279	1.145	2.204	2.465	1.523	1.671	-0.37	2.044	-0.965	-1.822	1.362	1.088	0.938	1.624	0
Des 33	A	F	T	D	N	L	A	R	A	T	K	E	L	H	K	L	A	A	K	K	R	I	T	R	D	-5138.8	-4879.32	259.483
Prefusion	0.491	-0.82	1.454	-1.222	-0.222	-1.318	-1.865	-0.923	0.624	-0.203	-0.628	0.871	-2.45	2.559	-0.22	-2.565	1.072	-0.894	-0.745	-2.112	-0.013	0.781	-0.313	-2.542	0.863
Postfusion	0.99	5.317	4.304	3.046	-2.016	3.044	-0.467	6.683	2.812	3.771	3.717	0.92	2.896	1.748	-0.024	2.762	1.878	1.935	-1.064	-1.712	3.848	1.256	0.018	3.747	-0.087
Des 34	V	F	T	D	H	L	A	R	A	T	K	E	L	D	K	L	A	A	A	K	R	I	I	S	D	-5139.04	-4885.22	253.825
Prefusion	-0.5	-0.651	0.759	0.47	-1.304	-1.285	-2.028	-0.728	0.385	-0.22	-3.107	-0.212	-2.692	0.368	0.321	-2.257	1.969	-0.861	-1.058	-2.709	-0.076	0.721	-0.201	-2.722	0.372
Postfusion	0.847	5.6	4.148	3.688	-2.435	3.094	-0.223	6.592	2.879	3.722	2.821	1.468	2.834	1.113	-0.306	-0.483	1.352	1.956	-1.111	-1.802	3.331	1.108	0.592	2.037	-0.072
Des 35	V	F	T	D	T	L	A	H	A	T	D	E	L	P	I	L	L	A	A	K	A	I	T	S	D	-5163.78	-4910.85	252.934
Prefusion	-0.726	-0.91	1.219	0.417	-0.172	-1.159	-1.572	-0.402	0.43	-0.187	-1.247	0.051	-2.699	-0.612	0.34	-2.593	1.664	-0.486	-1.124	-2.651	-0.484	0.848	-0.409	-2.621	0.934
Postfusion	1.247	4.109	4.184	3.96	-2.193	2.329	-1.449	4.338	2.916	3.774	0.57	2.137	2.796	-2.073	2.123	-0.572	-0.381	2.039	-1.03	-1.812	1.321	1.093	0.227	2.066	-0.047
Des 36	V	I	T	L	V	L	A	H	Y	R	D	E	T	P	V	L	A	A	A	K	R	I	T	S	D	-5126.84	-4878.52	248.317
Prefusion	-0.591	0.277	1.117	1.629	1.083	-1.203	-1.576	-0.303	0.924	0.717	-1.081	1.336	0.065	-0.033	0.775	-2.184	1.061	-0.907	-1.055	-2.678	0.567	0.687	-0.472	-2.667	0.475
Postfusion	1.366	2.707	4.91	2.988	-1.933	3.346	0.17	5.145	3.912	6.425	-0.255	2.418	3.099	-1.135	2.712	-0.02	1.383	1.963	-1.116	-1.837	3.427	1.154	0.151	1.121	-0.1
Des 37	V	F	T	D	T	L	A	R	A	T	K	E	L	P	K	L	L	A	A	K	A	I	T	S	D	-5131.06	-4882.97	248.094
Prefusion	-0.438	-0.905	1.124	-1.192	-0.211	-1.182	-1.728	-0.422	0.504	-0.198	-1.016	1.094	-2.521	0.111	0.521	-2.25	1.099	-0.586	-1.11	-2.61	-0.429	0.687	-0.368	-2.59	0.941
Postfusion	1.289	5.157	4.379	3.019	-2.494	3.043	-0.312	6.696	3.217	3.64	3.759	1.116	2.455	-1.635	1.2	2.35	-0.231	2.056	-1.268	-2.016	1.226	1.223	0.179	2.049	-0.073
Des 38	V	F	T	D	F	L	A	R	R	R	D	E	N	P	I	L	I	A	K	K	A	I	F	S	E	-5122.37	-4875.62	246.747
Prefusion	-0.437	0.836	0.904	1.699	-0.479	-1.242	-2.045	-0.619	0.479	0.517	-1.042	0.094	0	-0.79	0.687	-3.314	3.032	0.154	-1.885	-2.026	-0.452	-0.668	0.772	-2.619	0
Postfusion	1.383	5.169	1.948	3.907	-1.141	3.825	-0.675	6.561	4.3	6.284	0.317	1.709	0	-1.963	1.935	3.133	1.247	2.052	-1.075	-1.857	1.284	1.242	0.984	2.009	0
Des 39	A	I	T	L	F	L	A	R	Y	T	D	E	T	P	I	L	A	A	K	K	R	I	F	R	D	-5116	-4869.62	246.38
Prefusion	0.563	0.573	0.984	1.6	-0.413	-1.305	-1.806	-0.485	1.251	-0.241	-1.162	0.185	0.019	0.1	1.042	-2.201	1.123	-0.904	-1.84	-2.161	0.226	-0.676	0.712	-2.76	-0.122
Postfusion	1.072	2.923	4.951	3.092	-0.178	2.834	-1.192	5.783	3.544	3.583	-0.301	2.384	3.078	-1.902	1.932	3.085	1.491	1.957	-1.088	-1.641	3.637	1.219	0.604	3.638	-0.147
Des 40	A	F	T	T	N	E	A	R	R	R	D	E	L	H	V	L	L	A	A	K	R	I	T	S	N	-5114.99	-4868.89	246.101
Prefusion	0.374	0.369	1.363	2.698	-0.279	-0.524	-1.963	-0.704	0.684	0.508	-1.271	-0.029	-2.886	1.838	0.162	-2.405	1.397	-0.571	-1.082	-2.612	0.299	0.81	-0.243	-2.531	-0.023
Postfusion	0.957	4.261	4.268	3.561	-2.545	0.803	-1.226	6.519	3.471	5.088	-0.146	2.136	2.26	2.1	1.479	1.785	-0.177	2.081	-1.191	-1.885	3.59	1.183	-0.039	2.058	0.699
Des 41	V	F	T	A	F	L	A	R	A	R	D	E	L	P	V	L	L	A	K	K	R	I	I	S	E	-5133.7	-4891.62	242.077
Prefusion	-0.334	-0.644	1.193	1.628	-1.287	-1.216	-2.161	-0.319	0.387	0.729	-1.14	-0.097	-2.336	-0.154	-0.668	-2.749	2.208	-0.256	-1.912	-2.137	0.376	-0.662	1.071	-2.62	0
Postfusion	0.904	5.563	4.131	2.9	-1.283	3.798	-0.661	6.471	3.032	6.555	-0.521	1.613	2.189	-2.008	1.852	0.019	-0.136	2.025	-1.062	-1.63	3.774	1.211	0.547	2.032	0
Des 42	V	I	T	L	N	L	A	R	Y	R	D	E	T	D	K	L	A	A	A	K	R	I	T	S	D	-5126.92	-4890	236.917
Prefusion	-0.406	0.288	1.042	1.648	-0.168	-1.346	-2.11	-0.609	0.93	0.632	-0.968	0.19	-0.194	0.509	-0.436	-2.477	1.287	-0.977	-1.092	-2.681	-0.15	0.807	-0.282	-2.692	1.067
Postfusion	1.373	2.743	5.105	3.058	-3.749	3.177	-0.028	6.921	3.915	6.449	-0.156	2.347	3.236	0.991	-0.26	2.443	1.352	1.946	-1.113	-1.811	3.427	1.176	0.145	2.046	-0.092
Des 43	V	F	T	D	V	L	A	R	A	T	D	E	L	H	K	L	L	A	A	K	A	I	T	S	D	-5147.46	-4911.94	235.52
Prefusion	-0.555	-0.829	1.23	0.605	0.544	-1.209	-1.639	-0.694	0.465	-0.197	-1.359	0.08	-2.72	2.899	-0.119	-2.25	1.956	-0.392	-1.105	-2.641	-0.472	0.692	-0.274	-2.426	0.957
Postfusion	1.358	5.112	4.141	3.947	0.401	3.869	-0.819	6.541	2.867	3.692	0.569	2.21	2.513	1.133	-0.036	-0.273	-0.328	2.038	-1.284	-2.022	1.34	1.168	0.162	2.064	-0.053
wild_type	S	E	S	E	M	S	G	L	K	N	Q	K	N	T	Y	V	T	R	E	N	D	T	S	L	E	-5103.57	-5103.57	0
