# Supplementary material for: A general computational design strategy for stabilizing viral class I fusion proteins
Source: Nat Commun. 2024 Feb 13;15:1335. doi: 10.1038/s41467-024-45480-z (PMC10864359; doi:10.1038/s41467-024-45480-z)
Supplement: Supplementary file 5 — Supplementary Data 2 [file 41467_2024_45480_MOESM5_ESM.xlsx]

## Sheet: DDG_alanine_scanning
Residue position	Sequence	DDG_Prefusion (REU)	DDG_Postfusion (REU)	DDGpost – DDGpre (REU)	DDG changes after alanine substitutions on each residue position. DDG < -1 indicates stabilizing substitutions while DDG > 1 indicates destabilizing changes. The difference DDGpost – DDGpre was used to identify residue positions where the alanine substitution was more stabilizing of the prefusion state than the postfusion state. Our selection filters were: 1) DDGpost-DDGpre >= 0.7. 2) DDG_Prefusi…
19	L	9.06548	5.71771	-3.34777
20	K	0.622704	-3.69872	-4.32143
21	E	2.30624	0.361905	-1.94433
22	S	-2.12871	0.234354	2.36307
23	Y	10.7531	10.3804	-0.372721
24	L	8.25673	6.91185	-1.34489
25	E	1.98007	1.44932	-0.530748
26	E	2.33971	3.64442	1.30471
27	S	-1.86798	-1.25128	0.616706
28	C	-0.0135601	-0.00147392	0.0120862
29	S	-1.96993	-1.62468	0.345248
30	T	-0.539773	3.59561	4.13538
31	I	6.32214	8.47921	2.15707
32	T	1.05626	1.73991	0.683651
33	E	1.38039	-1.06932	-2.44971
34	G	5.18288	4.48234	-0.700544
35	Y	12.0868	11.8415	-0.245261
36	L	3.98452	4.38195	0.397426
37	S	-1.55322	-2.19696	-0.643741
38	V	5.4157	3.17569	-2.24001
39	L	11.3746	11.4431	0.0685261
40	R	4.56327	1.00621	-3.55705
41	T	6.22823	6.58999	0.361763
42	G	-0.19127	4.00986	4.20113
43	W	16.6967	9.16043	-7.53632
44	Y	10.3769	10.618	0.241081
45	T	4.97581	1.36862	-3.60719
46	N	2.9066	2.19773	-0.708872
47	V	8.07639	6.79204	-1.28435
48	F	14.5621	14.3137	-0.24839
49	T	1.33121	0.96585	-0.365357
50	L	10.3359	10.1256	-0.210385
51	E	1.42308	0.448481	-0.974603
52	V	7.95961	4.5046	-3.45501
53	G	10.9487	-3.81062	-14.7593
54	D	5.81138	4.19814	-1.61324
55	V	7.48989	8.40161	0.911723
56	E	3.26772	1.37517	-1.89255
57	N	2.83902	0.941043	-1.89798
58	L	9.74104	9.80481	0.0637642
59	T	0.104172	3.17687	3.0727
60	C	-0.00015873	-0.00212585	-0.00196712
61	A	0	0	0
62	D	8.94585	5.57449	-3.37136
63	G	8.09966	11.8884	3.78878
64	P	0.210544	-0.444354	-0.654898
65	S	0.1739	1.2119	1.038
66	L	7.66757	6.81244	-0.85513
67	I	10.4817	8.85612	-1.62555
68	K	2.03472	2.53041	0.495692
69	T	0.47619	0.807506	0.331315
70	E	4.27553	3.12907	-1.14646
71	L	11.2943	6.33871	-4.95559
72	D	1.79422	1.82503	0.0308163
73	L	3.32548	5.02984	1.70436
74	T	2.33503	1.89921	-0.435828
75	K	1.71456	0.203832	-1.51073
76	S	-1.73625	-2.62717	-0.890913
77	A	0	0	0
78	L	8.52807	10.8089	2.28086
79	R	0.569116	0.839399	0.270283
80	E	0.417982	3.96	3.54202
81	L	9.37041	9.8958	0.525397
82	R	1.1715	2.73478	1.56328
83	T	-0.0955329	-2.34825	-2.25272
84	V	9.30777	5.52846	-3.77931
85	S	3.31399	-4.47052	-7.78451
86	A	0	0	0
87	D	4.63147	7.04184	2.41036
88	Q	0.670068	0.131973	-0.538095
89	L	9.86204	1.01871	-8.84333
90	A	0	0	0
103	F	12.7673
104	V	6.50299
105	L	5.98893
106	G	-4.11542
107	A	0
108	I	8.4451
109	A	0
110	L	2.3322
111	G	3.01403
112	V	4.25198
113	A	0
114	T	0.350045
115	A	0	0	0
116	A	0	0	0
117	A	0	0	0
118	V	3.08061	1.48946	-1.59116
119	T	2.25864	-0.204422	-2.46306
120	A	0	0	0
121	G	-1.42075	-3.13844	-1.71769
122	V	4.89063	1.61054	-3.28008
123	A	0	0	0
124	I	6.26438	2.88878	-3.3756
125	A	0	0	0
126	K	1.44041	-0.686026	-2.12643
127	T	0.562857	1.15651	0.593651
128	I	8.55236	1.4458	-7.10655
129	R	5.41392	0.197279	-5.21664
130	L	1.01701	8.29107	7.27406
131	E	2.48673	0.606519	-1.88022
132	S	0.139116	-1.48649	-1.6256
133	E	3.01209	-1.23551	-4.2476
134	V	6.02011	4.49512	-1.52499
135	T	-0.0503401	0.0104875	0.0608277
136	A	0	0	0
137	I	8.93352	8.59232	-0.341204
138	K	0.365986	0.904989	0.539002
139	N	-0.194218	-0.472812	-0.278594
140	A	0	0	0
141	L	13.7486	4.30519	-9.44345
142	K	-0.493878	0.484626	0.978503
143	K	1.30884	0.72712	-0.581723
144	T	4.28061	0.315495	-3.96512
145	N	3.01573	-2.10247	-5.1182
146	E	1.35485	-0.791179	-2.14603
147	A	0	0	0
148	V	3.62759	6.65179	3.0242
149	S	-0.596825	-3.34972	-2.75289
150	T	1.2468	0.92585	-0.320952
151	L	10.7955	9.40068	-1.39481
152	G	-1.07687	-4.05952	-2.98265
153	N	2.81549	-1.24478	-4.06027
154	G	2.60801	-5.71714	-8.32515
155	V	6.65565	6.54278	-0.112865
156	R	2.12048	1.6393	-0.481179
157	V	8.31931	4.81939	-3.49992
158	L	8.71777	9.30941	0.591638
159	A	0	0	0
160	T	0.444709	-1.01319	-1.4579
161	A	0	0	0
162	V	6.43116	6.97696	0.545805
163	R	6.53034	-0.530754	-7.06109
164	E	2.60238	0.50356	-2.09882
165	L	11.5214	11.0359	-0.485442
166	K	-1.77365	-0.833107	0.940544
167	D	1.20439	1.18444	-0.0199546
168	F	12.7697	9.79281	-2.97684
169	V	6.92295	3.96821	-2.95474
170	S	-2.10159	-3.75685	-1.65526
171	K	4.16327	2.88596	-1.2773
172	N	2.96909	-0.153605	-3.12269
173	L	11.7801	10.865	-0.915068
174	T	-2.69612	-0.470658	2.22546
175	R	1.74376	0.835646	-0.908118
176	A	0	0	0
177	I	9.86989	6.91236	-2.95753
178	N	0.659501	5.58946	4.92995
179	K	2.06777	1.13129	-0.93648
180	N	3.34337	-1.011	-4.35437
181	K	1.17689	-0.627324	-1.80422
182	C	0.000272109	0.0254649	0.0251927
183	D	5.04598	-0.314257	-5.36023
184	I	7.59726	7.89376	0.296508
185	P	-0.971825	0	0.971825	The prefusion base construct 115B-V features the A185P mutation. However, we omitted this mutation in the postfusion state due to concerns that the proline could potentially disrupt the structural integrity of the postfusion helical core and introduce unwanted artifacts into our subsequent analyses. As a result, we maintained the native residue A185 in the postfusion state, which explains why the…
186	D	3.39233	4.85449	1.46216
187	L	6.73645	8.03957	1.30312
188	K	3.82662	-1.0371	-4.86372
189	M	3.24043	7.66261	4.42218
190	A	0	0	0
191	V	3.5427	4.80676	1.26406
192	S	-4.33172	-4.34621	-0.0144955
193	F	11.3626	11.6708	0.308186
194	S	-3.56156	-2.74317	0.81839
195	Q	3.62721	5.07234	1.44512
196	F	4.17118	4.19385	0.0226757
197	N	0.668537	6.60986	5.94133
198	R	2.44533	1.63844	-0.806893
199	R	10.6927	9.89807	-0.794603
200	F	15.391	14.1346	-1.25646
201	L	8.9012	7.68327	-1.21794
202	N	-0.6411	1.01014	1.65124
203	V	7.51966	6.77837	-0.741293
204	V	6.09858	5.42721	-0.671372
205	R	2.16864	5.57048	3.40184
206	Q	2.99859	3.75714	0.758549
207	F	14.4186	14.7079	0.289257
208	S	-0.352126	-3.41034	-3.05821
209	D	-1.27268	4.03492	5.3076
210	N	1.34762	2.57281	1.22519
211	A	0	0	0
212	G	5.53741	6.27079	0.733379
213	I	9.2085	6.39286	-2.81565
214	T	4.2981	0.55576	-3.74234
215	P	-2.04456	0.419199	2.46376
216	A	0	0	0
217	I	9.67061	8.29235	-1.37826
218	S	3.72543	1.82658	-1.89885
219	L	2.79347	7.67363	4.88016
220	D	6.13858	0.676757	-5.46182
221	L	9.95168	8.85265	-1.09903
222	M	7.8534	6.54166	-1.31175
223	T	2.05372	1.65481	-0.398912
224	D	-0.433265	-1.50417	-1.07091
225	A	0	0	0
226	E	5.38533	4.9839	-0.401429
227	L	9.06236	7.46549	-1.59687
228	A	0	0	0
229	R	3.08673	2.86173	-0.225
230	A	0	0	0
231	V	8.42435	8.61902	0.194671
232	S	-3.46073	-2.37672	1.08401
233	N	1.32279	2.3759	1.05311
234	M	8.74928	8.79914	0.0498564
235	P	2.75249	2.54293	-0.209569
236	T	1.9766	0.413741	-1.56286
237	S	-0.580952	1.41652	1.99748
238	A	0	0	0
239	G	-2.49289	-3.01383	-0.520947
240	Q	-1.11299	-1.32299	-0.21
241	I	6.0968	7.25868	1.16189
242	K	0.399263	0.580816	0.181553
243	L	8.89618	8.06465	-0.831534
244	M	8.21138	6.79989	-1.4115
245	L	4.8027	8.01941	3.21671
246	E	-1.39621	0.323469	1.71968
247	N	7.9973	2.47594	-5.52136
248	R	4.46222	2.89448	-1.56774
249	A	0	0	0
250	M	9.0442	4.59283	-4.45137
251	V	7.49849	7.21943	-0.279055
252	R	6.06806	7.15184	1.08378
253	R	-0.345624	6.16933	6.51495
254	K	-0.311769	-0.0144558	0.297313
255	G	7.81735	8.93551	1.11816
256	F	13.0257	8.25824	-4.76744
257	G	-3.16287	-4.74429	-1.58142
258	I	11.8172	4.18091	-7.63633
259	L	11.4218	12.9618	1.54002
260	I	11.8734	7.01644	-4.85692
261	G	10.1082	4.64549	-5.4627
262	V	8.01534	9.01612	1.00078
263	Y	13.368	11.8578	-1.5102
264	G	4.61735	4.8966	0.279252
265	S	-0.254762	1.22188	1.47664
266	S	-3.02764	-2.04048	0.987166
267	V	8.11701	11.0621	2.94512
268	I	9.61041	6.77417	-2.83624
269	Y	18.1911	17.1062	-1.08489
270	M	4.97658	4.45816	-0.518413
271	V	10.1488	11.1695	1.0207
272	Q	3.26879	1.41648	-1.85231
273	L	11.172	10.4166	-0.755442
274	P	0.816599	1.03805	0.221451
275	I	10.9046	12.7808	1.87626
276	F	11.8582	8.70964	-3.14859
277	G	-1.83537	0.0211338	1.85651
278	V	6.16125	7.75391	1.59266
279	I	7.70259	5.3185	-2.38408
280	D	3.04739	4.57075	1.52336
281	T	3.56295	4.36599	0.803039
282	P	-2.92842	-1.21959	1.70883
283	C	-0.0450794	-0.0114966	0.0335828
284	W	9.10218	10.3473	1.24515
285	I	5.16941	7.28081	2.1114
286	V	10.6099	7.50539	-3.10452
287	K	0.416531	2.39937	1.98283
288	A	0	0	0
289	A	0	0	0
290	P	-0.774671	-2.01166	-1.23698
291	S	-0.872766	-0.109546	0.76322
292	C	-0.000430839	8.5034e-05	0.000515873
293	S	-2.51533	-0.0859977	2.42933
294	E	4.11298	1.23707	-2.87591
295	K	2.21548	1.08707	-1.1284
296	K	1.99014	1.80714	-0.182993
297	G	4.8312	6.02007	1.18887
298	N	0.280896	0.25	-0.0308957
299	Y	8.93492	6.03002	-2.9049
300	A	0	0	0
301	C	0.0110884	0.00360544	-0.00748299
302	L	11.2202	1.86919	-9.35099
303	L	7.45859	5.56091	-1.89769
304	R	7.99304	9.52512	1.53209
305	E	-0.990136	0.923039	1.91317
306	D	3.85712	6.83732	2.9802
307	Q	4.23614	3.87568	-0.360459
308	G	8.27018	9.58057	1.31039
309	W	16.6197	18.4313	1.8116
310	Y	12.5559	13.3973	0.841378
311	C	-0.00209751	-0.00748299	-0.00538549
312	Q	-1.38814	-0.0254422	1.3627
313	N	4.51511	5.31663	0.801521
314	A	0	0	0
315	G	5.52299	6.33039	0.807392
316	S	0.118662	-0.887596	-1.00626
317	T	4.3073	2.13379	-2.17351
318	V	8.21068	6.92154	-1.28914
319	Y	11.7272	9.47132	-2.25584
320	Y	17.4061	15.7616	-1.64449
321	P	2.0234	1.82034	-0.203061
322	N	2.76483	1.62349	-1.14134
323	E	2.59685	2.56714	-0.0297052
324	K	0.707937	3.0659	2.35796
325	D	0.826786	0.391695	-0.435091
326	C	0.00546485	0.0143084	0.00884354
327	E	3.84565	0.843906	-3.00174
328	T	2.92651	3.70159	0.775079
329	R	12.1549	5.24431	-6.91061
330	G	3.82611	4.51871	0.692602
331	D	1.18662	1.81658	0.629955
332	H	4.70576	6.11156	1.4058
333	V	9.37094	10.0004	0.629448
334	F	16.9324	13.8834	-3.04892
335	C	0.00218254	-0.0334694	-0.0356519
336	D	5.48883	10.3569	4.86804
337	T	-1.16505	1.41182	2.57687
338	A	0	0	0
339	A	0	0	0
340	G	1.76655	-0.856009	-2.62256
341	I	11.1689	6.03138	-5.13755
342	N	1.18318	-0.724717	-1.9079
343	V	7.72714	7.26002	-0.46712
344	A	0	0	0
345	E	2.05706	3.23447	1.17741
346	Q	-0.638492	0.773492	1.41198
347	S	-2.16329	-2.20798	-0.0446939
348	K	0.530045	0.0201814	-0.509864
349	E	1.80428	0.331576	-1.4727
350	C	0.0708163	0.00042517	-0.0703912
351	N	5.50933	3.54744	-1.9619
352	I	2.85802	4.30756	1.44954
353	N	0.0773696	3.68878	3.61141
354	I	5.27202	3.96151	-1.31052
355	S	-0.0921769	-0.0735374	0.0186395
356	T	2.10705	3.64127	1.53422
357	T	3.2261	1.87279	-1.35331
358	N	0.202296	2.44286	2.24056
359	Y	7.43905	8.10143	0.662381
360	P	0.27483	0.974688	0.699858
361	C	0.00269841	0.00575397	0.00305556
362	K	1.988	-0.273311	-2.26132
363	V	7.7659	4.67025	-3.09565
364	S	-0.489598	-0.332154	0.157443
365	T	4.56933	1.46743	-3.1019
366	G	-2.19202	-1.3288	0.86322
367	R	8.44215	3.92059	-4.52156
368	H	4.35231	4.83923	0.486916
369	P	1.33925	-1.75958	-3.09883
370	I	10.0877	5.95752	-4.13019
371	S	-2.33653	-1.253	1.08353
372	M	5.4246	4.13393	-1.29067
373	V	10.3834	10.0147	-0.368753
374	A	0	0	0
375	L	10.4669	4.57404	-5.89283
376	S	-1.96846	-2.06737	-0.0989116
377	P	-2.81093	-1.63016	1.18077
378	L	9.65912	5.25882	-4.4003
379	G	5.85593	6.69116	0.835223
380	A	0	0	0
381	L	9.50615	11.5567	2.05057
382	V	9.02442	10.4208	1.39637
383	A	0	0	0
384	C	0.00437642	-0.00730159	-0.011678
385	Y	14.2777	14.1748	-0.102955
386	K	1.68759	0.407748	-1.27984
387	G	7.61499	-1.37349	-8.98849
388	V	5.27596	5.8098	0.533832
389	S	0.14898	1.09161	0.94263
390	C	0	0.00142857	0.00142857
391	S	-1.40977	-1.051	0.358776
392	I	6.53127	6.84773	0.316463
393	G	-1.07109	3.26327	4.33435
394	S	-0.317347	-0.346599	-0.0292517
395	N	0.160204	2.65306	2.49286
396	R	3.93851	3.56837	-0.370144
397	V	2.42109	4.74422	2.32313
398	G	5.72585	3.80204	-1.92381
399	I	4.82891	6.14184	1.31293
400	I	6.92857	5.06939	-1.85918
401	K	-1.29864	-0.0841553	1.21448
402	Q	0.778912	1.86375	1.08484
403	L	10.8975	6.95769	-3.9398
404	N	0.147234	3.94178	3.79455
405	K	1.12492	4.03678	2.91186
406	G	8.80084	8.66919	-0.13165
407	C	0.00178571	-0.000878685	-0.0026644
408	S	-1.59686	-1.29624	0.300627
409	Y	13.3109	11.0893	-2.22154
410	I	11.4778	9.20143	-2.27638
411	T	2.21415	2.09198	-0.122171
412	N	1.87304	1.04286	-0.830187
413	Q	2.9328	-0.333311	-3.26611
414	D	4.46789	5.00687	0.53898
415	A	0	0	0
416	D	7.54438	8.57211	1.02773
417	T	0.286395	0.710516	0.424121
418	V	9.29887	7.92277	-1.3761
419	T	1.4568	1.61576	0.158957
420	I	12.9568	12.9685	0.0116553
421	D	1.12419	4.61404	3.48985
422	N	1.80544	2.90016	1.09472
423	T	2.41599	2.70458	0.288594
424	V	3.31463	5.24592	1.93129
425	Y	12.1777	11.5842	-0.593577
426	Q	2.95272	3.26261	0.309892
427	L	12.3034	11.3263	-0.977098
428	S	1.16426	0.999819	-0.164444
429	K	1.95268	1.65635	-0.296327
430	V	2.70502	5.31293	2.60791
431	E	0.909592	0.677211	-0.232381
432	G	11.8998	4.60122	-7.29855
433	E	1.57345	2.30533	0.731882
434	Q	0.868566	0.235261	-0.633305
435	H	2.11458	3.62594	1.51135
436	V	5.91224	3.5276	-2.38465
437	I	3.85079	5.9068	2.05601
438	K	3.4856	3.97705	0.491451
439	G	0.933311	0.584051	-0.349259
440	R	3.90789	0.260658	-3.64723
441	P	0.0441043	0.301043	0.256939
442	V	4.88129	9.06567	4.18438
443	S	-3.10912	0.828844	3.93796
444	S	0.487891	-1.18082	-1.66871
445	S	-1.84683	-1.17565	0.671179
446	F	13.0677	10.1997	-2.86805
447	D	5.02389	1.53943	-3.48446
448	P	-1.8339	0.556803	2.3907
449	V	-0.731888	6.63435	7.36624
450	K	1.8341	0.437075	-1.39703
451	F	12.4285	13.4323	1.00383
452	P	0.626054	0.603061	-0.0229932
453	E	0.809388	2.13644	1.32705
454	D	3.31014	-0.252381	-3.56252
455	Q	4.1041	-0.663832	-4.76794
456	F	6.30982	10.4879	4.17809
457	N	0.343696	0.0435091	-0.300187
458	V	6.26172	1.34345	-4.91827
459	A	0	0	0
460	L	9.65048	10.4463	0.79582
461	D	-0.158163	-1.47385	-1.31568
462	Q	4.40794	0.0319048	-4.37603
463	V	7.83719	5.41434	-2.42285
464	F	8.04365	6.47639	-1.56726
465	E	2.79093	-0.150113	-2.94104
466	S	-2.72837	-3.24111	-0.512744
467	I	3.23639	8.11628	4.87989
468	E	0.395654	-0.0495011	-0.445155
469	N	-0.556032	-0.839087	-0.283056
470	S	1.71159	-6.12238	-7.83397
471	Q	4.72587	0.556604	-4.16927
472	A	0	0	0

## Sheet: (a) Heatmap_all_aa_scanning
All amino acids substitutions on positions with contrasting energetic contributions between pre- and postfusion states, as estimated by alanine scanning (approach (a) ). Additionally, positions naturally bearing alanine are displayed. Below are presented DDG values (REU) after mutation. Negative changes (<-1) indicate stabilizing effects while positive changes (>1) indicate destabilizing effects.…
Prefusion
Mutations	Residue positions
	S22	T30	G42	T59	A61	S65	A77	E80	R82	A86	A90	G106	A107	A109	A113	A115	A116	A117	A120	A123	A125	L130	A136	A140	A147	A159	A161	K166	T174	A176	N178	A190	N197	N202	D209	A211	P215	A216	A225	A228	A230	S237	A238	E246	A249	R253	S265	G277	P282
ARG	-4.48152	18.4931	-1.34825	-1.93518	-0.853855	15.1542	4.00612	-0.250831	0	12.1669	-1.93715	-6.22974	-1.82498	13.1184	3.8884	-0.107181	-0.41833	1.95423	-1.30378	1.69562	10.6813	1.15	-0.303326	3.87891	4.99856	21.033	3.18299	0.331207	-3.96661	5.00665	-1.28937	13.5687	7.7233	-0.034059	-1.22883	9.90956	-3.36476	-2.00049	0.187302	1.30465	20.9256	0.491837	-0.961187	-4.35381	13.3591	0	-2.02891	-0.366939	-3.90249
HIS	-4.63314	10.232	-2.16299	-2.72156	1.52305	0.236905	0.383371	-3.1312	1.04381	1.7051	-1.96028	-5.25941	-1.86731	10.1231	-0.494067	-0.657407	-4.72506	10.1731	-2.99033	6.35522	11.1922	-0.755442	-0.32619	2.2881	2.81293	6.07113	6.04206	-0.981542	-1.07642	4.93069	-0.728481	6.85748	6.84685	0.100935	-2.50494	8.41009	-6.63844	-2.77211	-0.0201436	-0.103817	10.685	-3.77143	-1.66769	-1.7566	5.97672	-0.59521	-3.30714	-2.1915	-7.38537
LYS	-1.46698	20.4161	1.07678	-0.574291	0.355215	17.0281	3.77555	4.97732	0.642358	16.3328	-1.06311	-3.84414	-1.06251	14.9827	4.33333	0.679025	3.98719	3.37245	0.68836	7.48976	16.0015	1.99252	0.97381	3.66667	6.55525	22.5018	5.4336	0	-1.08159	3.9076	-0.758201	9.93084	12.2046	2.52401	1.01077	13.978	-3.23776	-1.62279	-0.209335	1.48723	19.686	-0.146259	-0.757596	-1.89909	13.2509	0.335516	-0.52415	0.628571	-4.86984
ASP	-2.63884	6.58678	-2.90385	2.54563	-0.633825	5.90048	7.90488	4.21937	2.6241	4.42623	3.23677	-1.84184	-1.21652	15.469	0.409864	0.414324	0.0420635	4.4785	4.94603	5.9206	11.8276	0.556122	3.42007	5.22506	3.34512	4.16425	8.2599	3.84034	2.1585	9.73231	-1.9281	6.59206	9.5573	4.501	0	6.94199	-5.96429	0.694218	-0.578571	4.12445	11.1762	-2.7017	-0.942668	0.547596	5.65692	5.23617	-3.69592	-0.516327	-0.40754
GLU	-2.01576	7.25425	-0.470612	-0.024452	-0.588813	10.7684	9.31591	0	1.13277	13.2028	1.34864	-4.10491	-0.627853	10.7524	2.9096	-2.31515	1.80695	4.88964	0.10548	7.12577	14.0271	3.3983	0.995238	4.25918	3.78069	8.08401	10.0254	1.93001	0.21164	8.66134	-0.606236	8.01863	13.5814	1.68668	-4.01491	15.1399	-4.56156	1.7466	-2.54739	1.34478	16.398	-1.52857	-2.91308	0	11.5816	4.65041	-2.12517	-2.36565	-2.96222
SER	0	2.6359	-0.816485	0.658095	0.559448	0	5.09853	4.60104	1.63571	2.30159	1.03549	-3.00518	1.46451	4.22498	2.1014	2.03269	2.70246	3.83647	2.98987	3.83152	7.39048	2.37483	1.52755	4.20627	3.21674	4.20775	5.42173	1.41043	-2.01633	5.09157	0.165125	4.20703	3.64796	1.32534	0.686122	5.83828	-3.84898	-0.69966	0.531557	3.02419	4.70688	0	-0.885941	0.582517	4.81803	3.81279	0	0.849388	-1.81957
THR	0.0847619	0	1.07925	0	0.553704	0.717914	8.56531	0.984785	1.98676	6.69546	1.00843	-2.83776	1.01115	5.39452	3.43443	0.197506	-1.22358	2.19312	-0.487377	5.18692	6.40881	3.30095	0.390816	3.36156	2.54112	1.06557	4.04297	3.32497	0	5.22729	0.418798	4.47729	1.18333	2.31154	0.867823	9.539	-4.87925	0.677891	1.02313	1.44679	3.1822	0.596939	0.289569	2.13891	5.05272	0.329501	-1.72415	1.48567	-3.42159
ASN	-2.61728	2.6737	-2.94687	0.45119	0.0069161	-0.0826909	3.66746	1.51222	0.756893	4.66939	-2.88757	-2.89267	-0.480574	7.40945	2.22041	-0.0351474	-1.71398	1.41391	1.54577	1.83632	12.3704	1.54354	0.635903	3.82041	-1.21618	-0.944822	4.55506	1.16902	0.600567	7.863	0	5.41296	0	0	-1.92294	2.55	-4.99456	-0.582653	0.958957	2.90964	9.08549	-1.65952	0.14675	-1.06063	7.15223	0.864031	-3.03639	-0.622109	-3.44459
GLN	-1.53129	3.85972	1.87787	0.775556	0.0851474	6.50309	4.85888	-0.0363039	1.84438	10.4269	0.929441	-3.91417	1.08182	10.5548	0.683938	1.08828	1.71459	4.33243	1.91542	4.59902	14.1053	2.32551	1.98401	6.56629	4.05756	9.44584	6.24482	1.65856	1.06934	5.90249	-1.30665	2.82937	6.18463	1.74615	1.29921	8.53549	-3.6568	1.24932	0.23254	3.41799	14.7698	-0.808503	0.0383598	0.506151	6.80333	0.768435	-1.5432	-0.702749	-3.16091
CYS	-2.23079	1.48628	2.41383	1.31739	2.62434	2.3917	4.15567	3.4534	2.912	5.11259	1.01916	-0.0997732	2.51614	6.35635	4.32109	3.01572	0.460393	3.56746	2.42963	5.22974	7.74286	3.47143	3.47551	1.92789	4.43987	-0.51164	5.21871	2.62247	-0.869671	4.43885	1.069	2.23326	3.27735	2.73897	0.0873583	4.46704	-0.735374	0.986054	3.97048	4.32702	6.44758	2.13776	3.63912	1.64237	3.11686	4.0441	0.72585	3.78753	-1.96315
GLY	3.94447	7.23816	0	3.05383	3.09327	2.94363	5.34701	5.01599	3.09678	4.76837	1.52683	0	3.6582	5.36602	4.87921	3.35389	5.12268	4.75374	4.85964	4.60624	7.6729	3.5932	3.1619	5.15544	5.1155	6.29422	6.6085	3.0375	1.94315	5.04543	3.47755	6.09921	6.35782	3.18875	2.48633	2.27415	-1.64184	0.273129	1.98352	4.48235	6.40291	0.0547619	1.69822	2.57007	4.60019	4.75703	1.62687	0	0.37055
PRO	5.2066	22.0193	13.0295	8.49549	11.7378	11.3026	29.1778	33.7373	12.6179	6.14184	8.52634	-0.374074	6.72604	13.9828	6.26689	15.7527	22.359	25.3326	19.5675	21.4469	31.4398	8.87521	19.4263	20.6537	27.1491	10.6591	21.4541	22.0906	14.2022	21.2801	4.98348	12.6008	17.399	22.652	11.8273	21.8192	0	13.2158	5.07615	22.5393	26.9847	2.68197	1.5268	12.432	18.024	18.4243	3.40404	14.9929	0
ALA	-2.12871	-0.539773	-0.19127	0.104172	0	0.1739	0	0.417982	1.1715	0	0	-4.11542	0	0	0	0	0	0	0	0	0	1.01701	0	0	0	0	0	-1.77365	-2.69612	0	0.659501	0	0.668537	-0.6411	-1.27268	0	-2.04456	0	0	0	0	-0.580952	0	-1.39621	0	-0.345624	-0.254762	-1.83537	-2.92842
VAL	-4.45383	-4.55249	3.33914	-2.18262	1.05117	6.43075	4.19781	-1.08209	2.50141	3.30563	-2.93961	-4.60684	-1.33262	6.04834	2.86406	-1.80779	-5.24286	0.60514	-2.30529	1.71738	6.79074	1.74388	0.22517	1.51701	4.82207	-0.20291	1.52494	0.0746032	-2.19796	7.10351	-2.22149	3.46311	-1.46376	2.19277	-3.13855	6.42381	-3.44116	-0.843878	0.49452	0.207748	6.56833	0.935374	0.683673	1.01206	4.59675	0.706735	-2.37653	0.672789	-5.31914
ILE	-5.27975	-2.54667	3.17737	-2.83197	0.519577	9.64159	9.99403	-3.03122	1.99372	7.1647	-2.00045	-4.88519	-2.24414	4.85665	7.18779	-2.65011	-2.27717	1.17695	-2.92649	1.69728	9.75053	1.34796	-0.557596	1.54267	6.16644	-0.337831	2.16421	-0.592721	-2.21878	7.37725	-2.62061	3.24437	0.15102	-0.151905	-3.18727	10.117	-3.47109	0.102948	-0.0797052	2.96311	12.0311	1.4602	-0.434694	0.869093	13.364	0.162426	-2.84923	3.3898	-5.82363
LEU	-6.08467	-2.18916	0.815692	-1.78495	-0.813228	7.31607	0.78458	-3.87855	-1.74494	7.84206	-2.63258	-6.2373	-3.09206	7.70994	0.697619	-2.84063	0.108088	-1.74002	-3.03942	-0.587491	8.49237	0	-1.38511	5.37555	8.41678	-2.91481	0.107823	-1.92381	-1.81361	4.50231	-1.91687	7.76051	0.0669161	-2.44932	-5.29989	5.3291	-5.1949	-2.42891	-0.742215	-0.516175	11.4913	0.0329932	-1.09263	-4.14921	12.7068	-2.40485	-5.41905	1.86837	-7.10649
MET	-6.57748	5.37891	-1.20542	-0.310506	0.59966	4.69963	1.91931	1.7458	-0.186054	9.95703	-1.66277	-3.61327	-1.26217	2.08269	1.66413	-1.0028	0.52294	-1.14671	0.733409	3.2373	8.60348	2.15178	-2.51939	2.50499	4.8582	4.7441	1.78352	0.931141	-2.88184	6.03817	0.556599	1.44947	1.5288	0.394376	-2.93649	4.33957	-5.17993	-1.59218	0.335752	1.77132	9.40998	0.248163	-2.49936	-1.40653	5.42332	-0.77551	-2.39762	-0.738435	-5.26154
PHE	-8.79048	8.76383	-0.787732	-2.48893	1.98186	0.679563	-0.775775	-1.57698	-1.01399	0.27158	-3.55291	-6.11682	-4.15193	6.74191	-0.190816	-0.358466	1.72782	3.99841	-5.03726	35.7691	24.3662	2.35918	1.30586	2.27714	3.62593	4.6822	3.38821	-1.3639	-2.09943	2.39856	-0.800181	8.37952	16.7366	0.258588	-2.05371	4.81308	-5.17993	-5.53503	1.33345	-2.38541	7.54803	0.128203	-1.3881	-1.32229	4.72789	-2.22636	-5.13231	-0.418549	-7.02887
TYR	-8.4846	12.6785	-0.83031	-2.64949	2.01032	1.7178	-2.08005	-1.01481	-0.238889	0.948035	-4.65219	-5.81217	-2.34063	7.95465	-0.332691	-0.849735	-1.77317	0.85189	-4.68054	-1.26723	37.6474	2.50272	-0.986735	2.37959	3.8514	7.49698	3.92381	-1.21197	-2.04719	3.03794	-0.057551	10.0475	21.4137	0.261905	1.02283	6.48405	-5.09524	-5.32245	1.13023	-2.16206	9.78197	0.179637	-1.25711	-1.41723	7.84482	-3.38991	-4.57619	0.408645	-4.6295
TRP	-9.97059	10.3688	-5.03138	-2.41867	1.11995	7.58927	3.76202	-4.88327	-0.956236	5.79637	-1.20219	-10.419	-5.5124	11.1601	-1.42812	-1.57109	-2.16172	-3.50446	-4.75106	0.74195	7.7042	0.0583617	0.472865	1.50892	3.34577	22.8441	4.81735	-1.9559	-3.6863	4.83212	-0.684739	17.6111	26.4361	-3.19509	-1.71524	10.2245	-6.85238	-4.45816	-2.2559	-3.44316	17.9865	-0.263265	-4.91825	-3.19079	17.36	-4.17635	-3.88599	-0.172925	-8.81077
Postfusion
Mutations	Residue positions
	S22	T30	G42	T59	A61	S65	A77	E80	R82	A86	A90	Fusion peptide area				A115	A116	A117	A120	A123	A125	L130	A136	A140	A147	A159	A161	K166	T174	A176	N178	A190	N197	N202	D209	A211	P215	A216	A225	A228	A230	S237	A238	E246	A249	R253	S265	G277	P282
ARG	-5.59785	14.333	14.001	1.32823	1.37759	0.782275	1.03579	1.21723	0	1.24308	9.27838					-0.0510204	-0.333485	-0.708844	-1.96667	-0.132313	-1.47491	6.86374	-2.00775	27.0913	44.3601	6.11361	11.5688	-2.08782	7.41054	4.1014	6.77721	2.60185	13.3884	-0.0117007	5.04168	33.7683	-2.10023	-0.091421	-0.039229	3.41413	12.9551	0.798375	-0.586961	-0.384203	2.81379	0	-0.329025	4.98101	-3.15266
HIS	-2.68476	18.8325	13.7008	0.223129	-0.452759	-0.666043	-0.717649	3.11219	6.04819	0.0876039	11.9145					-0.0300454	-1.88367	-3.70797	-2.52604	-1.68152	-0.513946	8.30662	1.90265	19.068	38.1202	13.636	10.6842	1.14091	13.3319	0.895351	8.1375	0.29554	6.26687	0.169444	3.44872	19.8917	-1.54562	-3.65454	-0.760847	1.15299	1.55159	-2.23972	-1.4884	-0.458844	-0.0449358	5.03016	-2.03438	2.93195	-3.26351
LYS	-2.63628	16.8743	18.2527	1.43673	1.11338	0.503764	0.389947	3.72998	4.29828	1.88269	9.70136					-0.236054	0.234354	-0.867347	0.372789	3.28545	-0.376304	11.6581	1.21168	26.7937	39.5704	9.64274	16.7701	0	8.83773	2.78768	7.46238	5.4664	17.5139	3.07556	5.54204	26.4707	-0.0253212	2.5302	-0.72706	1.89059	13.3578	1.4698	-0.787982	0.39966	7.44932	5.16437	0.698073	9.23172	-4.14836
ASP	1.13756	7.53413	17.2949	0.556122	0.297959	5.77424	1.75427	4.20223	13.7463	1.70242	13.3022					-3.85136	-1.11701	-0.709864	1.17177	1.42109	-0.454875	12.3743	4.21107	18.5714	23.405	11.6223	7.67487	8.64688	7.7112	3.35745	4.07474	7.42785	4.91771	3.62239	0	13.0395	-0.312585	6.89123	-0.690779	3.20616	7.30525	-1.83054	-0.665042	-0.82483	2.57891	10.6521	-2.69311	2.64569	-0.15195
GLU	-0.425147	11.0697	20.8877	1.99354	0.654762	6.85144	0.279063	0	7.91397	-1.95091	14.6381					-2.15367	-3.10272	-3.2517	-1.03061	0.30446	-1.09584	10.215	3.40178	16.1884	22.2668	12.9692	5.34429	7.91966	15.402	3.17339	6.59048	4.04906	6.21516	3.52302	4.15128	20.3074	-0.974218	7.60714	-1.45624	0.770597	11.5614	0.927967	-3.12256	0	3.67298	8.69408	-0.616629	6.2961	-2.79599
SER	0	5.96544	8.45136	1.87109	1.36111	0	2.68277	6.07406	6.35086	2.38545	4.38333					-1.46803	-0.972789	-0.60034	1.43367	2.46054	1.57003	10.7411	3.74033	7.36058	8.26829	5.64346	4.79686	3.90551	2.78806	3.65918	8.39175	4.40537	9.25295	2.4256	7.12363	5.4887	-1.08946	3.26259	0.172789	3.67252	4.6178	0	-1.24807	2.30034	2.88303	8.5155	0	1.9212	0.047483
THR	-1.32353	0	14.0609	0	0.998942	-0.466644	0.761413	7.00422	4.579	1.42838	4.2932					-2.1085	-0.0370748	0.29898	-0.597619	-0.195578	-0.0751701	7.04277	4.80499	7.95181	15.3057	3.7333	3.54407	1.94077	0	2.29392	5.71073	0.927211	6.75141	3.92971	4.08963	8.19346	-0.640816	3.64078	0.100378	2.04407	3.64584	-0.154921	0.230423	0.554422	4.25544	6.57469	-0.793152	0.160317	-1.18512
ASN	0.234807	6.06358	12.6279	0.722732	2.92491	0.983872	0.941988	4.56637	5.25624	1.89894	11.3557					-1.46939	-0.0819728	-0.504422	-0.0353741	-0.107143	0.539607	9.39473	1.82271	14.0204	18.7339	6.41224	3.03152	3.10695	1.99426	0.82415	0	4.0958	0	0	4.029	5.01995	-2.19472	4.13246	0.440703	2.9794	4.53103	-0.275435	-0.33836	1.07211	2.96092	7.08263	-0.903039	-1.39469	-1.44429
GLN	-0.55805	11.0089	13.1931	2.8381	0.496674	0.985601	1.19535	0.275057	2.25664	-0.811943	10.6514					0.795163	-0.647959	-1.92483	-0.191421	-1.01973	0.805215	7.90265	1.90922	16.6846	21.2486	11.4082	5.15673	6.45449	8.38396	3.93511	4.78197	0.024263	4.6	2.93005	4.33714	18.0544	-3.22925	3.51629	0.634769	3.68322	7.96927	1.89633	0.0773998	1.32415	4.31107	4.18229	1.1615	5.05472	-0.685261
CYS	1.33964	3.06057	9.08027	2.80986	2.18125	2.96778	2.8949	7.23349	7.70185	2.96833	3.24898					1.23836	3.7627	2.52211	2.41803	1.86701	3.33443	10.0691	3.89936	7.01538	13.8881	3.04641	1.86379	2.14384	1.68673	4.67551	6.64692	2.61708	5.1888	4.44383	7.00723	5.46905	2.47007	1.60314	3.29051	2.70522	3.35642	3.58715	3.48314	3.55068	3.12132	8.25333	3.15662	2.18571	0.0978741
GLY	2.96474	11.0781	0	4.1881	3.55654	3.69016	3.80397	7.42592	7.31227	3.31765	4.89456					1.0585	1.58469	2.32721	3.42517	3.53946	2.72944	12.0469	4.69172	7.45518	6.8602	6.46822	7.14811	3.80347	6.10465	3.38103	10.02	6.62203	11.4275	4.96086	8.041	4.40801	1.77415	4.59153	1.84928	4.62808	6.57918	1.77389	1.90858	3.4449	6.0017	10.5139	2.92069	0	1.7934
PRO	5.19982	16.2041	32.3667	6.00442	12.7227	14.1174	25.1479	23.542	31.4859	15.8736	11.6762					-1.57041	0.420408	3.67483	22.4224	21.266	18.4677	29.8375	25.5062	34.0146	35.8596	32.0199	25.1647	29.0825	7.7369	17.552	31.002	19.7265	23.6948	32.0223	25.4944	14.6528	0	12.1134	5.0124	22.5316	25.073	3.41421	3.18012	15.2061	9.25522	22.4877	4.63658	11.4683	0
ALA	0.234354	3.59561	4.00986	3.17687	0	1.2119	0	3.96	2.73478	0	0					0	0	0	0	0	0	8.29107	0	0	0	0	0	-0.833107	-0.470658	0	5.58946	0	6.60986	1.01014	4.03492	0	0.419199	0	0	0	0	1.41652	0	0.323469	0	6.16933	1.22188	0.0211338	-1.21959
VAL	-3.02692	-3.14361	27.6745	0.718367	0.00623583	0.782449	0.0329554	4.05221	5.08952	0.517234	6.22861					0.423129	0.42517	0.348639	-2.31973	-2.38673	-0.978231	3.7827	5.09263	7.99214	16.6796	3.41311	1.90873	1.54005	-2.40045	3.13878	4.07578	-1.63798	4.75667	1.89009	1.09018	4.30106	-0.584014	-1.30646	-0.972865	-0.966515	0.844482	2.61686	0.0142101	-0.696259	-1.51429	4.34565	-0.370068	-1.79204	-3.47499
ILE	-4.14785	-4.20907	28.333	0.607823	-0.208503	-0.239546	-1.53942	4.31681	5.21039	1.02086	11.5663					-0.410204	-1.66224	-0.360204	-3.77517	-4.65408	-0.951701	1.18517	5.01013	11.1543	23.7766	7.24437	0.436243	3.69966	3.34246	2.76017	3.81923	6.07547	2.90172	0.836196	-0.119048	14.1615	-1.84651	-2.40635	-1.13904	2.89437	3.43749	1.73246	-0.586924	-1.82653	1.02275	2.29325	1.5451	1.57455	-3.83263
LEU	-2.95616	-5.25995	13.7357	-0.319728	1.70121	-4.70934	-2.92332	-0.103798	2.38574	-1.55994	6.7689					-0.472336	-2.61803	-0.693537	-4.41122	-6.1585	-1.47411	0	-1.08915	12.0454	16.6708	2.69051	-3.69444	0.388027	12.5369	5.05363	3.86062	0.258314	2.63855	1.02063	1.60315	17.055	-2.88027	0.676266	-1.17105	-0.894067	10.7419	-0.734618	-1.29388	-1.50884	-2.44407	0.0375283	-0.14059	3.64512	-5.31054
MET	-3.22039	-1.19583	12.535	1.83183	-1.33212	-3.30168	-1.41175	2.78464	2.87107	-0.518405	7.11357					0.169917	-2.95831	-0.0486395	-2.85404	-4.53503	-0.0278912	4.91465	1.49282	16.3203	18.9225	5.28262	-1.68133	-1.73535	5.16494	1.25469	5.19272	0.731746	2.04177	3.63052	2.96986	21.5303	-2.13145	0.786886	0.442139	3.92162	7.29951	0.419728	-1.84856	-0.106553	0.11062	3.79184	-2.65531	3.85299	-3.69322
PHE	-5.73	14.4454	13.9037	-1.64789	0.647997	0.919705	-1.77166	2.37095	4.97593	0.0209373	8.66837					1.65283	-3.71051	0.764286	-6.76969	-6.30748	-1.83133	5.50629	2.07124	21.4324	36.5179	20.5827	2.95805	0.903883	10.5097	0.744898	4.34759	-4.83964	4.90533	0.537339	-0.442687	32.8395	-3.22941	-3.39342	-1.46172	-0.564512	-0.638813	0.650499	-0.825132	-1.81701	2.04872	2.82433	-0.879167	1.51474	-5.81794
TYR	-3.1093	17.2798	17.5023	1.33685	1.17029	1.07774	-1.02426	2.15331	5.91211	0.23322	9.39252					1.87071	-1.72309	-2.02993	-5.02683	-4.18556	-0.679705	7.38761	2.03125	21.3436	38.3282	24.8909	6.00136	8.70338	12.3134	1.63624	3.00989	-2.50306	7.79744	1.83024	1.39804	19.2353	-1.46866	-3.47332	-0.937415	-0.182502	0.480612	-0.352098	-0.496107	0.860204	1.46508	3.8112	-1.74122	2.27351	-3.55082
TRP	-2.13594	11.0441	37.9609	-2.23102	0.5048	-1.29687	-3.38828	0.475329	6.401	-2.64346	5.17993					0.389645	-6.27751	-4.08163	-11.3068	-6.56425	-2.98156	4.80363	-0.0789494	28.4641	56.7393	33.8861	14.1416	6.32735	20.575	0.804346	3.83915	-6.60416	15.8225	1.07245	-3.45261	38.1304	-4.58385	-0.821618	-3.30348	0.682313	7.79856	-1.9167	-3.45325	-2.75102	-2.49917	-1.09304	-6.03184	-0.893741	-7.29345
[truncated: 33 more columns]

## Sheet: (b) Heatmap_mobile_areas
All amino acids substitutions on highly mobile areas (approach (b) ). Below are presented DDG values (REU) after mutation. Negative changes (<-1) indicate stabilizing effects while positive changes (>1) indicate destabilizing effects. The prefusion state contains additional residues compared to the postfusion state due to the fusion petide region.
Prefusion
Mutations	Residue positions
	L89	A90	F103	V104	L105	G106	A107	I108	A109	L110	G111	V112	A113	T114	A115	A116	A117	V118	T119	A120	G121	V122	A123	I124	A125	K126	T127	I128	R129	L130	E131	S132	E133	V134	T135	A136	I137	K138	N139	A140	L141	K142	K143	T144	N145	E146	A147	V148	S149
ARG	8.95427	-1.93715	13.1445	4.40884	4.39361	-6.22974	-1.82498	8.95858	13.1184	1.7678	3.92868	3.44535	3.8884	-2.18307	-0.107181	-0.41833	1.95423	1.10306	3.45748	-1.30378	24.934	2.49437	1.69562	3.03212	10.6813	-2.80026	2.39819	15.2153	0	1.15	2.56463	-1.25238	5.73885	11.8389	0.234089	-0.303326	11.1698	-1.75272	-1.07279	3.87891	16.6211	-0.568367	0.263946	2.62143	-1.90321	1.38715	4.99856	0.849055	0.181293
HIS	8.18908	-1.96028	7.21281	3.79913	2.66803	-5.25941	-1.86731	7.97899	10.1231	1.32683	-0.02774	3.93511	-0.494067	-1.45964	-0.657407	-4.72506	10.1731	0.676795	1.50299	-2.99033	18.4458	7.03235	6.35522	4.24206	11.1922	0.901587	0.516629	11.5799	5.3836	-0.755442	1.47075	0.227551	-0.970408	11.5888	-1.29286	-0.32619	5.59048	1.2051	0.0306122	2.2881	14.665	0.567423	-2.56565	4.07959	1.32268	-0.206274	2.81293	0.468481	-4.17275
LYS	10.3229	-1.06311	16.2362	8.36999	5.68621	-3.84414	-1.06251	12.7642	14.9827	2.33333	4.63957	2.82411	4.33333	0.115986	0.679025	3.98719	3.37245	2.08571	4.50091	0.68836	24.772	3.8342	7.48976	6.86228	16.0015	0	2.19943	22.695	5.54169	1.99286	1.8619	-0.57619	7.24906	16.973	0.0441043	0.97381	16.8793	0	-0.62517	3.66667	19.2537	0	0	6.15476	1.75382	2.57732	6.55525	1.92819	1.13828
ASP	11.2882	3.23677	9.95306	0.947392	6.77498	-1.84184	-1.21652	10.0841	15.469	-0.189267	0.0600907	10.0999	0.409864	-0.928987	0.414324	0.0420635	4.4785	4.06531	5.6859	4.94603	17.6988	7.67955	5.9206	7.87211	11.8276	5.96757	1.12332	15.3072	10.9027	0.556122	2.41769	-0.296599	3.02423	11.4887	1.44229	3.42007	10.6343	0.945918	0.640665	5.22506	17.1986	0.614324	-2.62313	3.43061	0.468481	2.05484	3.34512	3.67717	-1.43205
GLU	10.5196	1.34864	10.4887	4.79713	5.2537	-4.10491	-0.627853	10.7403	10.7524	2.55711	1.24456	6.03243	2.9096	-2.48617	-2.31515	1.80695	4.88964	2.32007	2.39369	0.10548	23.7515	5.17502	7.12577	7.09271	14.0271	5.15401	2.02143	10.794	7.7322	3.3983	0	-0.990476	0	10.3427	-0.616818	0.995238	10.0901	0.294218	-0.937075	4.25918	15.9361	-0.0679516	0.229252	6.49864	1.91342	0	3.78069	0.695163	-1.02948
SER	10.057	1.03549	13.6645	6.32419	7.29652	-3.00518	1.46451	11.0031	4.22498	2.63201	4.1938	5.9291	2.1014	0.729138	2.03269	2.70246	3.83647	4.70408	4.76512	2.98987	6.12744	7.19312	3.83152	9.03485	7.39048	3.85601	3.97132	12.7895	7.57868	2.37483	2.01327	0	5.27653	9.92906	1.67789	1.52755	11.635	2.89592	1.28605	4.20627	16.8941	1.77041	0.29966	2.29116	1.90624	1.9554	3.21674	4.59569	0
THR	6.39384	1.00843	11.3422	6.42638	5.86474	-2.83776	1.01115	7.41946	5.39452	2.59358	4.95204	3.7757	3.43443	0	0.197506	-1.22358	2.19312	2.24082	0	-0.487377	12.5015	4.50094	5.18692	4.30956	6.40881	3.02135	0	7.5085	9.39025	3.29777	3.08639	0.617007	5.65741	6.16429	0	0.390816	6.80491	1.53503	0.320408	3.36156	11.3367	1.51905	-1.13741	0	0.669803	2.22354	2.54112	2.31738	-3.26262
ASN	8.55499	-2.88757	9.38144	4.0065	5.5014	-2.89267	-0.480574	8.00042	7.40945	1.77449	-0.341345	3.98802	2.22041	0.408466	-0.0351474	-1.71398	1.41391	2.53673	3.16576	1.54577	13.7464	4.12672	1.83632	6.4856	12.3704	1.83084	1.8723	11.2617	7.52283	1.54354	3.01905	0.613605	2.93598	8.16954	0.561905	0.635903	7.95915	-0.82381	0	3.82041	11.1769	0.928571	-1.53095	3.2085	0	1.62048	-1.21618	3.28398	-1.45548
GLN	8.31028	0.929441	9.84766	6.33413	5.45994	-3.91417	1.08182	8.85408	10.5548	4.77804	1.61024	2.91625	0.683938	-1.19826	1.08828	1.71459	4.33243	1.49822	3.21334	1.91542	16.7985	2.76417	4.59902	4.90684	14.1053	0.0053288	-1.07955	9.84478	4.24864	2.32551	2.83265	-0.323469	-1.12438	9.38133	-0.529932	1.98401	7.48968	0.217347	-0.138776	6.56629	13.2969	1.54218	1.64728	7.55238	3.16795	0.425699	4.05756	1.21686	-2.58122
CYS	8.69868	1.01916	12.6704	7.18711	8.50873	-0.0997732	2.51614	8.80646	6.35635	3.92207	3.09184	6.50635	4.32109	3.3076	3.01572	0.460393	3.56746	5.12483	3.08515	2.42963	12.0401	6.34033	5.22974	7.49698	7.74286	3.48137	2.44327	9.2955	7.20344	3.47143	6.17857	2.1119	4.07967	6.28726	2.9483	3.47551	9.63012	1.81599	1.95306	1.92789	12.492	2.54626	2.37075	4.52075	4.71965	1.7938	4.43987	3.67351	-0.938851
GLY	12.2124	1.52683	14.8469	10.9899	10.8758	0	3.6582	13.1182	5.36602	5.71788	0	7.66183	4.87921	2.55726	3.35389	5.12268	4.75374	6.55646	7.03424	4.85964	0	9.05574	4.60624	10.9515	7.6729	5.05004	5.33243	15.9218	7.68091	3.5932	4.39762	2.4	8.95249	11.8199	2.79014	3.1619	13.5478	3.84044	2.56327	5.15544	17.8214	1.90578	2.12381	5.26599	4.50873	6.06175	5.1155	6.11183	2.72249
PRO	9.1616	8.52634	12.4246	5.70639	7.76383	-0.374074	6.72604	24.176	13.9828	21.3155	23.3119	16.004	6.26689	5.94955	15.7527	22.359	25.3326	22.9837	24.8794	19.5675	22.0963	25.9622	21.4469	25.743	31.4398	27.3881	14.5971	30.2597	25.4688	8.87302	3.08776	4.68163	14.5351	26.7811	19.2017	19.4263	31.3644	20.869	26.9435	20.6537	32.8624	19.8895	4.43367	12.3864	6.19679	15.2971	27.1491	6.45401	2.4226
ALA	9.80839	0	12.767	6.50283	5.98953	-4.09675	0	8.44928	0	2.26644	3.01024	4.20979	0	0.326795	0	0	0	3.08061	2.26897	0	-1.40877	4.89943	0	6.26138	0	1.43927	0.561905	8.55427	5.34649	1.01701	2.48673	0.139116	3.01206	6.02018	-0.0503401	0	8.9325	0.365873	-0.194218	0	13.7486	-0.493878	1.30884	4.28061	3.0172	1.35495	0	3.63651	-0.592215
VAL	4.0212	-2.93961	11.05	0	5.01584	-4.60684	-1.33262	3.41209	6.04834	2.39554	7.88719	0	2.86406	-1.3133	-1.80779	-5.24286	0.60514	0	-1.48454	-2.30529	11.0975	0	1.71738	1.48046	6.79074	0.290363	-3.18473	1.68575	6.81992	1.74388	2.74796	0.0543462	0.789531	0	-0.931973	0.22517	2.76852	-1.20612	-0.693197	1.51701	8.42925	1.98197	-0.581633	2.47517	1.19127	-1.5825	4.82207	0	-4.31474
ILE	3.67963	-2.00045	8.36878	1.97543	5.98764	-4.88519	-2.24414	0	4.85665	2.23428	8.12857	-1.66198	7.18779	-1.89293	-2.65011	-2.27717	1.17695	-2.2616	-3.52283	-2.92649	14.331	-1.33862	1.69728	0	9.75053	-1.8243	-3.53277	0	7.00695	1.34796	1.6034	-0.537642	1.49592	0.563908	-1.47585	-0.557596	0	-2.47003	-1.50884	1.54267	8.36595	1.28163	-0.535374	6.81463	1.35612	-1.1949	6.16644	-0.921618	-5.09751
LEU	0	-2.63258	2.75752	2.74762	0	-6.2373	-3.09206	1.87884	7.70994	0	0.686924	-1.38167	0.697619	-1.83447	-2.84063	0.108088	-1.74002	-2.05714	0.369803	-3.03942	9.45828	-2.26028	-0.587491	3.635	8.49237	-0.76062	0.359826	0.490098	4.31697	0	1.26054	-0.469728	4.80363	4.13401	-1.30151	-1.38511	1.85389	-4.08602	-2.47143	5.37555	0	-0.382993	-1.16259	4.64252	1.01848	-2.51342	8.41678	-0.869841	-3.29339
MET	4.6381	-1.66277	3.67245	4.84331	2.60242	-3.61327	-1.26217	4.79637	2.08269	1.98375	-0.206387	0.157823	1.66413	-0.145843	-1.0028	0.52294	-1.14671	-0.968632	-0.574225	0.733409	14.8806	-0.139607	3.2373	4.55854	8.60348	-1.16795	-0.00570673	6.34751	3.13171	2.15023	2.18333	0.876606	1.60941	11.5964	0.421429	-2.51939	5.85574	-1.8647	0.418707	2.50499	7.01939	0.601209	0.682653	5.22041	0.452457	-1.23757	4.8582	0.550945	-6.2003
PHE	7.8212	-3.55291	0	2.31485	-0.649924	-6.11682	-4.15193	2.41444	6.74191	0.25514	-1.94977	1.13564	-0.190816	-2.81361	-0.358466	1.72782	3.99841	-2.84932	-1.83008	-5.03726	9.4424	5.18398	35.7691	0.557256	24.3662	0.321958	-2.91784	4.74248	4.55881	2.35918	2.71565	-1.8449	3.14766	6.15435	-0.131293	1.30586	2.29996	-0.238776	-0.0721088	2.27714	12.983	1.41156	-1.38878	4.10068	0.268141	-3.46436	3.62593	-0.915193	-4.94611
TYR	5.21096	-4.65219	4.71712	2.98568	-0.361527	-5.81217	-2.34063	6.79637	7.95465	0.777627	-1.57865	3.36742	-0.332691	-2.38768	-0.849735	-1.77317	0.85189	-2.99656	-0.867687	-4.68054	18.3345	3.92415	-1.26723	0.739909	37.6474	0.526342	-2.413	5.82646	5.4565	2.50272	2.84524	-1.52313	2.90964	12.9585	0.837604	-0.986735	6.24509	-1.08677	0.307483	2.37959	19.4424	1.52846	-1.72986	4.24354	0.69486	-1.97407	3.8514	-0.618216	-7.2042
TRP	6.34928	-1.20219	7.49448	-2.85374	0.207256	-10.419	-5.5124	7.64592	11.1601	-0.998904	-3.12642	-0.373356	-1.42812	-5.07494	-1.57109	-2.16172	-3.50446	-3.32354	-4.6819	-4.75106	22.0302	2.25004	0.74195	-0.778118	7.7042	-1.72426	-3.82154	14.3576	3.2548	0.0589947	0.941837	-2.15831	1.21822	5.33333	-2.0802	0.472865	9.12041	-3.00601	-1.52687	1.50892	20.5361	0.879819	-2.64286	6.85809	-0.426266	-5.6257	3.34577	-1.05748	-3.78027
Postfusion
Mutations	Residue positions
	L89	A90	Fusion peptide area												A115	A116	A117	V118	T119	A120	G121	V122	A123	I124	A125	K126	T127	I128	R129	L130	E131	S132	E133	V134	T135	A136	I137	K138	N139	A140	L141	K142	K143	T144	N145	E146	A147	V148	S149
ARG	-1.21633	9.27838													-0.0510204	-0.333485	-0.708844	0.791497	-1.97891	-1.96667	-4.28095	0.32381	-0.132313	0.962245	-1.47491	-1.8398	-1.3209	0.684921	0	6.86368	1.31251	-2.74267	0.882766	9.12683	-0.214853	-2.00775	12.276	-1.50865	-2.18745	27.0913	16.1709	-1.01149	-0.155971	14.8373	5.01852	-0.0829176	44.3601	22.9753	-2.52736
HIS	0.534694	11.9145													-0.0300454	-1.88367	-3.70797	0.530272	-2.79354	-2.52604	-3.02891	1.42271	-1.68152	1.16519	-0.513946	0.271051	0.757748	-0.874679	-0.426304	8.20374	-1.04932	-1.62203	-2.16111	5.59354	-0.863908	1.90265	6.2873	1.71602	-0.244218	19.068	3.30862	-1.86293	-0.0174225	5.33957	4.1393	0.202457	38.1202	9.72604	-1.8042
LYS	0.797959	9.70136													-0.236054	0.234354	-0.867347	0.454422	-0.536395	0.372789	-2.93231	0.846939	3.28545	1.73231	-0.376304	0	4.65359	1.04135	0.22003	11.7354	0.223243	-2.26727	0.862018	10.6373	0.465457	1.21168	14.669	0	-0.881746	26.7937	17.9196	0	0	17.3961	7.38707	-0.326531	39.5704	24.6189	-1.30144
ASP	0.421429	13.3022													-3.85136	-1.11701	-0.709864	0.291837	0.333673	1.17177	-1.34218	0.439116	1.42109	1.5517	-0.454875	-0.28322	5.87014	2.75019	1.68469	12.3787	0.815268	-1.6506	-0.837717	10.2681	2.28156	4.21107	10.6946	6.45748	0.667952	18.5714	10.0919	3.53927	3.05053	3.50578	3.65692	2.63152	23.405	13.2236	1.73005
GLU	0.928231	14.6381													-2.15367	-3.10272	-3.2517	-0.138738	-1.27925	-1.03061	-2.61088	0.685714	0.30446	1.09524	-1.09584	-0.732502	1.15446	0.671202	0.287075	10.1098	0	-4.33496	0	8.94059	-0.336206	3.40178	11.968	4.25881	-0.712283	16.1884	8.87377	0.551247	3.35389	5.18042	5.41754	0	22.2668	12.098	-0.869274
SER	0.282653	4.38333													-1.46803	-0.972789	-0.60034	1.93878	1.20442	1.43367	-1.30374	3.12279	2.46054	4.08095	1.57003	2.20117	3.31421	3.31988	2.17714	10.776	2.6534	0	2.51602	7.12252	2.13262	3.74033	11.8909	4.03152	1.73836	7.36058	7.5743	3.00246	3.7232	3.3037	1.29074	1.82173	8.26829	9.65367	0
THR	1.46122	4.2932													-2.1085	-0.0370748	0.29898	1.86054	0	-0.597619	-2.78367	1.72687	-0.195578	2.26769	-0.0751701	0.555026	0	2.36878	0.6774	7.04286	1.54667	-0.642101	0.0941043	3.84516	0	4.80499	7.16602	2.05518	0.680574	7.95181	4.14324	2.10351	1.48885	0	0.179478	-0.603175	15.3057	5.52808	-0.23715
ASN	0.210884	11.3557													-1.46939	-0.0819728	-0.504422	0.869388	0.310204	-0.0353741	-2.17619	1.62721	-0.107143	2.78844	0.539607	0.713605	1.7133	1.66243	1.16799	9.37706	2.06618	-1.31795	0.624187	5.4712	0.890174	1.82271	9.33341	1.748	0	14.0204	4.71361	1.09225	1.42842	3.93012	0	0.703061	18.7339	7.73776	0.251398
GLN	1.98605	10.6514													0.795163	-0.647959	-1.92483	1.6102	0.0578231	-0.191421	-1.85034	1.43299	-1.01973	3.12857	0.805215	-0.667838	0.488284	1.68039	1.23553	7.84539	0.728534	-1.6777	0.66164	5.69108	-0.316175	1.90922	8.81013	2.69864	-0.318065	16.6846	5.51406	1.91213	0.911527	3.4028	5.47116	1.01009	21.2486	8.81247	-0.515457
CYS	3.9568	3.24898													1.23836	3.7627	2.52211	4.57143	3.15816	2.41803	-0.235034	4.04286	1.86701	4.97823	3.33443	1.56935	3.00151	3.64392	2.96183	10.0776	2.38462	0.888435	1.71512	6.10302	2.64339	3.89936	9.59569	3.43681	2.49686	7.01538	4.94645	2.87003	4.56599	4.04025	1.36111	2.46402	13.8881	7.77574	0.71576
GLY	1.75612	4.89456													1.0585	1.58469	2.32721	4.01871	2.73946	3.42517	0	4.29796	3.53946	5.33197	2.72944	3.63398	5.23862	4.31432	3.14781	12.047	3.9432	1.19339	2.89626	9.26319	2.98556	4.69172	13.8909	6.04558	3.53621	7.45518	8.75707	3.62063	6.00359	5.41958	2.59324	2.84157	6.8602	11.968	1.57555
PRO	9.8398	11.6762													-1.57041	0.420408	3.67483	10.4534	11.6483	22.4224	17.452	16.1864	21.266	26.5948	18.4677	24.4262	22.742	22.5677	23.0854	29.8484	21.6557	18.574	26.1191	29.6438	21.0126	25.5062	30.6993	16.8587	17.1902	34.0146	32.7446	19.6968	14.6169	26.9701	24.4547	26.5895	35.8596	21.4012	14.0882
ALA	1.01871	0													0	0	0	1.48946	-0.204422	0	-3.13844	1.61054	0	2.88878	0	-0.686017	1.11005	1.41905	0.187302	8.29819	0.606387	-1.45571	-1.2274	4.46039	-0.00782313	0	8.58813	1.00911	-0.470522	0	4.42441	0.461791	0.775321	0.311451	-2.12483	-0.777702	0	6.64123	-3.34943
VAL	3.13741	6.22861													0.423129	0.42517	0.348639	0	-1.81395	-2.31973	-2.95238	0	-2.38673	1.10476	-0.978231	-0.114324	-2.39951	0.763379	-0.101701	3.84199	-0.729138	-2.89233	-1.31153	0	-0.634467	5.09263	2.49271	-1.82831	-1.21856	7.99214	-0.422978	-0.527286	-1.95828	-2.53394	-1.53677	-0.580121	16.6796	0	-3.29437
ILE	3.7585	11.5663													-0.410204	-1.66224	-0.360204	-0.148299	-2.3483	-3.77517	-3.49354	-1.04014	-4.65408	0	-0.951701	-2.28454	-4.83526	0	-0.965646	1.19161	-2.08443	-3.91682	-2.60805	1.91228	-1.01633	5.01013	0	-2.6732	-0.756841	11.1543	-2.34305	-1.91961	-2.01561	-3.68726	-0.769652	-1.13186	23.7766	-1.8268	-0.583787
LEU	0	6.7689													-0.472336	-2.61803	-0.693537	-0.262585	-3.17245	-4.41122	-4.04014	-0.771429	-6.1585	-0.0508692	-1.47411	-3.20865	-6.7833	-1.26992	-0.8952	0	-2.73726	-3.75518	-2.76663	-0.553628	-0.581028	-1.08915	2.55673	0.232918	-2.78447	12.0454	0	-2.1489	-2.57438	-2.62574	-3.21432	-2.31788	16.6708	1.81961	-4.0994
MET	1.3068	7.11357													0.169917	-2.95831	-0.0486395	1.57245	-1.43367	-2.85404	-3.24422	1.98061	-4.53503	0.805102	-0.0278912	-2.1319	-4.19856	1.3164	0.164739	4.96376	-0.945465	-1.3068	-1.36924	1.82438	0.574565	1.49282	4.60597	-1.0949	-1.41455	16.3203	-0.0251323	-0.918972	1.3441	0.939607	-1.66447	0.392744	18.9225	8.68016	-2.77664
PHE	1.53095	8.66837													1.65283	-3.71051	0.764286	-0.0816327	-7.11296	-6.76969	-4.10476	1.01047	-6.30748	-0.913605	-1.83133	-1.01795	-3.27415	1.4014	-2.26463	5.50076	0.458881	-3.90881	-1.81232	1.87937	0.417271	2.07124	1.2028	-1.80676	-0.745654	21.4324	0.457937	-3.92857	-1.63262	6.91406	0.296447	0.250227	36.5179	9.70903	-3.98836
TYR	1.99966	9.39252													1.87071	-1.72309	-2.02993	0.191837	-6.52347	-5.02683	-3.53435	1.63435	-4.18556	1.79535	-0.679705	-0.889456	-2.70707	1.25805	-2.38027	7.3458	0.609108	-3.14615	-0.0230915	2.65295	0.856387	2.03125	7.53228	0.491232	-0.432351	21.3436	8.69611	-3.21444	-0.70446	10.0701	3.06568	0.222109	38.3282	17.0005	-3.55854
TRP	1.38545	5.17993													0.389645	-6.27751	-4.08163	-1.91667	-8.73299	-11.3068	-6.17041	-3.58405	-6.56425	-3.88681	-2.98156	-5.00899	-3.65518	-0.189002	-3.97203	5.03073	-6.00684	-6.11085	-5.09826	3.23027	-0.645125	-0.0789494	10.7285	1.58696	-2.87139	28.4641	11.8808	-2.89339	2.12147	14.9572	2.88337	-1.82139	56.7393	26.7978	-5.8681
[truncated: 118 more columns]

## Sheet: (a) Combinatorial_design
Combinatorial design based on heatmap_all _aa_scanning (approach (a) ): All amino acids scanning was used to define potential mutations at each target position. Allowed residues at target positions were chosen based on DDGpost - DDGpre of at least 2 units. Additionally, beneficial mutations for both states were allowed only if the stabilization effect in the prefusion state was at least 4 units g…
Designs	Mutated positions																																							Normalized Score_Pre	Normalized Score_Post	Normalized Energy_Difference (Post - Pre)
	30	42	61	80	82	90	106	107	115	116	130	136	147	159	166	174	185	197	202	209	216	253	265	277	287	289	314	337	344	371	374	393	395	401	421	443	448	449	453
Des 001	A	D	L	I	K	N	W	L	V	V	D	M	A	I	I	K	P	L	L	E	S	K	L	K	Q	A	N	L	L	M	F	G	W	D	D	A	P	D	P	-5341.36	-4709.28	632.083
Des 002	T	N	L	I	K	N	Y	L	V	V	D	M	A	L	I	K	P	L	L	E	S	A	L	K	K	V	N	L	K	M	Y	G	W	D	D	A	A	D	P	-5325.71	-4747.12	578.587
Des 003	T	N	L	I	K	N	K	A	V	V	D	M	A	I	I	K	P	L	L	E	S	A	L	K	K	V	N	L	K	M	H	G	A	C	D	A	P	D	P	-5319.17	-4671.1	648.065
Des 004	T	N	L	I	K	N	F	I	V	V	D	M	A	I	I	K	P	L	L	E	S	A	L	K	K	V	N	A	L	M	W	G	A	D	D	A	P	D	P	-5318.24	-4708.86	609.381
Des 005	T	D	L	I	K	N	L	I	V	V	D	M	A	I	I	R	P	L	L	E	S	A	L	K	Q	V	N	L	L	M	W	G	W	T	D	A	P	D	P	-5317.02	-4729.23	587.795
Des 006	T	D	L	I	K	N	Y	L	V	V	D	M	A	I	I	R	P	A	L	E	S	A	L	K	Q	A	N	L	K	M	F	G	A	D	D	A	A	D	P	-5312.66	-4686.27	626.394
Des 007	T	S	L	I	K	N	F	L	V	V	D	M	A	L	I	K	P	L	L	E	S	A	L	K	K	V	N	A	L	M	Y	G	A	C	D	A	A	D	P	-5307.31	-4762.53	544.778
Des 008	T	N	L	I	K	N	Y	L	V	V	D	M	A	L	I	R	P	L	L	E	S	K	L	E	K	V	N	L	K	M	W	G	W	D	D	A	A	D	P	-5306.2	-4713.51	592.692
Des 009	A	N	L	I	K	N	K	L	V	V	D	M	A	I	I	L	P	L	L	E	S	A	L	K	Q	V	N	A	L	M	Y	G	W	D	D	A	A	D	P	-5304.82	-4713.91	590.906
Des 010	A	D	L	I	K	N	Y	L	V	V	D	M	A	I	I	K	P	A	L	E	S	A	L	K	Q	V	N	A	L	M	W	G	W	D	D	A	A	D	P	-5300.72	-4676.28	624.436
Des 011	T	D	L	I	K	N	Y	L	V	V	D	M	A	I	I	K	P	L	L	E	S	A	L	Q	Q	V	N	L	K	M	W	G	W	D	D	A	A	D	P	-5296.24	-4675.57	620.674
Des 012	A	D	L	I	K	N	W	F	V	V	D	M	A	I	I	R	P	A	L	E	S	A	L	K	Q	V	N	A	L	M	N	G	A	C	D	A	A	D	P	-5296	-4711.75	584.253
Des 013	A	D	L	I	K	N	F	L	V	V	D	M	A	I	I	R	P	L	L	E	S	A	L	K	K	A	N	L	L	M	F	G	W	D	D	A	A	D	P	-5295.58	-4689.43	606.151
Des 014	A	D	L	I	K	N	K	A	V	V	D	M	A	L	I	R	P	A	L	E	S	A	L	K	K	V	N	L	L	M	W	G	W	D	D	A	P	D	P	-5295.49	-4726.22	569.27
Des 015	T	N	L	I	K	N	W	L	V	V	D	M	A	I	I	R	P	L	L	E	S	A	L	K	K	V	N	L	K	M	W	G	W	D	D	A	A	D	P	-5295.39	-4673.78	621.61
Des 016	A	S	L	I	K	N	Y	L	V	V	D	M	A	L	I	S	P	A	L	E	S	A	L	E	Q	V	N	L	K	M	F	S	W	D	D	A	A	D	P	-5292.49	-4717.75	574.736
Des 017	A	D	L	I	K	N	R	A	V	V	D	M	A	L	I	R	P	L	L	E	S	A	L	Q	K	V	N	A	L	M	W	G	A	T	D	A	P	D	P	-5290.98	-4730.94	560.039
Des 018	A	D	L	I	K	N	Y	I	V	V	D	M	A	L	I	R	P	A	L	E	S	A	L	K	K	V	N	L	D	M	Y	G	W	D	D	A	A	D	P	-5290.17	-4701.27	588.905
Des 019	A	N	L	I	K	N	K	L	V	V	D	M	A	I	I	S	P	L	L	E	S	K	L	K	K	V	N	L	K	M	H	G	A	C	D	A	P	D	P	-5289.99	-4695.79	594.204
Des 020	A	D	L	I	K	N	Y	L	V	V	D	M	A	L	I	R	P	L	L	E	S	A	L	K	Q	V	N	L	K	M	Y	G	W	D	D	A	V	D	P	-5289.49	-4686.76	602.731
Des 021	A	D	L	I	K	N	W	L	V	V	D	M	A	L	I	R	P	A	L	E	S	A	L	K	Q	V	N	A	L	M	W	S	A	D	D	A	P	D	P	-5285.72	-4730.44	555.283
Des 022	A	N	L	I	K	N	W	I	V	V	D	M	A	I	I	R	P	L	L	E	S	A	L	K	K	V	N	L	L	M	Y	G	W	D	D	A	A	D	P	-5285.47	-4717.5	567.972
Des 023	T	S	L	I	K	N	F	I	V	V	D	M	A	I	I	K	P	A	L	E	S	A	L	K	Q	V	N	L	L	M	Y	G	A	D	D	A	P	D	P	-5285.15	-4716.52	568.63
Des 024	T	D	L	I	K	N	Y	L	V	V	D	M	A	L	I	K	P	A	L	E	S	A	L	K	K	V	N	L	L	M	Y	G	W	D	D	A	A	D	P	-5284.93	-4715.9	569.029
Des 025	A	D	L	I	K	N	Y	L	V	V	D	M	A	I	I	R	P	L	L	E	S	A	L	D	Q	V	K	A	K	M	W	G	A	D	D	A	P	D	P	-5284.79	-4693.17	591.619
Des 026	T	D	L	T	K	N	Y	I	V	V	D	M	A	I	I	K	P	A	L	E	S	A	L	K	Q	V	N	A	L	M	W	G	W	D	D	A	A	D	P	-5284.64	-4727.22	557.418
Des 027	A	D	L	T	K	N	W	L	V	V	D	M	A	I	I	R	P	L	L	E	S	A	L	K	Q	V	N	A	L	M	W	G	A	D	D	A	A	D	P	-5282.36	-4714.99	567.367
Des 028	A	D	L	I	K	N	F	L	V	V	D	M	A	I	I	R	P	L	L	E	S	A	L	K	Q	V	N	A	L	M	W	S	A	D	D	A	V	D	P	-5278.56	-4677.74	600.818
Des 029	T	D	L	I	K	N	Y	L	V	V	D	M	A	L	I	R	P	L	L	E	S	A	L	K	Q	V	N	L	K	M	W	G	A	C	D	A	P	D	P	-5277.33	-4729.33	548.003
Des 030	A	N	L	I	K	N	Y	I	V	V	D	M	A	L	I	R	P	L	L	E	S	A	L	K	K	V	N	L	L	M	Y	G	W	D	D	A	A	D	P	-5277.24	-4689.64	587.602
Des 031	A	D	L	I	K	N	Y	I	V	V	D	M	A	L	I	R	P	A	L	E	S	A	L	K	Q	V	N	L	L	M	H	S	W	D	D	A	A	D	P	-5276	-4704.31	571.686
Des 032	A	D	L	I	K	N	F	F	V	V	D	M	A	I	I	K	P	L	L	E	S	K	L	K	K	V	N	L	K	M	W	G	W	D	D	A	A	D	P	-5275.3	-4659.28	616.023
Des 033	A	N	L	I	K	N	F	L	V	V	D	M	A	I	I	R	P	A	L	E	S	A	L	D	K	V	K	A	L	M	W	G	W	D	D	A	A	D	P	-5275.09	-4689.76	585.332
Des 034	A	D	L	I	K	N	Y	L	V	V	D	M	A	L	I	R	P	L	L	E	S	A	L	K	K	V	N	A	K	M	W	G	A	D	D	A	A	D	P	-5274.34	-4722.07	552.268
Des 035	A	D	L	I	K	N	W	L	V	V	D	M	A	L	I	R	P	L	L	E	S	A	L	Q	Q	L	N	L	K	M	M	S	W	D	D	A	A	D	P	-5274.1	-4693.58	580.517
Des 036	A	N	L	I	K	N	F	L	V	V	D	M	A	L	I	R	P	A	L	E	S	A	L	E	K	V	N	L	L	M	W	S	W	D	D	A	V	D	P	-5272.75	-4688.49	584.26
Des 037	T	D	L	I	K	N	Y	F	V	V	D	M	A	I	I	R	P	A	L	E	S	A	L	K	K	V	N	L	L	M	W	G	A	C	D	A	A	D	P	-5271.16	-4712.49	558.673
Des 038	A	D	L	I	K	N	Y	L	V	V	D	M	A	L	I	R	P	L	L	E	S	A	L	K	K	V	N	L	L	M	F	G	W	D	D	A	A	D	P	-5271.12	-4697.16	573.962
Des 039	A	D	L	I	K	N	R	I	V	V	D	M	A	L	I	R	P	A	L	E	S	A	L	K	Q	V	N	A	L	M	Y	G	A	D	D	A	P	D	P	-5269.7	-4713.29	556.406
Des 040	T	D	L	I	K	N	K	A	V	V	D	M	A	I	I	R	P	L	L	E	S	A	F	K	Q	V	N	A	K	M	W	G	W	D	D	A	A	D	P	-5269.25	-4675.42	593.833
Des 041	A	D	L	I	K	N	Y	L	V	V	D	M	A	L	I	R	P	L	L	E	S	A	L	K	Q	V	N	A	L	M	H	S	W	D	D	A	A	D	P	-5268.58	-4703.32	565.26
Des 042	A	N	L	I	K	N	W	L	V	V	D	M	A	L	I	R	P	A	L	E	S	A	L	K	Q	V	N	L	L	M	W	G	W	D	D	A	A	D	P	-5268.45	-4719.4	549.05
Des 043	A	D	L	I	K	N	Y	L	V	V	D	M	A	L	I	R	P	L	L	E	S	A	L	Q	Q	V	N	L	L	M	W	S	W	D	D	A	A	D	P	-5268.33	-4746.43	521.899
Des 044	A	D	L	I	K	N	Y	L	V	V	D	M	A	I	I	R	P	L	L	E	S	A	L	K	Q	V	N	L	K	M	H	S	W	D	D	A	A	D	P	-5267.54	-4633.3	634.235
Des 045	A	N	L	I	K	N	Y	L	V	V	D	M	A	I	I	R	P	L	L	E	S	A	L	K	K	V	N	L	K	M	Y	S	W	D	D	A	P	D	P	-5265.18	-4622.57	642.614
Des 046	A	N	L	I	K	N	Y	L	V	V	D	M	A	I	I	K	P	L	L	E	S	A	L	K	K	I	N	L	L	M	Y	G	A	D	D	A	A	D	P	-5265.1	-4702.01	563.093
Des 047	A	D	L	I	K	N	Y	L	V	V	D	M	A	I	I	R	P	L	L	E	S	A	L	K	K	V	N	A	K	M	H	S	W	D	D	A	A	R	P	-5262.26	-4670.27	591.99
Des 048	A	D	L	I	K	N	W	L	V	V	D	M	A	I	I	K	P	A	L	E	S	A	L	K	Q	V	N	A	K	M	W	S	W	D	D	A	A	D	P	-5261.6	-4660.65	600.946
Des 049	A	N	L	I	K	N	I	I	V	V	D	M	A	L	I	L	P	L	L	E	S	A	L	K	K	V	N	L	K	M	Y	G	W	D	D	A	A	D	P	-5259.94	-4685.55	574.388
Des 050	A	D	L	I	K	N	F	I	V	V	D	M	A	I	I	S	P	A	L	E	S	A	L	K	Q	V	N	A	T	M	Y	G	W	D	D	A	A	D	P	-5258.46	-4701	557.461
Des 051	A	D	L	I	K	N	L	L	V	V	D	M	A	I	I	R	P	A	L	E	S	A	L	K	K	V	N	A	K	M	W	G	W	D	D	A	A	D	P	-5256.66	-4679.4	577.262
Des 052	A	D	L	I	K	N	Y	L	V	V	D	M	A	L	I	R	P	L	L	E	S	A	L	K	Q	V	N	L	K	M	W	G	A	D	D	A	A	S	P	-5256.02	-4680.96	575.059
Des 053	A	D	L	I	K	N	Y	L	V	V	D	M	A	L	I	C	P	A	L	E	S	A	L	K	Q	V	N	A	L	M	Y	G	W	C	D	A	A	D	P	-5254.51	-4737.93	516.582
Des 054	A	D	L	I	K	N	W	L	V	V	D	M	A	I	I	R	P	L	L	E	S	A	L	K	Q	V	N	L	L	M	W	G	A	D	D	A	A	D	P	-5254.15	-4721.24	532.91
Des 055	A	D	L	I	K	N	Y	I	V	V	D	M	N	I	I	S	P	L	L	E	S	A	L	K	Q	V	N	A	L	M	W	G	W	T	D	A	A	R	P	-5253.79	-4660.65	593.139
Des 056	A	D	L	I	K	N	Y	L	V	V	D	M	A	I	I	R	P	L	L	E	S	A	L	K	Q	V	N	A	L	M	W	G	A	C	D	A	A	D	P	-5253.61	-4709.39	544.218
Des 057	A	D	L	I	K	N	W	L	V	V	D	M	A	I	I	R	P	L	L	E	S	A	L	K	K	V	N	L	K	M	H	G	A	D	D	A	A	D	P	-5252.76	-4693.06	559.704
Des 058	A	D	L	I	K	N	F	L	V	V	D	M	A	L	I	R	P	L	L	E	S	A	L	K	Q	V	N	L	L	M	W	G	A	D	D	A	P	D	P	-5252.57	-4736.61	515.963
Des 059	A	D	L	I	K	N	Y	L	V	V	D	M	A	L	I	R	P	A	L	E	S	A	L	K	Q	V	N	L	K	M	Y	S	W	D	D	A	A	D	P	-5249.9	-4697.34	552.56
Des 060	A	D	L	I	K	N	W	L	V	V	D	M	A	L	I	R	P	A	L	E	S	A	L	K	Q	V	N	A	K	M	Y	S	W	D	D	A	A	D	P	-5249.72	-4729.98	519.739
Des 061	A	D	L	I	K	N	W	L	V	V	D	M	A	I	Y	R	P	A	L	E	S	A	L	K	Q	V	N	A	L	M	W	G	W	D	D	A	A	D	P	-5247.4	-4695.63	551.768
Des 062	A	D	L	I	K	N	Y	L	V	V	D	M	A	I	I	R	P	L	L	E	S	A	L	K	Q	V	N	L	K	M	Y	S	A	D	D	A	A	D	P	-5245.19	-4668.79	576.397
Des 063	A	D	L	I	K	N	Y	L	V	V	D	M	A	L	I	R	P	A	L	E	S	A	L	K	Q	V	N	A	L	M	W	G	A	D	D	A	A	D	P	-5240.23	-4709.85	530.383
Des 064	A	D	L	I	K	N	Y	L	V	V	D	M	A	L	I	R	P	A	L	E	S	A	L	K	Q	V	N	A	L	M	W	S	A	D	D	A	A	D	P	-5239.96	-4704.78	535.182
Des 065	T	D	L	I	K	N	L	L	V	V	D	M	A	I	I	R	P	A	L	E	S	K	L	K	K	V	N	L	L	M	W	G	W	D	D	A	A	D	P	-5235.69	-4708.06	527.631
Des 066	A	N	L	I	K	N	R	A	V	V	D	M	A	I	Y	R	P	L	L	E	S	A	L	K	Q	V	N	L	L	M	Y	G	W	D	D	A	P	D	P	-5231.83	-4704.55	527.282
Des 067	A	D	L	I	K	N	F	L	V	V	D	M	A	L	I	R	P	L	L	E	S	A	L	K	C	V	N	L	L	M	W	S	A	D	D	A	A	D	P	-5226.37	-4710.07	516.296
Des 068	A	D	L	I	K	N	K	L	V	V	D	M	A	I	I	K	P	L	L	E	S	K	L	K	Q	V	N	A	K	M	F	S	W	D	D	A	V	D	P	-5225.62	-4625.5	600.122
Wild type	T	G	A	E	R	A	G	A	A	A	L	A	A	A	K	T	P	N	N	D	A	R	S	G	K	A	A	T	A	S	A	G	N	K	D	S	P	V	E	-5221.05	-5221.05	0

## Sheet: (b) Combinatorial_design
Combinatorial design in highly mobile areas (approach (b) ): All amino acids scanning (heatmap_mobile_areas) was used to define potential mutations at each target position. Allowed residues were chosen based on DDGpost - DDGpre of at least 2 units. Additionally, beneficial mutations for both states were allowed only if the stabilization effect in the prefusion state was at least 4 units greater t…
Designs	Mutated positions
	90	104	106	107	111	114	115	116	122	130	136	138	143	145	147	148	149	150	152	155	159	160	162	166	170	174	181	185	186	189	191	193	194	195	197	202	203	206	208	209	210	216	218	424	426	428	429	430	435
Des 001	N	V	W	F	G	E	V	V	M	D	T	L	D	D	A	W	I	D	K	I	L	F	I	Y	E	K	Y	D	N	F	V	F	S	I	I	L	I	Q	F	E	N	S	T	L	V	P	K	N	T
Des 002	N	V	I	L	G	E	V	V	M	D	T	L	D	D	A	F	I	D	K	I	L	F	I	I	E	K	Y	P	N	F	V	W	C	I	A	L	I	Q	H	E	N	S	T	L	V	P	K	N	T
Des 003	N	V	W	L	G	E	V	V	M	D	T	L	D	D	A	W	I	D	K	I	L	T	I	Y	E	K	Y	D	N	F	Y	F	C	I	L	L	I	Q	F	E	V	S	T	L	V	P	K	Q	T
Des 004	N	V	W	L	G	E	V	V	M	D	T	L	D	D	A	F	I	D	K	I	L	F	I	I	E	K	Y	P	N	F	V	W	S	I	L	L	I	Q	H	E	N	S	T	Y	Q	P	K	N	T
Des 005	N	V	V	L	G	E	V	V	M	D	T	L	D	D	A	F	I	D	K	I	I	F	I	I	E	K	Y	P	N	H	V	W	C	I	L	L	I	Q	H	E	N	S	T	Y	Q	P	K	Q	T
Des 006	N	V	W	F	G	E	V	V	M	D	T	L	D	D	A	W	I	D	K	I	L	T	I	Y	E	K	Y	D	N	F	V	W	S	I	L	L	I	Q	F	E	V	S	T	L	V	P	K	Q	T
Des 007	N	V	W	L	G	E	L	V	L	D	M	L	H	D	A	W	N	I	K	I	L	F	I	A	E	K	R	P	N	F	I	W	A	I	L	A	I	W	I	L	V	S	T	I	Y	P	F	N	T
Des 008	N	V	Y	L	G	E	V	V	M	D	T	L	D	D	A	W	I	D	K	I	L	T	I	I	E	K	Y	P	N	F	V	W	S	I	L	L	I	Q	H	E	N	S	T	Y	Q	P	K	Q	T
Des 009	N	V	Y	L	G	E	V	V	M	D	T	L	D	D	A	F	I	D	K	I	I	F	I	I	E	K	Y	P	N	F	V	F	S	I	A	L	I	Q	H	E	N	S	T	Y	Q	P	K	Q	T
Des 010	N	V	Y	L	G	E	V	V	M	D	T	L	D	D	A	W	D	E	K	I	L	T	I	Y	E	R	Y	D	N	F	V	W	C	I	L	L	I	Q	H	E	V	S	T	L	V	P	K	Q	T
Des 011	N	V	F	L	G	E	V	V	M	D	T	L	D	D	A	F	D	E	K	Y	I	F	I	I	E	K	Y	P	N	F	V	W	S	I	L	L	I	Q	H	E	N	S	T	Y	Q	P	K	Q	T
Des 012	N	V	Y	L	G	E	V	V	M	D	T	L	D	D	A	F	I	D	K	I	L	T	I	L	E	K	Y	P	N	F	V	F	S	I	A	L	I	Q	H	E	N	S	T	Y	Q	P	K	N	T
Des 013	N	V	W	F	G	E	V	V	M	D	T	L	D	D	A	W	I	D	K	I	L	F	I	Y	E	K	Y	P	N	F	V	W	S	I	I	L	I	Q	F	E	V	S	T	L	V	P	K	Q	T
Des 014	N	V	W	L	G	E	V	V	M	D	T	L	D	D	A	F	I	D	K	Y	I	F	I	I	E	K	Y	P	N	F	V	F	C	I	A	L	I	Q	H	E	N	S	T	Y	Q	P	K	N	T
Des 015	N	V	W	F	G	E	V	V	M	D	T	L	D	D	A	W	D	D	K	I	L	F	I	Y	E	K	Y	D	N	F	Y	F	S	I	L	L	I	Q	F	E	V	S	T	L	V	P	K	Q	T
Des 016	N	V	F	L	G	E	V	V	M	D	T	L	D	D	A	F	I	D	K	I	I	F	I	I	E	K	Y	P	N	F	V	F	S	I	A	L	I	Q	H	E	N	S	T	Y	Q	P	K	Q	T
Des 017	N	V	W	F	G	E	V	V	M	D	T	L	D	D	A	W	I	D	K	I	L	T	I	Y	E	K	Y	D	N	F	V	W	C	I	I	L	I	Q	F	E	V	S	T	L	V	P	K	Q	T
Des 018	N	V	W	F	G	E	V	V	M	D	T	L	D	D	A	W	I	D	K	I	L	T	I	Y	E	K	Y	D	N	F	V	W	C	I	L	L	I	Q	F	E	V	S	T	L	V	P	K	N	T
Des 019	N	V	K	L	G	E	V	V	M	D	T	L	D	D	A	F	I	D	K	Y	L	F	I	I	E	K	Y	P	N	F	V	W	C	I	L	L	I	Q	H	E	N	S	T	Y	Q	P	K	Q	T
Des 020	N	V	W	L	G	E	V	V	M	D	T	L	D	D	A	W	I	D	K	I	L	F	I	Y	E	R	Y	D	N	F	V	W	S	I	I	L	I	Q	F	E	V	S	T	L	V	P	K	Q	T
Des 021	N	V	W	L	G	E	V	V	M	D	T	L	D	D	A	F	I	D	K	Y	I	F	I	I	E	K	Y	P	N	L	V	W	C	I	A	L	I	Q	H	E	N	S	T	Y	Q	P	K	Q	T
Des 022	N	V	W	L	G	E	V	V	M	D	T	L	D	D	A	F	I	E	K	I	L	F	I	I	E	K	Y	P	N	H	V	W	C	I	L	L	I	Q	H	E	N	S	T	L	V	P	K	Q	T
Des 023	N	V	Y	L	G	E	V	V	M	D	T	L	D	D	A	F	I	D	K	I	L	F	I	I	E	K	Y	P	N	F	V	F	S	I	A	L	I	Q	H	E	N	S	T	Y	Q	P	K	Q	T
Des 024	N	V	W	L	G	E	V	V	M	D	T	L	D	D	A	W	I	D	K	I	L	T	I	Y	E	K	Y	E	N	F	V	W	S	I	L	L	I	Q	F	E	V	S	T	L	V	P	K	Q	T
Des 025	N	V	V	L	G	E	V	V	M	D	T	L	D	D	A	F	I	D	K	I	I	F	I	I	E	K	Y	P	N	F	V	W	C	I	L	L	I	Q	H	E	N	S	T	Y	Q	P	L	K	T
Des 026	N	V	W	D	G	E	L	V	L	D	M	L	H	D	A	W	N	I	E	Y	L	F	I	A	E	K	R	P	N	F	I	W	A	I	L	A	I	W	I	C	V	F	T	I	Y	P	F	Q	T
Des 027	N	V	W	F	G	E	V	V	M	D	T	L	D	D	A	W	I	D	K	I	L	T	I	Y	E	K	Y	E	N	F	Y	F	C	I	L	L	I	Q	F	E	V	S	T	L	V	P	K	Q	T
Des 028	N	V	W	F	G	E	V	V	M	D	T	L	D	D	A	W	I	D	K	I	L	F	I	Y	E	K	Y	D	N	F	Y	F	S	I	L	L	I	Q	F	E	V	S	T	L	V	P	K	Q	T
Des 029	N	V	Y	Y	G	E	V	V	M	D	E	L	D	D	A	W	I	D	K	I	I	T	I	I	E	K	Y	P	N	F	V	F	S	I	A	L	I	Q	H	E	N	S	T	Y	Q	P	K	N	T
Des 030	N	V	W	L	G	E	V	V	M	D	T	L	D	D	A	F	I	D	K	I	V	F	I	I	E	K	Y	P	N	F	V	W	C	I	A	L	I	Q	H	E	N	S	T	Y	Q	P	K	Q	T
Des 031	N	V	V	L	G	E	V	V	M	D	T	L	D	D	A	W	I	D	K	I	L	F	I	I	E	K	Y	P	N	H	V	W	C	I	A	L	I	Q	H	E	N	S	T	Y	Q	P	K	Q	T
Des 032	N	V	L	L	G	E	V	V	M	D	T	L	D	D	A	F	D	E	K	Y	I	F	I	I	E	K	Y	P	N	F	V	W	C	I	A	L	I	Q	H	E	N	S	T	L	V	P	K	N	T
Des 033	N	V	W	L	G	E	V	V	M	D	T	L	D	D	A	W	I	D	K	I	L	F	I	I	E	K	Y	P	N	F	V	W	C	I	L	L	I	Q	H	E	N	S	T	Y	V	P	L	Q	T
Des 034	N	V	V	L	G	E	V	V	M	D	T	L	D	D	A	F	I	E	K	I	I	F	I	I	E	K	Y	P	N	F	V	W	S	I	A	L	I	Q	H	E	V	S	T	Y	Q	P	K	Q	T
Des 035	N	V	W	L	G	E	V	V	M	D	T	L	D	D	A	F	I	D	K	I	I	F	I	I	E	K	Y	P	N	F	V	W	S	I	A	L	I	Q	H	E	N	S	T	Y	V	P	K	Q	T
Des 036	N	V	W	Y	G	E	V	V	M	D	T	L	D	D	A	W	I	D	K	I	L	F	I	Y	E	K	Y	D	N	F	V	F	S	I	A	L	I	Q	F	E	V	S	T	L	V	P	K	Q	T
Des 037	N	V	W	Y	G	E	V	V	M	D	T	L	D	D	A	W	D	E	K	I	L	F	I	Y	E	K	Y	D	N	F	Y	W	C	I	L	L	I	Q	F	E	N	S	T	L	V	P	K	Q	T
Des 038	N	V	I	L	G	E	V	V	M	D	T	L	D	D	A	F	D	D	K	Y	I	F	I	I	E	K	Y	P	N	F	V	W	C	I	L	L	I	Q	H	E	V	S	T	Y	Q	P	K	Q	T
Des 039	N	V	W	F	G	E	V	V	M	D	T	L	D	D	A	W	I	D	K	I	L	T	I	Y	E	K	Y	N	N	F	V	W	C	I	A	L	I	Q	F	E	N	S	T	L	V	P	K	Q	T
Des 040	N	V	V	L	G	E	V	V	M	D	T	L	D	D	A	F	I	D	K	I	I	F	I	I	E	K	Y	P	N	F	V	F	C	I	A	L	I	Q	H	E	V	S	T	Y	Q	P	K	Q	T
Des 041	N	V	W	F	G	E	V	V	M	D	T	L	D	D	A	W	I	D	K	I	I	F	I	Y	E	K	Y	D	N	F	Y	W	S	I	L	L	I	Q	F	E	V	S	T	L	V	P	K	Q	T
Des 042	N	V	V	L	G	E	V	V	M	D	E	L	D	D	A	F	I	E	K	I	L	F	I	I	E	K	Y	P	N	H	V	W	C	I	A	L	I	Q	H	E	N	S	T	Y	Q	P	K	N	T
Des 043	N	V	W	F	G	E	V	V	M	D	T	L	D	D	A	W	D	E	K	I	L	F	I	Y	E	K	Y	D	N	F	Y	W	S	I	L	L	I	W	H	E	V	S	T	L	V	P	K	Q	T
Des 044	N	V	W	F	G	E	V	V	M	D	T	L	D	D	A	W	I	D	K	I	L	T	I	Y	E	K	Y	D	N	F	V	W	C	I	L	L	I	Q	F	E	V	S	T	L	V	P	K	Q	T
Des 045	N	V	L	L	G	E	V	V	M	D	T	L	D	D	A	F	I	D	K	I	I	F	I	I	E	K	Y	P	N	F	V	F	S	I	A	L	I	Q	H	E	V	S	T	L	V	P	K	N	T
Des 046	N	V	Y	L	G	E	V	V	M	D	T	L	D	D	N	W	I	D	K	I	L	F	I	I	E	K	Y	P	N	F	V	W	C	I	L	L	I	Q	F	E	V	S	T	L	V	P	K	Q	T
Des 047	N	V	W	F	G	E	V	V	M	D	T	L	D	D	A	W	I	D	K	I	L	T	I	Y	E	K	Y	D	N	F	Y	W	S	I	L	L	I	Q	F	E	V	S	T	Y	V	P	K	N	T
Des 048	N	V	W	L	G	E	V	V	M	D	T	L	D	D	A	W	I	D	K	I	L	T	I	Y	E	K	Y	D	N	F	Y	W	C	I	L	L	I	Q	F	E	V	S	T	L	V	P	K	Q	T
Des 049	N	V	W	F	G	E	V	V	M	D	T	L	D	D	A	W	I	D	K	I	L	F	I	Y	E	K	Y	D	N	F	Y	F	C	I	L	L	I	Q	F	E	V	S	T	L	V	P	K	N	T
Des 050	N	V	W	F	G	E	V	V	M	D	T	L	D	D	A	W	I	D	K	I	L	F	I	Y	E	K	Y	D	N	F	Y	F	C	I	L	L	I	Q	F	E	V	S	T	L	V	P	K	N	T
Des 051	N	V	W	Y	G	E	V	V	M	D	T	L	D	D	A	F	I	D	K	I	L	F	I	Y	D	R	Y	E	N	F	Y	W	S	I	L	L	I	Q	F	E	V	S	T	L	V	P	K	N	T
Des 052	N	V	W	F	G	E	V	V	M	D	T	L	D	D	A	W	I	D	K	I	L	T	I	Y	E	K	Y	P	N	F	V	W	S	I	L	L	I	W	F	E	V	S	T	L	V	P	K	Q	T
Des 053	N	V	W	F	G	E	V	V	M	D	T	L	D	D	A	W	I	D	K	I	L	T	I	Y	E	K	Y	D	N	F	V	F	S	I	I	L	I	Q	F	E	V	S	T	L	V	P	K	N	T
Des 054	N	V	W	L	G	E	V	V	M	D	T	L	D	D	A	W	I	D	K	I	I	F	I	I	E	K	Y	P	N	H	V	W	C	I	L	L	I	Q	H	E	N	S	T	L	V	P	K	N	T
Des 055	N	V	Y	L	G	E	V	V	M	D	E	L	D	D	A	W	I	D	K	I	L	F	I	I	E	K	Y	P	N	H	V	W	S	I	A	L	I	Q	H	E	N	S	T	Y	V	P	K	N	T
Des 056	N	V	W	F	G	E	V	V	M	D	T	L	D	D	A	W	I	D	K	I	L	T	I	Y	E	R	Y	D	N	F	Y	W	S	I	L	L	I	Q	F	E	V	S	T	L	V	P	K	N	T
Des 057	N	V	W	F	G	E	V	V	M	D	T	L	D	D	A	W	I	D	K	I	L	T	I	Y	E	K	Y	D	N	F	Y	W	C	I	L	L	I	W	F	E	V	S	T	L	V	P	K	Q	T
Des 058	N	V	Y	L	G	E	V	V	M	D	T	L	D	D	A	W	D	E	K	I	I	T	I	I	E	K	Y	P	N	F	V	W	S	I	L	L	I	Q	H	E	N	S	T	Y	Q	P	K	Q	T
Des 059	N	V	W	L	G	E	V	V	M	D	T	L	D	D	A	W	I	D	K	I	L	T	I	Y	E	K	Y	D	N	F	V	W	C	I	L	L	I	Q	F	E	V	S	T	L	V	P	K	Q	T
Des 060	N	V	Y	L	G	E	V	V	M	D	T	L	D	D	A	F	I	E	K	Y	I	F	I	I	E	K	Y	P	N	H	V	W	S	I	A	L	I	Q	H	E	N	S	T	Y	Q	P	K	Q	T
Des 061	N	V	W	L	G	E	V	V	M	D	T	L	D	D	A	F	D	E	K	Y	I	F	I	I	E	K	Y	P	N	F	V	W	C	I	A	L	I	Q	H	E	N	S	T	Y	Q	P	K	N	T
Des 062	N	V	W	F	G	E	V	V	M	D	T	L	D	D	A	W	D	E	K	I	I	F	I	Y	E	K	Y	D	N	F	Y	F	S	I	L	L	I	Q	F	E	V	S	T	L	V	P	K	N	T
Des 063	N	V	L	L	G	E	V	V	M	D	T	L	D	D	A	F	I	E	K	I	I	F	I	I	E	K	Y	P	N	F	V	W	S	I	A	L	I	Q	H	E	N	S	T	Y	Q	P	K	Q	T
Des 064	N	V	W	F	G	E	V	V	M	D	T	L	D	D	A	W	I	D	K	I	L	F	I	Y	E	K	Y	D	N	F	Y	W	S	I	A	L	I	Q	F	E	V	S	T	L	V	P	K	Q	T
Des 065	N	V	W	F	G	E	V	V	M	D	T	L	D	D	A	W	I	D	K	I	L	T	I	Y	E	K	Y	D	N	F	Y	W	S	I	L	L	I	Q	F	E	V	S	T	L	V	P	K	Q	T
Des 066	N	V	W	L	G	E	V	V	M	D	T	L	D	D	A	W	I	D	K	I	I	T	I	Y	E	K	Y	D	N	F	Y	F	S	I	I	L	I	Q	F	E	V	S	T	L	V	P	K	K	T
Des 067	N	V	W	L	G	E	V	V	M	D	T	L	D	D	A	F	I	D	K	I	L	F	I	Y	E	K	Y	D	N	F	V	F	S	I	V	L	I	Q	H	E	V	S	T	L	V	P	K	Q	T
Des 068	N	V	Y	F	G	E	I	V	L	D	M	L	H	D	N	W	N	I	K	I	I	I	I	A	E	K	R	P	N	F	I	W	A	I	L	A	I	Q	I	E	V	Y	T	I	Y	P	F	Q	T
Des 069	N	V	R	L	G	E	V	V	M	D	T	L	D	D	A	F	D	E	K	I	I	F	I	I	E	K	Y	P	N	F	V	W	C	I	L	L	I	Q	H	E	N	S	T	Y	Q	P	K	Q	T
Des 070	N	V	W	F	G	E	V	V	M	D	T	L	D	D	A	W	I	D	K	I	I	T	I	Y	E	K	Y	D	N	F	V	W	C	I	L	L	I	Q	F	E	V	S	T	L	V	P	K	Q	T
Des 071	N	V	I	L	G	E	V	V	M	D	T	L	D	D	A	F	I	D	K	I	L	F	I	I	E	K	Y	P	N	F	V	F	C	I	A	L	I	Q	H	E	N	S	T	Y	V	P	K	N	T
Des 072	N	V	W	F	G	E	V	V	M	D	T	L	D	D	A	W	I	D	K	I	L	T	I	Y	E	K	Y	D	N	F	Y	W	S	I	L	L	I	Q	F	E	V	S	T	L	V	P	K	Q	T
Des 073	N	V	I	L	G	E	V	V	M	D	T	L	D	D	A	F	D	E	K	I	I	F	I	I	E	K	Y	P	N	F	V	W	C	I	L	L	I	Q	H	E	N	S	T	Y	Q	P	K	Q	T
Des 074	N	V	W	F	G	E	V	V	M	D	T	L	D	D	A	W	I	D	K	I	L	F	I	Y	E	K	Y	D	N	F	Y	W	C	I	L	L	I	Q	F	E	V	S	T	L	V	P	K	Q	T
Des 075	N	V	Y	L	G	E	V	V	M	D	T	L	D	D	A	F	I	E	K	Y	I	T	I	I	E	K	Y	P	N	F	V	W	C	I	L	L	I	Q	H	E	N	S	T	Y	V	P	K	K	T
Des 076	N	V	W	L	G	E	V	V	M	D	T	L	D	D	A	W	D	E	K	I	L	F	I	Y	E	K	Y	D	N	F	Y	W	S	I	L	L	I	Q	F	E	V	S	T	L	V	P	K	Q	T
Des 077	N	V	W	F	G	E	V	V	M	D	T	L	D	D	A	W	I	D	K	I	L	T	I	Y	E	K	Y	P	N	F	V	F	S	I	I	L	I	W	F	E	V	S	T	L	V	P	K	Q	T
Des 078	N	V	L	L	G	E	V	V	M	D	T	D	D	D	A	F	I	D	K	I	L	F	I	I	E	K	K	P	N	F	V	F	S	I	A	L	I	Q	H	E	N	S	T	Y	Q	P	K	Q	T
Des 079	N	V	W	D	G	E	L	V	L	D	M	L	H	D	A	F	N	I	K	I	I	F	I	A	E	K	R	P	N	F	I	W	A	I	L	A	I	W	I	E	V	Y	T	Y	Q	P	F	N	T
Des 080	N	V	W	F	G	E	V	V	M	D	T	L	D	D	A	W	I	D	K	I	L	F	I	Y	E	K	Y	D	N	F	Y	F	C	I	L	L	I	Q	F	E	V	S	T	L	V	P	K	Q	T
Des 081	N	V	K	D	G	E	I	V	L	D	M	L	H	D	A	W	N	Q	K	I	L	F	I	A	E	K	R	P	N	F	I	W	A	I	L	A	I	W	I	L	V	F	T	I	Y	P	F	Q	T
Des 082	N	V	R	D	G	E	L	V	L	D	M	L	N	D	A	W	N	I	K	I	L	Y	I	A	E	K	R	P	N	F	I	W	A	I	L	A	I	W	I	E	V	S	T	I	Y	P	F	N	T
Des 083	N	V	W	L	G	E	F	V	M	D	T	L	D	D	A	W	I	D	K	I	L	F	I	Y	E	K	Y	D	N	F	Y	W	C	I	L	L	I	Q	H	E	V	S	T	Y	V	P	K	K	T
Des 084	N	V	W	F	G	E	V	V	M	D	T	L	D	D	A	W	I	D	K	I	L	T	I	Y	E	K	Y	E	N	F	Y	W	S	I	L	L	I	W	F	E	N	S	T	L	V	P	K	Q	T
Des 085	N	V	W	F	G	E	V	V	M	D	T	L	D	D	A	W	I	D	K	I	L	T	I	Y	E	K	Y	D	N	F	Y	W	S	I	L	L	I	Q	F	E	V	S	T	L	V	P	K	Q	T
Des 086	N	V	W	F	G	E	V	V	M	D	T	L	D	D	A	F	I	D	K	I	L	F	I	Y	E	K	Y	D	N	F	Y	F	C	I	L	L	I	W	F	E	V	S	T	Y	Q	P	K	Q	T
Des 087	N	V	W	F	G	E	V	V	M	D	T	L	D	D	A	F	I	D	K	I	L	F	I	Y	E	K	Y	D	N	F	Y	F	C	I	L	L	I	Q	F	E	V	S	T	L	V	P	K	K	T
Des 088	N	V	W	F	G	E	V	V	M	D	T	L	D	D	A	W	I	D	K	I	L	T	I	Y	E	K	Y	D	N	F	Y	W	S	I	L	L	I	Q	F	E	V	S	T	Y	V	P	K	N	T
Des 089	N	V	W	F	G	E	V	V	M	D	T	L	D	D	A	W	I	D	K	I	L	T	I	Y	E	K	Y	D	N	F	Y	W	S	I	A	L	I	Q	F	E	V	S	T	L	V	P	K	N	T
Des 090	N	V	F	L	G	E	V	V	M	D	T	L	D	D	A	W	I	D	K	I	L	T	I	Y	E	K	Y	D	N	F	Y	W	C	I	L	L	I	Q	F	E	V	S	T	L	V	P	K	Q	T
Des 091	N	V	W	L	G	E	V	V	M	D	T	L	D	D	A	W	I	D	K	I	L	T	I	Y	E	K	Y	D	N	F	Y	W	C	I	L	L	I	Q	F	E	V	S	T	L	V	P	K	N	T
Des 092	N	V	W	F	G	E	V	V	M	D	T	L	D	D	A	W	I	D	K	I	L	T	I	Y	E	K	Y	E	N	F	Y	F	S	I	I	L	I	Q	F	E	N	S	T	Y	V	P	K	Q	T
Des 093	N	V	F	L	G	E	V	V	M	D	T	L	D	D	N	W	I	D	K	I	I	T	I	I	E	K	Y	P	N	H	V	W	C	I	L	L	I	Q	F	E	N	S	T	Y	V	P	K	N	T
Des 094	N	V	W	L	G	E	V	V	M	D	T	L	D	D	A	W	I	D	K	I	L	F	I	Y	E	K	Y	D	N	F	V	W	S	I	L	L	I	Q	F	E	V	S	T	L	V	P	K	Q	T
Des 095	N	V	W	D	G	E	L	V	L	D	M	L	N	D	A	W	N	I	E	I	L	Y	I	A	E	K	R	P	N	F	I	W	A	I	L	A	I	W	V	C	V	F	T	I	Y	P	F	Q	T
Des 096	N	V	W	F	G	E	V	V	M	D	T	L	D	D	A	W	I	D	K	I	L	T	I	Y	E	K	Y	E	N	F	V	W	S	I	L	L	I	Q	F	E	V	S	T	L	V	P	K	N	T
Des 097	N	V	W	F	G	E	L	V	L	D	E	L	H	D	A	W	H	I	K	I	L	F	I	A	E	K	R	P	N	F	I	W	A	I	L	A	I	W	I	E	V	F	T	I	Y	P	F	Q	T
Des 098	N	V	W	L	G	E	V	V	M	D	T	L	D	D	A	W	I	D	K	I	L	F	I	Y	E	R	Y	D	N	F	Y	W	S	I	L	L	I	F	F	E	V	S	T	L	V	P	K	N	T
Des 099	N	V	Y	L	G	E	V	V	M	D	T	L	D	D	A	F	I	E	K	Y	I	F	I	I	E	K	Y	P	N	F	V	W	S	I	A	L	I	Q	H	E	N	S	T	Y	Q	P	K	Q	T
Des 100	N	V	A	L	G	E	V	V	M	D	T	L	D	D	A	F	I	D	K	Y	L	F	I	I	E	K	Y	P	N	F	V	W	C	I	A	L	I	Q	H	E	N	S	T	L	V	P	K	Q	T
Des 101	N	V	W	F	G	E	V	V	M	D	T	L	D	D	A	W	I	D	K	I	L	F	I	Y	E	K	Y	E	N	F	V	W	S	I	L	L	I	Q	F	E	V	S	T	L	V	P	K	Q	T
Des 102	N	V	W	F	G	E	L	V	L	D	E	E	H	D	N	W	T	I	K	I	L	Y	I	A	E	K	R	P	N	F	I	F	A	I	L	A	I	W	I	E	V	F	T	I	Y	P	F	N	T
Des 103	N	V	W	L	G	E	V	V	M	D	T	D	D	D	A	F	I	D	K	I	I	F	I	I	E	K	Y	P	N	F	V	W	C	I	L	L	I	Q	H	E	N	S	T	Y	Q	P	K	Q	T
Des 104	N	V	W	F	G	E	V	V	M	D	T	L	D	D	A	W	I	D	K	I	L	F	I	Y	E	K	Y	D	N	F	Y	W	S	I	L	L	I	Q	F	E	N	S	T	L	V	P	K	N	T
Des 105	N	V	W	F	G	E	V	V	M	D	T	L	D	D	A	W	I	D	K	I	L	T	I	Y	E	K	Y	D	N	F	Y	W	C	I	L	L	I	Q	F	E	V	S	T	L	V	P	K	Q	T
Des 106	N	V	W	L	G	E	V	V	M	D	T	L	D	D	A	W	D	E	K	I	I	F	I	Y	E	K	Y	D	N	F	V	W	S	I	L	L	I	Q	F	E	V	S	T	L	V	P	K	H	T
Des 107	N	V	E	L	G	E	V	V	M	D	T	L	D	D	A	W	I	D	K	I	L	F	I	Y	E	K	Y	D	N	F	V	W	S	I	L	L	I	Q	F	E	V	S	T	L	V	P	K	N	T
Des 108	N	V	I	L	G	E	V	V	M	D	T	L	D	D	A	F	D	D	K	I	I	F	I	I	E	K	Y	P	N	F	V	W	C	I	A	L	I	Q	H	E	N	S	T	Y	Q	P	K	Q	T
Des 109	N	V	W	L	G	E	V	V	M	D	T	L	D	D	A	W	I	D	K	I	L	T	I	Y	E	K	Y	D	N	F	V	W	S	I	L	L	I	Q	F	E	V	S	T	L	V	P	K	Q	T
Des 110	N	V	W	F	G	E	Y	V	M	D	T	L	D	D	A	W	I	D	K	I	L	F	I	Y	E	K	Y	D	N	F	V	W	S	I	I	L	I	Q	F	E	V	S	T	L	V	P	K	N	T
Des 111	N	V	W	F	G	E	V	V	M	D	T	L	D	D	A	F	I	D	K	I	L	F	I	Y	E	K	Y	D	N	F	Y	W	C	I	L	L	I	Q	F	E	V	S	T	L	V	P	K	Q	T
Des 112	N	V	W	F	G	E	V	V	M	D	T	L	D	D	A	W	D	D	K	I	L	F	I	Y	E	K	Y	D	N	F	Y	W	C	I	L	L	I	Q	H	E	V	S	T	L	V	P	K	Q	T
Des 113	N	V	W	F	G	E	V	V	M	D	T	L	D	D	A	W	I	D	K	I	L	F	I	Y	E	K	Y	D	N	F	Y	W	S	I	L	L	I	Q	F	E	V	S	T	L	V	P	K	N	T
Des 114	N	V	W	L	G	E	L	V	L	D	M	L	H	D	A	W	N	I	K	I	I	F	I	A	E	K	R	P	N	F	I	W	A	I	L	A	I	Q	I	E	V	S	T	I	Y	P	F	N	T
Des 115	N	V	K	L	G	E	V	V	M	D	T	L	D	D	A	F	I	D	K	Y	I	F	I	I	E	K	Y	P	N	F	V	F	C	I	A	L	I	Q	H	E	V	S	T	Y	Q	P	K	N	T
Des 116	N	V	F	D	G	E	L	V	L	D	M	L	H	D	A	W	N	I	K	I	I	I	I	A	E	K	R	P	N	F	I	F	A	I	L	A	I	W	I	E	V	Y	T	I	Y	P	F	Q	T
Des 117	N	V	K	D	G	E	L	V	L	D	M	L	H	D	A	W	N	I	K	I	I	F	I	A	E	K	R	P	N	F	I	F	A	I	L	A	I	W	I	L	V	F	T	I	Y	P	F	N	T
Des 118	N	V	W	F	G	E	L	H	L	D	M	E	H	D	A	W	N	Q	E	I	I	I	I	A	E	K	R	P	N	F	I	W	A	I	L	A	I	W	I	I	V	F	T	Y	Q	P	F	N	T
Des 119	N	V	W	L	G	E	L	V	L	D	M	E	H	D	A	W	N	I	K	I	I	Y	I	A	E	K	R	P	N	F	I	W	A	I	L	A	I	Q	V	E	V	Y	T	I	Y	P	F	Q	T
Des 120	N	V	W	F	G	E	L	V	L	D	M	L	H	D	A	W	C	I	K	I	L	F	I	A	E	K	R	P	N	F	I	W	A	I	L	A	I	W	V	L	V	S	T	Y	Q	P	F	N	T
Des 121	N	V	W	F	G	E	V	V	M	D	T	L	D	D	A	W	I	D	K	I	L	T	I	Y	E	K	Y	D	N	F	Y	W	C	I	L	L	I	Q	F	E	V	S	T	L	V	P	K	N	T
Des 122	N	V	W	L	G	E	V	V	M	D	T	L	D	D	A	W	I	D	K	I	L	F	I	Y	E	K	Y	D	N	F	Y	W	S	I	L	L	I	Q	F	E	V	S	T	L	V	P	K	K	T
Des 123	N	V	Y	L	G	E	V	V	M	D	T	L	D	D	A	W	I	D	K	I	L	F	I	I	E	K	Y	P	N	F	V	W	C	I	A	L	I	Q	H	E	N	S	T	Y	V	P	K	Q	T
Des 124	N	V	W	F	G	E	V	V	M	D	T	L	D	D	A	W	I	D	K	I	L	T	I	Y	E	K	Y	D	N	F	Y	W	C	I	L	L	I	Q	F	E	V	S	T	L	V	P	K	Q	T
Des 125	N	V	W	F	G	E	F	V	M	D	T	L	D	D	A	W	I	D	K	I	L	T	I	Y	E	K	Y	D	N	F	Y	F	S	I	I	L	I	Q	F	E	V	S	T	Y	V	P	K	Q	T
Des 126	N	V	W	D	G	E	L	V	L	D	M	E	H	D	N	Y	N	I	K	I	L	F	I	A	E	K	R	P	N	F	I	F	A	I	L	A	I	Q	I	L	V	Y	T	I	Y	P	F	Q	T
Des 127	N	V	W	F	G	E	L	V	L	D	M	L	H	D	N	R	N	I	K	I	L	F	I	A	E	K	R	P	N	F	I	W	A	I	L	A	I	W	T	C	V	F	T	I	Y	P	F	Q	T
Des 128	N	V	F	F	G	E	L	V	L	D	M	L	N	D	A	W	N	I	K	I	L	F	I	A	E	K	R	P	N	F	I	W	A	I	L	A	I	W	I	L	V	S	T	I	Y	P	F	Q	T
Des 129	N	V	W	L	G	E	V	V	M	D	T	L	D	D	A	F	I	D	K	I	L	F	I	Y	E	K	Y	D	N	F	V	W	C	I	L	L	I	Q	F	E	V	S	T	L	V	P	K	N	T
Des 130	N	V	W	F	G	E	V	V	M	D	T	L	D	D	A	W	I	D	K	I	L	F	I	Y	E	K	Y	D	N	F	Y	W	C	I	L	L	I	Q	F	E	V	S	T	L	V	P	K	N	T
Des 131	N	V	Y	L	G	E	V	V	M	D	T	L	D	D	N	W	I	D	K	I	I	T	I	I	E	K	Y	P	N	F	V	W	C	I	L	L	I	Q	F	E	V	S	T	L	V	P	K	Q	D
Des 132	N	V	W	L	G	E	V	V	M	D	T	L	D	D	A	W	I	D	K	I	L	F	I	Y	E	K	Y	D	N	F	Y	W	C	I	L	L	I	W	H	E	V	S	T	L	V	P	K	Q	T
Des 133	N	V	W	F	G	E	V	V	M	D	T	L	D	D	A	W	I	D	K	I	I	T	I	Y	E	K	Y	D	N	F	Y	W	C	I	L	L	I	Q	F	E	V	S	T	L	V	P	K	Q	T
Des 134	N	V	W	L	G	E	V	V	M	D	T	L	D	D	A	W	I	D	K	I	L	F	I	I	E	K	Y	P	N	F	V	W	C	I	L	L	I	Q	H	E	N	S	T	Y	V	P	L	Q	T
Des 135	N	V	W	F	G	E	V	V	M	D	T	L	D	D	A	W	I	D	K	I	I	F	I	Y	E	K	Y	D	N	F	Y	W	C	I	L	L	I	Q	F	E	V	S	T	L	V	P	K	N	T
Des 136	N	V	R	D	G	E	L	V	L	D	I	E	H	D	A	F	T	Q	K	I	L	F	I	A	E	K	R	P	N	F	I	F	A	I	L	A	I	Q	I	I	V	Y	T	I	Y	P	F	Q	T
Des 137	N	V	W	L	G	E	V	V	M	D	T	L	D	D	A	W	D	E	K	I	L	T	I	Y	E	K	Y	D	N	F	V	F	C	I	L	L	I	Q	F	E	V	S	T	Y	V	P	K	N	T
Des 138	N	V	W	L	G	E	V	V	M	D	T	L	D	D	A	W	I	D	K	I	L	T	I	Y	E	K	Y	D	N	F	V	W	S	I	L	L	I	Q	F	E	V	S	T	Y	V	P	L	K	T
Des 139	N	V	W	F	G	E	V	V	M	D	T	L	D	D	A	W	I	D	K	I	L	F	I	Y	E	K	Y	D	N	F	Y	F	S	I	L	L	I	Q	F	E	V	S	T	L	V	P	K	N	T
Des 140	N	V	W	F	G	E	V	V	M	D	T	L	D	D	A	W	I	D	K	I	L	F	I	Y	E	K	Y	D	N	F	V	F	S	I	I	L	I	Q	F	E	V	S	T	L	V	P	K	K	T
Des 141	N	V	K	L	G	E	V	V	M	D	T	L	D	D	N	W	I	D	K	I	I	F	I	I	E	K	Y	P	N	F	V	W	C	I	L	L	I	Q	H	E	N	S	T	Y	V	P	K	N	T
Des 142	N	V	W	F	G	E	L	V	L	D	M	L	H	D	A	Y	N	I	K	I	I	F	I	A	E	K	R	P	N	F	I	W	A	I	L	A	I	W	I	L	V	F	T	I	Y	P	F	Q	T
Des 143	N	V	W	F	G	E	L	V	L	D	M	L	H	D	A	W	N	I	K	I	L	F	I	A	E	K	R	P	N	F	I	W	A	I	L	A	I	W	I	E	V	F	T	I	Y	P	F	Q	T
Des 144	N	V	I	L	G	E	V	V	M	D	T	L	D	D	A	W	I	E	K	I	I	T	I	I	E	K	Y	P	N	F	V	W	S	I	A	L	I	Q	H	L	N	L	F	Y	Q	P	K	N	T
Des 145	N	V	W	F	G	E	V	V	M	D	T	L	D	D	A	W	I	D	K	I	L	T	I	Y	E	K	Y	D	N	F	Y	W	S	I	L	L	I	W	F	E	V	S	T	L	V	P	K	Q	T
Des 146	N	V	W	F	G	E	V	V	M	D	T	L	D	D	A	W	I	E	K	I	L	T	I	Y	E	K	Y	D	N	F	Y	F	C	I	L	L	I	Q	H	E	V	S	T	L	V	P	K	N	T
Des 147	N	V	W	F	G	E	V	V	M	D	T	L	D	D	A	W	I	D	K	I	L	T	I	Y	E	K	Y	D	N	F	Y	W	S	I	L	L	I	Q	F	E	V	S	T	L	V	P	K	Q	T
Des 148	N	V	Y	L	G	E	V	V	M	D	T	L	D	D	N	W	I	D	K	I	I	T	I	I	E	K	Y	P	N	H	V	W	C	I	A	L	I	Q	H	E	V	S	T	Y	V	P	K	N	T
Des 149	N	V	W	L	G	E	V	V	M	D	T	L	D	D	A	W	I	D	K	I	L	T	I	Y	E	R	Y	D	N	F	Y	W	C	I	L	L	I	Q	F	E	V	S	T	L	V	P	K	Q	T
Des 150	N	V	W	D	G	E	L	V	L	D	M	E	H	D	N	Y	N	I	E	I	L	F	I	A	E	R	R	P	N	F	I	W	A	I	L	A	I	W	I	L	V	S	T	L	V	P	F	N	T
Des 151	N	V	W	F	G	E	V	V	M	D	T	L	D	D	A	W	I	D	K	I	I	F	I	Y	E	K	Y	D	N	F	Y	W	C	I	L	L	I	Q	F	E	V	S	T	L	V	P	K	Q	T
Des 152	N	V	W	L	G	E	V	V	M	D	T	L	D	D	A	W	I	D	K	I	L	T	I	Y	E	K	Y	D	N	F	Y	W	C	I	L	L	I	Q	F	E	V	S	T	L	V	P	K	Q	T
Des 153	N	V	W	L	G	E	V	V	M	D	T	L	D	D	A	F	D	D	K	Y	I	F	I	I	E	K	Y	P	N	F	V	W	S	I	A	L	I	Q	H	E	N	S	T	Y	Q	P	K	K	T
Des 154	N	V	W	F	G	E	V	V	M	D	T	L	D	D	A	W	I	D	K	I	I	T	I	Y	E	K	Y	P	N	F	Y	W	C	I	L	L	I	Q	F	E	V	S	T	L	V	P	K	Q	T
Des 155	N	V	Y	L	G	E	V	V	M	D	M	L	D	D	N	F	I	D	K	I	L	F	I	I	E	K	Y	P	N	F	V	W	C	I	L	L	I	Q	F	E	V	S	T	Y	V	P	K	H	T
Des 156	N	V	W	L	G	E	V	V	M	D	T	L	D	D	A	W	I	D	K	I	V	F	I	I	E	K	Y	P	N	H	V	W	C	I	L	L	I	Q	H	E	V	S	T	Y	V	P	K	N	T
Des 157	N	V	F	L	G	E	V	V	M	D	T	L	D	D	A	F	D	E	K	I	I	F	I	I	E	K	Y	P	N	F	V	F	S	I	A	L	I	Q	H	E	N	S	T	L	V	P	K	H	T
Des 158	N	V	W	L	G	E	V	V	M	D	T	L	D	D	A	W	I	D	K	I	L	T	I	Y	E	K	Y	P	N	F	V	W	S	I	L	L	I	Q	H	E	V	S	T	Y	V	P	K	N	T
Des 159	N	V	W	F	G	E	V	V	M	D	T	L	D	D	A	W	I	D	K	I	L	F	I	Y	E	K	Y	D	N	F	Y	W	S	I	L	L	I	Q	F	E	V	S	T	L	V	P	K	Q	T
Des 160	N	V	W	L	G	E	V	V	M	D	T	L	D	D	A	W	D	E	K	I	L	F	I	Y	E	K	Y	D	N	F	V	W	S	I	L	L	I	W	F	E	V	S	T	L	V	P	K	Q	T
Des 161	N	V	M	F	G	E	V	V	M	D	T	L	D	D	A	W	D	E	K	I	L	F	I	Y	E	R	Y	D	N	F	Y	W	S	I	L	L	I	Q	F	E	V	S	T	L	V	P	K	N	T
Des 162	N	V	W	L	G	E	V	V	M	D	T	L	D	D	A	W	I	D	K	I	I	T	I	Y	E	K	Y	D	N	F	V	W	C	I	L	L	I	Q	F	E	V	S	T	L	V	P	K	Q	T
Des 163	N	V	W	L	G	E	V	V	M	D	T	L	D	D	N	W	I	D	K	I	I	T	I	Y	E	K	Y	D	N	F	Y	W	S	I	L	L	I	Q	F	E	V	S	T	L	V	P	K	Q	T
Des 164	N	V	W	L	G	E	V	V	M	D	T	L	D	D	A	W	I	D	K	I	L	F	I	Y	E	K	Y	D	N	F	Y	W	C	I	L	L	I	Q	F	E	V	S	T	L	V	P	K	N	T
Des 165	N	V	W	F	G	E	V	V	M	D	T	L	D	D	A	W	D	E	K	I	L	F	I	Y	E	K	Y	D	N	F	Y	W	S	I	L	L	I	Q	F	E	V	S	T	L	V	P	K	Q	T
Des 166	N	V	W	F	G	E	V	V	M	D	T	L	D	D	A	W	D	E	E	I	I	F	I	Y	E	K	Y	D	N	F	V	W	S	I	I	L	I	Q	H	E	V	S	T	L	V	P	K	N	T
Des 167	N	V	F	I	G	E	V	V	M	D	T	L	D	D	N	W	I	D	K	I	I	T	I	I	E	K	Y	P	N	F	V	W	C	I	L	L	I	Q	H	E	N	S	T	Y	V	P	K	Q	T
Des 168	N	V	W	L	G	E	V	V	M	D	T	L	D	D	A	Y	I	D	K	I	L	T	I	Y	E	K	Y	D	N	F	Y	W	S	I	L	L	I	Q	F	E	V	S	T	L	V	P	K	H	T
Des 169	N	V	W	F	G	E	V	V	M	D	T	L	D	D	A	W	D	E	K	I	I	F	I	Y	E	K	Y	E	N	F	V	W	C	I	L	L	I	Q	F	E	V	S	T	L	V	P	K	N	T
Des 170	N	V	W	F	G	E	V	V	M	D	T	L	D	D	A	F	I	D	K	I	L	F	I	Y	E	R	Y	D	N	F	Y	W	C	I	L	L	I	Q	F	E	V	S	T	Y	V	P	K	K	T
Des 171	N	V	W	L	G	E	V	V	M	D	T	L	D	D	A	W	I	D	K	I	L	F	I	Y	E	K	Y	D	N	F	Y	W	S	I	L	L	I	F	F	E	V	S	T	L	V	P	K	Q	T
Des 172	N	V	W	F	G	E	V	V	M	D	T	L	D	D	A	W	I	D	K	I	L	F	I	Y	E	K	Y	D	N	F	Y	W	C	I	L	L	I	Q	F	E	N	S	T	L	V	P	K	Q	T
Des 173	N	V	W	F	G	E	V	V	M	D	T	L	D	D	A	W	D	E	K	I	L	F	I	Y	E	K	Y	D	N	F	Y	W	C	I	L	L	I	Q	F	E	V	S	T	L	V	P	L	N	T
Des 174	N	W	W	F	G	E	V	V	M	D	T	L	D	D	A	W	I	D	K	I	L	T	I	Y	E	K	Y	D	N	F	V	F	C	I	I	L	I	Q	F	E	V	S	T	L	V	P	K	N	T
Des 175	N	V	E	L	G	E	Y	V	M	D	T	L	D	D	A	W	D	D	K	I	L	F	I	Y	E	K	Y	D	N	F	V	F	S	I	I	L	I	Q	F	E	V	S	T	L	V	P	K	N	T
Des 176	N	V	W	L	G	E	V	V	M	D	T	L	D	D	A	W	I	D	K	I	L	F	I	Y	E	K	Y	D	N	F	V	F	S	I	I	L	I	Q	F	E	V	S	T	L	V	P	K	N	T
Des 177	N	V	W	F	G	E	V	V	M	D	T	L	D	D	A	W	I	D	K	I	L	F	I	Y	E	K	Y	D	N	F	Y	W	C	I	A	L	I	Q	F	E	V	S	T	L	V	P	K	Q	T
Des 178	N	V	W	F	G	E	V	V	M	D	T	L	D	D	A	W	I	D	K	I	I	T	I	Y	E	K	Y	D	N	F	V	W	C	I	L	L	I	W	H	E	V	S	T	Y	V	P	K	Q	T
Des 179	N	V	Y	L	G	E	V	V	M	D	T	L	D	D	N	W	I	D	K	I	I	T	I	I	E	K	Y	P	N	F	V	W	C	I	L	L	I	Q	H	E	N	S	T	Y	V	P	K	N	T
Des 180	N	V	W	F	G	E	V	V	M	D	T	L	D	D	A	W	D	E	K	I	L	F	I	Y	E	K	Y	D	N	F	Y	F	C	I	L	L	I	Q	F	E	V	S	T	L	V	P	K	K	T
Des 181	N	V	W	L	G	E	V	V	M	D	T	L	D	D	A	W	I	D	K	I	L	F	I	Y	E	R	Y	D	N	F	Y	W	S	I	L	L	I	Q	F	E	N	S	T	L	V	P	K	Q	T
Des 182	N	V	W	F	G	E	V	V	M	D	T	L	D	D	A	W	I	D	K	I	L	F	I	Y	E	K	Y	E	N	F	Y	F	C	I	L	L	I	W	F	E	V	S	T	L	V	P	K	Q	T
Des 183	N	V	W	F	G	E	V	V	M	D	T	L	D	D	A	W	D	E	K	I	L	F	I	Y	E	K	Y	D	N	F	Y	W	S	I	L	L	I	Q	F	E	V	S	T	L	V	P	K	Q	T
Des 184	N	V	K	L	G	E	V	V	M	D	M	L	D	D	A	F	D	E	K	Y	I	F	I	I	E	K	Y	P	N	F	V	W	C	I	L	L	I	Q	H	L	N	S	F	Y	Q	P	K	N	T
Des 185	N	V	W	F	G	E	V	V	M	D	T	L	D	D	A	W	I	D	K	I	L	T	I	Y	E	K	Y	D	N	F	Y	W	C	I	A	L	I	W	F	E	V	S	T	L	V	P	K	Q	T
Des 186	N	V	M	F	G	E	V	V	M	D	T	L	D	D	A	W	I	D	K	I	L	F	I	Y	E	K	Y	D	N	F	V	W	C	I	L	L	I	Q	F	E	V	S	T	L	V	P	K	Q	T
Des 187	N	V	Y	L	G	E	V	V	M	D	T	L	D	D	A	W	D	E	K	I	L	F	I	Y	E	K	Y	E	N	F	V	W	S	I	L	L	I	F	H	E	V	S	T	L	V	P	K	N	T
Des 188	N	V	Y	L	G	E	V	V	M	D	T	L	D	D	A	W	I	D	K	I	L	F	I	Y	E	K	Y	D	N	F	Y	W	S	I	L	L	I	Q	F	E	V	S	T	Y	V	P	L	K	T
Des 189	N	V	W	L	G	E	V	V	M	D	T	L	D	D	A	W	D	E	K	I	I	T	I	I	E	K	Y	P	N	F	V	W	C	I	L	L	I	W	H	E	N	S	T	Y	V	P	K	Q	T
Des 190	N	V	W	F	G	E	V	V	M	D	T	L	D	D	A	W	I	D	K	I	L	F	I	Y	E	K	Y	D	N	F	Y	W	S	I	L	L	I	F	H	E	V	S	T	L	V	P	K	Q	T
Des 191	N	V	W	F	G	E	V	V	M	D	T	L	D	D	A	W	I	D	K	I	L	F	I	Y	E	K	Y	D	N	F	Y	W	C	I	L	L	I	W	F	E	V	S	T	L	V	P	K	Q	T
Des 192	N	V	W	F	G	E	V	V	M	D	T	L	D	D	N	W	I	D	K	I	I	F	I	Y	E	K	Y	D	N	F	Y	F	C	I	L	L	I	W	F	E	V	S	T	L	V	P	L	K	T
Des 193	N	V	W	L	G	E	V	V	M	D	T	L	D	D	A	W	I	D	K	I	L	F	I	Y	E	K	Y	D	N	F	Y	W	C	I	L	L	I	Q	F	E	V	S	T	L	V	P	K	Q	T
Des 194	N	V	L	L	G	E	V	V	M	D	T	D	D	D	A	F	I	E	K	I	V	F	I	I	E	K	Y	P	N	H	V	F	C	I	A	L	I	Q	H	E	N	S	T	Y	Q	P	L	H	T
Des 195	N	V	W	F	G	E	V	V	M	D	T	L	D	D	A	W	I	D	K	I	L	F	I	Y	E	R	Y	D	N	F	Y	W	C	I	L	L	I	Q	F	E	V	S	T	L	V	P	K	N	T
Des 196	N	V	L	L	G	E	V	V	M	D	T	D	D	D	A	E	I	D	K	Y	L	F	I	I	E	K	Y	P	N	F	V	F	S	I	A	L	I	Q	H	E	V	S	T	Y	Q	P	K	K	T
Des 197	N	V	Y	L	G	E	V	V	M	D	T	L	D	D	N	W	I	D	K	I	I	F	I	I	E	K	Y	P	N	F	V	W	C	I	L	L	I	Q	H	E	N	S	T	Y	V	P	L	H	T
Des 198	N	V	W	L	G	E	V	V	M	D	T	L	D	D	A	Y	I	D	K	I	L	T	I	Y	E	K	Y	D	N	F	Y	W	C	I	L	L	I	Q	F	E	V	S	T	L	V	P	K	Q	T
Des 199	N	V	W	L	G	E	V	V	M	D	T	L	D	D	A	W	I	D	K	I	L	F	I	Y	E	K	Y	D	N	F	Y	W	C	I	L	L	I	W	F	E	V	S	T	L	V	P	K	K	T
Wild type	A	V	G	A	G	T	A	A	V	L	A	K	K	N	A	V	S	T	G	V	A	T	V	K	S	T	K	P	D	M	V	F	S	Q	N	N	V	Q	S	D	N	A	S	V	Q	S	K	V	H
[truncated: 19 more columns]

## Sheet: (a) Averaged_per_residue_energy
Given that the algorithm introduces a substantial number of mutations, we evaluated the per-residue energy for each mutated position in the designed sequences. This assessment aimed to identify key target positions for redesign based on their potential to enhance stability. To achieve this, we calculated the difference between the energy of the native residue and the mutated residue. However, rec…																						Mutations for further analysis were filtered based on the following criteria: 1) Positions where at least one mutation yielded a favorable energy improvement of 0.5 units or more in the prefusion native residue (energy change ≤ -0.5 in prefusion). 2) In instances where no mutations exhibited energy reduction in the prefusion state, positions were included if a significant destabilizing effect was…
Prefusion (all mutated positions)																						Prefusion (filtered positions)
Residue position	Average (Per_residue_energy_mutant - Per_residue_energy_native) (REU)																					Residue position	Average (Per_residue_energy_mutant - Per_residue_energy_native) (REU)
	R	H	K	D	E	S	T	N	Q	C	G	P	A	V	I	L	M	F	Y	W			R	H	K	D	E	S	T	N	Q	C	G	P	A	V	I	L	M	F	Y	W
T30													0.580763									G42				-0.651622		-0.449581		0.564652
G42				-0.651622		-0.449581		0.564652														R82			-1.62017
A61																-0.38421						A90								-5.8195
E80							1.20766								1.27572							G106	-0.624392		-1.84321												-1.79556	-1.30808		-1.73206	-2.19705	-3.27084
R82			-1.62017																			A107															-0.534584	-2.94294		-2.11714
A90								-5.8195														A115														0.741995
G106	-0.624392		-1.84321												-1.79556	-1.30808		-1.73206	-2.19705	-3.27084		A116														-1.03219
A107															-0.534584	-2.94294		-2.11714				L130				-2.55179
A115														0.741995								A147								0.884049
A116														-1.03219								A159															-2.34539	-3.28153
L130				-2.55179																		T174	-0.516732		-0.829105			-0.970886				1.00033						-0.85379
A136																	1.20868					N197													0.862321			-0.922756
A147								0.884049														D209					-1.06596
A159															-2.34539	-3.28153						A216						-1.57936
K166															2.12799				2.06088			R253			-0.892833										-0.831829
T174	-0.516732		-0.829105			-0.970886				1.00033						-0.85379						G277			-0.590587	-2.8636	-2.21875				-0.081368
N197													0.862321			-0.922756						A289														1.22509	1.48336	-1.71823
N202																1.09225						A314			-3.27391					-2.22258
D209					-1.06596																	A344			-1.4218	-0.52637			1.19534									-0.686717
A216						-1.57936																A374		0.204445						-0.268111									1.6872	-0.608539	0.863809	-0.317071
R253			-0.892833										-0.831829									G393						-1.01675
S265																-0.0971845		0.636661				V449	-0.769928			-0.153398		-1.77245
G277			-0.590587	-2.8636	-2.21875				-0.081368													E453												-4.27813
K287									2.35473	2.80218
A289														1.22509	1.48336	-1.71823
A314			-3.27391					-2.22258														Postfusion (filtered positions)
T337													-0.147069			-0.194074						Residue position	Average (Per_residue_energy_mutant - Per_residue_energy_native) (REU)
A344			-1.4218	-0.52637			1.19534									-0.686717							R	H	K	D	E	S	T	N	Q	C	G	P	A	V	I	L	M	F	Y	W
S371																	2.02917					S55													0.629624	0.835948	3.16573	1.61798
A374		0.204445						-0.268111									1.6872	-0.608539	0.863809	-0.317071		E60		3.00624					1.64146							1.91218	2.41525		2.68137	2.53287	0.053613	3.06004
G393						-1.01675																S62	1.78227		-0.114919				4.17896						2.34368		2.44625	3.78498			3.27386
N395													0.528635							1.21681		E82				3.12278			3.8067						3.28693			3.48334	4.00845
K401				-0.0371708			-0.35144			1.38876												M97		0.367309		-1.37971			0.184829	-0.839926					-0.500835	1.05631	-0.617273			0.741182
S443													0.624777									S150					0.129812								0.889958			1.98555		1.71721		1.94812
P448													3.04019	3.67332								G151													-1.0809
V449	-0.769928			-0.153398		-1.77245																L160	4.96444	3.61821	2.38871										2.96444
E453												-4.27813										K168	2.27654												2.15923					2.50315	2.15756
																						N175	4.61478		2.57546	0.637498			3.97685								2.40452			4.16544
																						Q225			1.68857	-0.596708	0.0622838															2.4977
Postfusion (all mutated positions)																						K226				2.49361	1.84853			1.38702						3.43206	1.88733	1.06344
Residue position	Average (Per_residue_energy_mutant - Per_residue_energy_native) (REU)																					N227							2.4621									2.04934		3.97253
	R	H	K	D	E	S	T	N	Q	C	G	P	A	V	I	L	M	F	Y	W		T249		1.49719		0.289109	0.72747							-1.53408						0.859816
T30													1.53121									Y250			0.248267	0.295092			1.47291						0.8041	2.04433	1.80397
G42				2.24102		0.901747		3.40584														V278		2.77092			-1.54941				-0.457831							-1.14455	1.56077
A61																0.938803						T337								1.56077					2.07527		1.68367	0.0934359
E80							5.07259								6.61194							R339					2.22471				2.05879				1.94908
R82			1.10733																			E378			0.345704					-0.0915117					-0.0270915	1.6882
A90								0.571281														N380			-2.16493
A115														3.92538								D401	3.21423							1.91972					1.1144
A116														4.24817								T455	2.80315	0.173891	1.6699											1.08269	0.849125		2.47435	2.72087	0.48645
L130				3.62964																		S466							-0.793177							0.0687989	0.123446	-0.612761		1.40223	0.544191
A136																	1.87406					L481	3.00014			4.11098		1.45276	2.78261							3.3353
A147								4.53591														E487				0.000479533				0.583393					1.29954	2.43575		1.66003
A159															2.50876	0.453074
K166															-1.5725				-0.739041
T174	3.11354		3.21479			0.964832				2.19949						-0.837375
A185												6.40656
N197													4.19389			2.76075
N202																1.5921
D209					4.54288
A216						-0.204504
R253			1.28578										2.41881
S265																-0.363979		0.94513
G277			0.375505	-1.80825	0.173806				-1.10467
K287									1.44198	2.17276
A289														-0.240835	2.15886	-0.454332
A314			1.91012					0.448445
T337													1.35135			2.35885
A344			3.57862	3.05852			2.08459									0.401852
S371																	3.64041
A374		2.56558						0.193589									2.36913	2.57231	2.37845	3.40498
G393						-0.539879
N395													0.656128							2.98069
K401				1.78506			1.34819			2.39592
S443													1.23771
P448													2.61818	4.88381
V449	3.30884			0.517806		0.643781
E453												3.76395

## Sheet: (b) Averaged_per_residue_energy
Given that the algorithm introduces a substantial number of mutations, we evaluated the per-residue energy for each mutated position in the designed sequences. This assessment aimed to identify key target positions for redesign based on their potential to enhance stability. To achieve this, we calculated the difference between the energy of the native residue and the mutated residue. However, rec…																						Mutations for further analysis were filtered based on the following criteria: 1) Positions where at least one mutation yielded a favorable energy improvement of 0.5 units or more in the prefusion native residue (energy change ≤ -0.5 in prefusion). 2) In instances where no mutations exhibited energy reduction in the prefusion state, positions were included if a significant destabilizing effect was…
Prefusion (all mutated positions)																						Prefusion (filtered positions)
Residue position	Average (Per_residue_energy_mutant - Per_residue_energy_native) (REU)																					Residue position	Average (Per_residue_energy_mutant - Per_residue_energy_native) (REU)
	R	H	K	D	E	S	T	N	Q	C	G	P	A	V	I	L	M	F	Y	W			R	H	K	D	E	S	T	N	Q	C	G	P	A	V	I	L	M	F	Y	W
A90								-5.75112														A90								-5.75727
V104																				-3.16491		V104																				-3.16491
G106	-1.46214		-2.88933		-2.41809								-1.86086	-1.93213	-2.34128	-1.41583	-1.46575	-2.91013	-3.8687	-3.37128		G106	-1.46214		-2.75324		-2.41809								-1.86086	-2.01715	-2.3137	-1.41583	-1.46575	-2.91312	-4.06306	-3.36875
A107				-2.18917											-0.260377	-2.13194		-1.58161	-1.10738			A107				-2.18917											-0.260377	-2.13408		-1.58161	-1.10738
L110																				0.547552		V112															-0.357372	-1.17629
V112															-0.357372	-1.17629						T114					-2.22179
A113																				2.25838		A115														0.626614	0.34389	0.311704		2.07726	1.47329
T114					-2.22533																	A116		-1.80396												-1.15249
A115														0.625899	0.34389	0.311704		2.07726	1.47329			V118																-0.840928			-0.585404
A116		-1.80396												-1.14736								T119															-0.82199
A117																1.00726	0.618661					V122																-1.31359	-0.161588
V118																-0.840928			-0.585404			L130				-3.5838
T119															-0.82199							A136					-0.622046		-0.607957								0.168898		-0.425693
V122																-1.31359	-0.178939					K138				-0.206824	0.24259											0.187516
K126	-0.246252																					K142													-0.521883
T127														0.0552462								K143		-0.259731		-2.19107				-0.864858
L130				-3.57495																		V148	-0.281371				-0.425471													0.245597	-0.754509	0.0611423
E133									-0.250351													S149		0.702182		0.745631			-0.581896	0.39347		1.7539					0.531681
V134															0.391029							T150				-2.07393	-2.1383				-2.16703						-1.45078
T135																0.952774						G152			-1.86916		0.284725
A136					-0.622046		-0.616992								0.168898		-0.425693					N153				-1.23278
K138				-0.226553	0.24259											0.195713						V155															0.5587				0.981861
N139															0.509703							R156			-1.62813											-0.774625		-1.52001
K142													-0.521883									A159														-2.40939	-2.33099	-3.88585
K143		-0.259731		-2.20515				-0.864858														T160															-0.435083			-0.738068	0.158037
N145				-0.412708																		V162															-0.876558
E146																	2.24869	2.70611	1.94083			S170				-3.97536	-3.3424
A147								1.03966														T174	-0.599813		-2.03728
V148	-0.281371				-0.425471													0.210434	-0.754509	0.0763695		N178			-1.68719											-0.424339
S149		0.702182		0.738517			-0.581896	0.39347		1.7539					0.540129							K179				-2.78419				-1.81811
T150				-2.07117	-2.12774				-2.16703						-1.45078							I184																-1.27459
G152			-1.86334		0.284725																	D186								0.710406
N153				-1.23278																		M189		-1.00066														-0.306212		-1.6729
V155															0.555127				1.00997			V191															-0.869674				1.41557
R156			-1.62813											-0.774625		-1.52001						S192					-0.931755
V157																		-0.0613449				F193																				-1.31863
A159														-2.40939	-2.33896	-3.88472						N197													1.31662	1.55281	1.24284	-0.726231
T160															-0.435083			-0.744181	0.158037			V203															-1.18871
V162															-0.897792							R205														0.00185831	-0.290628	-0.789287		-1.22889	-2.18597	-1.76682
K166													0.519303		2.54003	3.14397			1.92232			S208		-0.180595					-0.0380137							-0.070755	-0.380317			2.37078	-0.971997
D167																				2.24077		D209					-2.00994					0.287204					0.0229271	-0.468021
S170				-3.97536	-3.34924																	A216	-1.04606					-1.72903										-1.29535		-1.25736	-1.45457
N172																0.655536		2.01657	1.25691			V424															-0.577316	0.122037			-0.300203
T174	-0.599813		-2.03515																			Q426														-0.273272					-0.80638
N178			-1.68719											-0.424339								S428												-1.769
K179				-2.78419				-1.81811														V430		-0.144865	-0.93042					-1.45451	-1.91658
K181	0.359557																		2.07364			Q434														-1.82264
I184																-1.27459						H435				-1.45497			0.697994
P185				-0.330349	0.981074			1.17866														K438																		0.602895
D186								0.685409														V442															-0.280976	-0.543235
L187															0.153269							S445	0.0142554		-1.28736													-0.349771
M189		-1.00066														-0.306212		-1.65424				V449				-1.19788	-3.41393	-3.32598
V191															-0.869674				1.41557			E453												-4.24532
S192					-0.931755																	F456															-0.906394
F193																				-1.32653		N457		-0.715795								0.778848								0.80537	0.510104	-0.533647
S194										3.20571			0.388225									S466							-0.262415								-0.62446					-0.592224
Q195															0.120092							I467																-0.046209	0.681164	0.00219459
F196																				1.10313		A472			-1.68066			-0.899713
N197													1.32874	1.55281	1.24284	-0.726891
N202													1.16018			1.06535
V203															-1.19071							Postfusion (filtered positions)
R205														0.00185831	-0.290628	-0.789287		-1.22889	-2.18597	-1.76682		Residue position	Average (Per_residue_energy_mutant - Per_residue_energy_native) (REU)
Q206																		4.7367		4.74425			R	H	K	D	E	S	T	N	Q	C	G	P	A	V	I	L	M	F	Y	W
S208		-0.201068					-0.0380137							-0.070755	-0.380317			2.37078				A90								-0.644781
D209					-1.92002					0.287204					0.0229271	-0.468021						A115														3.8148	3.3825	2.32138		0.658728	-0.0303178
N210														3.03832								A116		0.730321												4.16933
P215				1.03624																		V118																-0.996729			-0.34688
A216						-1.72903										-1.29535		-1.25736	-1.45457			T119															0.717534
S218							1.48184											2.66588				V122																-0.778709	1.2828
V424															-0.577316	0.122814			-0.272379			L130				2.43359
Q426														-0.278719					-0.80638			A136					0.347782		1.58447								0.925793		1.72451
S428												-1.76754										K138				3.47611	2.60562											2.17997
K429																1.09991		1.50432				K142													0.323509
V430		-0.0973919	-0.963899					-1.45876	-1.92121													K143		2.31856		0.939687				1.05134
E433	1.36131																					V148	4.20753				-0.443617													1.83753	3.11747	0.933489
Q434														-1.82264								S149		1.71884		0.167831			1.37294	1.16833		3.12021					1.81016
H435				-1.45497			0.691648															T150				-0.0952705	-0.0357845				0.725692						-0.0477048
I437	0.16165	0.418846												0.544722								G152			-0.683157		-1.63245
K438																		0.602895				N153				-0.71562
G439								0.820597														V155															2.28337				3.6211
P441																4.35968						R156			0.393465											1.68029		0.513033
V442															-0.280976	-0.545401						A159														1.91179	1.0731	0.189482
S443													0.63983									T160															-1.31718			1.25263	0.711447
S444					0.562424																	V162															0.925671
S445	0.0142554		-1.27164													-0.349771						S170				0.461874	0.573922
P448													2.73338	3.14436								T174	2.14947		1.2327
V449				-1.18779	-3.41393	-3.55817																N178			3.74547											5.92915
K450	1.26771																	2.50818	1.77651			K179				-1.66637				-0.391155
P452							6.60775			7.71122				5.59413								I184																5.39996
E453												-4.22148										A185				-0.128013	-0.958949			1.14595				5.24919
Q455																			2.75917			D186								4.04876
F456															-0.917431							M189		3.48343														0.259284		2.37225
N457		-0.715795								0.776691								0.80649	0.492387	-0.211966		V191															-0.782364				0.892345
D461		1.33481																	1.40307			S192					-0.42174
F464																			-0.29311			F193																				0.847037
S466							-0.262415								-0.617343					-0.592224		N197													3.63778	4.06699	3.34336	2.59979
I467																-0.036252	0.667444	0.00219459				V203															1.15116
N469	0.499945																					R205														2.5595	2.36849	2.0266		2.68057	2.04444	1.36058
S470	2.56768															1.13084	2.17616	1.21366	2.55106	0.434876		S208		2.34872					0.276754							0.565686	0.12642			3.23651	5.67784
A472			-1.68066			-0.899713																D209					5.39335					4.6874					4.36443	2.55503
																						A216	0.111158					-0.700836										0.0942534		-0.10049	-1.96039
																						V424															-0.87539	0.537219			1.00814
Postfusion (all mutated positions)																						Q426														0.528383					-1.29507
Residue position	Average (Per_residue_energy_mutant - Per_residue_energy_native) (REU)																					S428												3.14767
	R	H	K	D	E	S	T	N	Q	C	G	P	A	V	I	L	M	F	Y	W		V430		1.03221	1.73287					1.31096	-0.309303
A90								-0.623519														Q434														0.806196
A115														3.81504	3.3825	2.32138		0.658728	-0.0303178			H435				0.354696			0.695499
A116		0.730321												4.1537								K438																		3.59147
A117																0.417573	2.48431					V442															3.68061	2.4793
V118																-0.996729			-0.34688			S445	2.16928		-0.0276107													1.8178
T119															0.717534							V449				1.3199	2.38517	1.2682
V122																-0.778709	1.26942					E453												3.33622
K126	1.23175																					F456															0.305369
T127														1.71839								N457		1.2196								3.65408								2.55811	2.25689	0.78659
L130				2.39421																		S466							1.29767								0.680724					2.94436
E133									1.137													I467																0.822067	2.18226	2.7713
V134															1.3587							A472			-0.366627			0.181417
T135																0.19065
A136					0.347782		1.50558								0.925793		1.72451
K138				3.52416	2.60562											2.19136
N139															0.728718
K142													0.323509
K143		2.31856		0.929813				1.05134
N145				-1.11752
E146																	1.42122	2.16202	1.785
A147								3.55062
V148	4.20753				-0.443617													1.84214	3.11747	0.937409
S149		1.71884		0.186306			1.37294	1.16833		3.12021					1.79584
T150				-0.113967	-0.0536373				0.725692						-0.0477048
G152			-0.697229		-1.63245
N153				-0.71562
V155															2.29723				3.60744
R156			0.393465											1.68029		0.513033
V157																		1.67991
A159														1.91179	1.01564	0.198309
T160															-1.31718			1.27978	0.711447
V162															0.900695
K166													-0.438368		-0.969341	-1.02858			-0.0618867
D167																				3.49106
S170				0.461874	0.601006
N172																0.329308		1.84118	0.831401
T174	2.14947		1.15477
N178			3.74547											5.92915
K179				-1.66637				-0.391155
K181	2.19493																		3.3028
I184																5.39996
A185				-0.128013	-0.958949			1.14595				5.1519
D186								3.98724
L187															0.638496
M189		3.48343														0.259284		2.39847
V191															-0.782364				0.892345
S192					-0.42174
F193																				0.850636
S194										3.04767			1.52209
Q195															1.93072
F196																				1.02269
N197													3.66082	4.06699	3.34336	2.59012
N202													1.39113			1.58192
V203															1.12418
R205														2.5595	2.36849	2.0266		2.68057	2.04444	1.36058
Q206																		1.17991		1.44623
S208		2.34858					0.276754							0.565686	0.12642			3.23651
D209					5.37806					4.6874					4.36443	2.55503
N210														1.62476
P215				1.03316
A216						-0.700836										0.0942534		-0.10049	-1.96039
S218							1.32774											5.94065
V424															-0.87539	0.527317			1.01355
Q426														0.546593					-1.29507
S428												3.16945
K429																1.41746		3.82419
V430		0.949323	1.72611					1.28353	-0.307057
E433	3.56321
Q434														0.806196
H435				0.354696			0.689858
I437	0.316202	0.823302												-1.09682
K438																		3.59147
G439								0.962051
P441																4.48905
V442															3.68061	2.48689
S443													1.64175
S444					1.84534
S445	2.16928		-0.0741691													1.8178
P448													2.94779	5.84766
V449				1.30147	2.38517	1.25947
K450	1.77686																	0.99088	0.906058
P452							4.82612			6.33932				4.49596
E453												3.30215
Q455																			-1.00815
F456															0.279606
N457		1.2196								3.64334								2.56049	2.23113	0.225941
D461		1.36002																	1.76774
F464																			0.519755
S466							1.29767								0.694477					2.94436
I467																0.805038	2.19429	2.7713
N469	0.266396
S470	1.37281															-0.392575	-0.13778	-1.36172	-1.74822	-1.11915
A472			-0.366627			0.181417

## Sheet: (a) Second_round_design
Sequences from the second round of design (following the approach a) were retained based on their ability to improve the energy of the prefusion state while simultaneously increasing the energy of the postfusion state. These sequences were then ranked by considering their prefusion state energy and the normalized energetic difference between the pre- and postfusion states. Designs within the top …
Designs	Per-residue energetic difference (REU) at mutated positions																						Normalized Score_Pre	Normalized Score_Post	Normalized Energy_Difference (Post - Pre)
	42	82	90	106	107	115	116	130	159	174	197	209	216	253	277	289	314	344	374	393	449	453
Des 01	D	K	N	W	L	V	V	D	I	K	L	E	S	A	K	V	N	D	F	G	D	P	-5339.96	-4822.44	517.517
Prefusion	-0.604	-1.698	-5.828	-3.116	-1.732	0.863	-0.857	-2.62	-2.313	-0.614	-0.908	-1.248	-1.616	-0.945	-1.505	2.461	-2.219	0.375	0.085	0	-4.56	-4.389
Postfusion	2.216	0.35	0.711	0	0	3.804	4.793	3.735	3.554	2.603	2.924	1.999	-0.401	3.369	0.006	-0.4	0.379	2.807	3.656	0	0.612	5.438
Des 02 (M-305)	D	K	N	R	L	V	V	D	I	R	L	E	S	A	D	A	K	K	F	G	D	P	-5389.93	-4881.94	507.987
Prefusion	0.094	-1.701	-5.86	-0.556	-1.774	0.818	-0.851	-2.637	-2.179	0.234	-0.911	-1.497	-1.632	-1.05	-2.89	0	-3.319	-1.831	-0.653	0	-4.489	-4.388
Postfusion	5.211	0.313	0.597	0	0	3.793	4.698	3.814	3.598	3.196	2.799	1.824	-0.354	3.314	-1.89	0	1.634	4.651	3.004	0	1.817	6.028
Des 03	D	K	N	R	L	V	V	D	I	R	L	E	S	A	D	I	K	L	Y	G	D	P	-5352.45	-4847.79	504.662
Prefusion	0.041	-1.715	-5.77	-0.147	-2.027	0.684	-1.127	-2.634	-2.164	-0.093	-0.953	-1.414	-1.613	-1.011	-2.89	1.833	-3.315	-0.256	-0.508	0	-4.447	-4.366
Postfusion	3.505	0.213	0.689	0	0	3.839	4.756	3.768	3.79	3.17	2.785	3.27	-0.323	3.045	-1.531	1.927	1.353	0.603	1.424	0	0.032	5.324
Des 04	D	K	N	F	L	V	V	D	I	S	A	E	S	A	K	V	N	L	Y	G	D	P	-5370.75	-4869.91	500.843
Prefusion	-0.605	-1.525	-5.808	-2.436	-3.501	0.646	-0.944	-2.607	-2.156	-0.429	1.143	-1.26	-1.632	-0.977	-1.602	0.523	-2.397	-0.388	1.913	0	-4.45	-4.359
Postfusion	1.113	0.319	0.549	0	0	3.86	4.746	3.795	3.826	0.289	4.279	2.415	-0.378	3.142	0.164	0.113	0.145	0.411	4.272	0	0.992	5.4
Des 05	N	K	N	Y	L	V	V	D	I	R	L	E	S	K	E	I	N	L	F	G	D	P	-5349.19	-4852.13	497.058
Prefusion	0.728	-1.598	-5.773	-2.199	-2.667	0.73	-1.094	-2.618	-2.29	-0.086	-0.934	-1.176	-1.674	-1.185	-1.645	1.848	-2.327	-0.462	-0.156	0	-4.524	-4.409
Postfusion	2.879	0.558	0.309	0	0	3.789	4.76	3.818	3.919	2.936	2.805	2.888	-0.352	1.634	0.179	1.077	0.378	0.331	3.686	0	1.84	5.153
Des 06	D	K	N	F	L	V	V	D	I	R	A	E	S	A	K	V	N	K	Y	G	D	P	-5329.31	-4835.14	494.171
Prefusion	-0.792	-1.501	-5.774	-2.178	-2.77	0.687	-1.229	-2.588	-2.444	-0.109	0.684	-1.441	-1.538	-0.962	-1.697	-1.401	-2.575	-1.674	1.362	0	-4.437	-4.385
Postfusion	1.273	0.341	0.618	0	0	3.819	4.733	3.818	3.561	3.529	4.229	2.32	-0.386	3.181	0.009	-0.316	0.154	4.83	1.169	0	0.102	6.039
Des 07	D	K	N	K	L	V	V	D	I	S	A	E	S	K	K	I	N	L	Y	G	D	P	-5354.88	-4879.96	474.923
Prefusion	-0.606	-1.434	-5.771	-1.698	-1.173	0.871	-0.897	-2.578	-2.128	-0.501	1.012	-1.125	-1.643	-0.068	-1.397	1.667	-2.324	-0.418	-1.147	0	-4.573	-4.387
Postfusion	2.983	0.34	0.605	0	0	3.812	4.732	3.832	3.672	0.302	4.093	3.002	-0.287	3.367	0.072	1.841	0.302	-0.115	1.341	0	1.017	5.553
Des 08	D	K	N	F	I	V	V	D	I	R	A	E	S	A	K	V	N	K	F	G	D	P	-5300.76	-4832.26	468.496
Prefusion	-0.5	-1.61	-5.784	-3.37	-0.042	-0.037	-1.07	-2.612	-2.173	-0.143	0.611	-1.412	-1.639	-1.032	-1.371	-0.709	-2.332	-1.667	5.358	0	-4.573	-4.307
Postfusion	2.874	0.385	0.561	0	0	3.803	4.747	3.833	3.906	2.794	4.219	2.53	-0.405	3.365	-0.103	-1.139	0.341	4.189	3.825	0	1.848	5.221
Des 09	D	K	N	R	L	V	V	D	I	R	L	E	S	A	D	V	K	K	H	G	D	P	-5342.66	-4874.25	468.409
Prefusion	0.106	-1.757	-5.676	-0.366	-2.282	0.836	-1.041	-2.625	-2.248	-0.102	-0.96	-1.429	-1.638	-1.044	-2.887	0.463	-3.257	-1.527	0.002	0	-4.505	-4.241
Postfusion	5.202	0.344	0.297	0	0	3.785	4.824	3.237	3.807	3.16	2.834	2.384	-0.336	3.147	-1.913	0.044	1.531	4.93	3.237	0	0.078	5.826
Des 10	D	K	N	R	L	V	V	D	I	R	A	E	S	A	D	I	K	K	W	G	S	P	-5305.64	-4841.74	463.897
Prefusion	0.074	-1.498	-5.79	0.259	-1.252	1.037	-0.909	-2.621	-2.316	-0.299	0.717	-1.409	-1.624	-0.988	-2.852	2.403	-3.323	-1.208	-1.162	0	-3.064	-4.437
Postfusion	4.813	0.288	0.651	0	0	3.777	4.71	3.836	3.845	2.947	4.01	2.97	-0.361	3.135	-1.908	-0.401	1.597	4.617	4.837	0	1.02	5.509
Des 11	D	K	N	Y	L	V	V	D	I	R	L	E	S	A	Q	V	N	K	Y	G	D	P	-5352.99	-4889.46	463.535
Prefusion	-0.064	-1.607	-5.755	-3.22	-0.69	0.545	-1.281	-2.613	-2.287	-0.09	-0.953	-1.492	-1.624	-1.036	-1.532	-1.628	-2.504	-1.822	1.628	0	-4.477	-4.256
Postfusion	2.405	0.276	0.549	0	0	3.798	4.721	3.819	3.541	3.187	2.862	2.593	-0.379	3.125	-0.748	-0.39	0.174	4.397	0.927	0	1.821	6.026
Des 12	D	K	N	K	I	V	V	D	I	R	L	E	S	K	K	V	N	K	W	G	D	P	-5320.7	-4858.99	461.713
Prefusion	-0.515	-1.631	-5.796	-0.494	-0.368	0.99	-0.895	-2.622	-2.288	-0.099	-0.946	-1.153	-1.692	-1.25	-1.298	2.194	-2.329	-1.247	-0.64	0	-4.493	-4.386
Postfusion	2.89	0.456	0.365	0	0	3.853	4.753	3.799	3.911	2.771	2.909	2.404	-0.319	1.618	-0.185	-1.175	0.316	4.012	5.17	0	1.841	5.174
Des 13	D	K	N	Y	L	V	V	D	I	S	A	E	S	K	Q	V	N	K	W	G	D	P	-5336.66	-4877.35	459.313
Prefusion	0.008	-1.405	-5.744	-1.585	-3.504	0.884	-0.934	-2.607	-2.217	-0.875	1.063	-1.201	-1.684	-1.222	-1.751	2.168	-2.248	-0.452	-0.306	0	-4.39	-4.387
Postfusion	2.67	0.292	0.434	0	0	3.618	3.452	3.242	3.993	0.561	4.281	2.345	-0.213	2.001	-0.446	-0.195	0.218	2.388	4.511	0	1.301	5.26
Des 14	N	K	N	Y	L	V	V	D	I	R	L	E	S	K	E	V	N	L	Y	G	D	P	-5324.84	-4865.91	458.931
Prefusion	0.573	-1.66	-5.789	-1.643	-3.67	0.67	-1.122	-2.602	-2.265	0.141	-0.986	-1.149	-1.644	-0.596	-1.483	0.814	-2.636	-0.477	0.505	0	-4.294	-4.37
Postfusion	2.815	0.471	0.398	0	0	3.755	4.74	3.791	3.497	3.276	2.807	1.983	-0.29	2.467	0.148	-0.047	0.37	0.537	4.412	0	-0.069	5.876
Des 15	D	K	N	Y	L	V	V	D	I	K	A	E	S	A	K	V	N	L	F	G	D	P	-5319.73	-4861.09	458.639
Prefusion	-0.415	-1.536	-5.761	-1.993	-3.283	0.712	-0.955	-2.612	-2.263	-1.74	0.667	-1.418	-1.645	-0.967	-1.354	0.485	-2.444	-0.326	1.636	0	-4.387	-4.362
Postfusion	2.665	0.266	0.265	0	0	3.74	4.703	3.813	3.68	4.877	4.148	3.038	-0.336	3.143	-0.022	-1.219	-0.125	-0.038	3.972	0	1.664	5.745
Des 16	D	K	N	K	L	V	V	D	I	R	A	E	S	A	K	V	N	K	Y	G	D	P	-5321.64	-4864.23	457.407
Prefusion	-0.601	-1.642	-5.782	-1.524	-2.171	0.669	-1.024	-2.604	-2.159	-0.142	0.593	-1.379	-1.637	-1.015	-1.479	0.464	-2.334	-1.633	1.302	0	-4.461	-4.359
Postfusion	1.659	0.314	0.576	0	0	3.791	4.696	3.81	3.569	2.976	4.295	2.611	-0.395	3.197	-0.516	-0.956	0.215	4.35	3.796	0	1.806	6.038
Des 17	D	K	N	Y	L	V	V	D	I	R	L	E	S	A	K	V	N	L	W	G	D	P	-5337.11	-4883.42	453.695
Prefusion	-0.464	-1.652	-5.809	-1.692	-3.577	0.811	-1.131	-2.595	-2.276	0.145	-0.969	-1.456	-1.607	-1.003	-1.334	1.995	-2.184	-0.245	-0.246	0	-4.482	-4.376
Postfusion	1.089	0.229	0.695	0	0	3.861	4.781	3.718	3.514	3.301	2.765	4.076	-0.356	3.04	0.375	-0.085	0.053	0.61	2.4	0	0.049	6.102
Des 18	D	K	N	W	L	V	V	D	I	S	L	E	S	A	K	V	N	K	F	G	D	P	-5306.15	-4854.68	451.469
Prefusion	-0.914	-1.674	-5.703	-0.96	-4.126	0.632	-1.044	-2.594	-2.377	-0.818	-0.905	-1.439	-1.535	-1.024	-2.049	0.237	-2.486	-1.489	2.91	0	-4.329	-4.238
Postfusion	2.721	0.396	0.735	0	0	3.821	4.748	3.777	3.982	0.293	2.867	2.878	-0.596	3.418	-0.043	-1.107	1.088	4.801	4.234	0	0.982	5.387
Des 19	D	K	N	R	L	V	V	D	I	S	A	E	S	A	D	V	K	K	W	G	D	P	-5360.97	-4911.09	449.88
Prefusion	0.058	-1.506	-5.764	-0.952	-3.851	0.852	-1.091	-2.604	-2.171	-0.877	1.105	-1.449	-1.636	-1.032	-2.835	2.008	-3.318	-1.354	-0.182	0	-4.496	-4.393
Postfusion	4.769	0.211	0.621	0	0	3.799	4.712	3.81	3.63	0.288	4.169	2.37	-0.34	3.173	-1.96	-0.63	1.529	4.29	5.555	0	0.981	5.336
Des 20	D	K	N	Y	L	V	V	D	L	R	L	E	S	A	K	V	N	L	Y	G	D	P	-5329.98	-4882.56	447.424
Prefusion	-0.616	-1.636	-5.82	-4.891	-2.811	0.546	-1.058	-2.516	-2.974	-0.309	-0.943	-1.197	-1.622	-0.968	-1.393	-1.471	-2.474	-0.571	-0.332	0	-4.573	-4.245
Postfusion	1.203	0.356	0.608	0	0	3.797	4.726	3.831	0.512	2.861	2.925	1.601	-0.662	3.45	0.149	-0.087	0.134	-0.263	3.821	0	0.437	3.939
Des 21	N	K	N	F	L	V	V	D	I	K	L	E	S	A	Q	V	N	L	W	G	D	P	-5345.55	-4898.85	446.702
Prefusion	0.801	-1.719	-5.785	-1.324	-3.407	0.674	-1.126	-2.623	-2.216	-0.101	-0.814	-1.394	-1.632	-0.993	-1.252	2.01	-2.558	-0.256	-0.299	0	-4.402	-4.393
Postfusion	2.983	0.344	0.346	0	0	3.731	4.739	3.747	3.521	2.651	2.888	2.457	-0.355	3.13	-0.696	-0.311	0.473	0.566	2.807	0	0.642	5.531
Des 22	D	K	N	R	L	V	V	D	I	S	L	E	S	K	D	V	K	L	Y	G	D	P	-5363.13	-4920.18	442.949
Prefusion	0.143	-1.642	-5.797	-0.335	-2.315	0.838	-1.09	-2.596	-2.261	-1.176	-0.787	-1.075	-1.696	-1.232	-2.872	0.567	-3.177	-0.276	0.572	0	-4.447	-4.383
Postfusion	2.872	0.525	0.276	0	0	3.587	3.394	3.359	4.194	0.566	2.777	1.66	-0.259	1.856	-1.543	-0.491	1.456	-0.036	1.213	0	1.313	5.437
Des 23	N	K	N	W	L	V	V	D	I	R	A	E	S	K	E	V	N	K	H	G	D	P	-5290.24	-4849.91	440.329
Prefusion	0.768	-1.482	-5.775	-3.053	-1.87	0.769	-1.102	-2.572	-2.244	-0.319	0.737	-1.064	-1.649	-0.703	-1.138	0.394	-2.221	-1.704	0.314	0	-4.477	-4.407
Postfusion	2.911	0.417	0.414	0	0	3.831	4.735	3.827	3.665	3.044	4.304	1.871	-0.353	1.937	0.021	-0.001	1.199	4.73	3.235	0	1.829	5.612
Des 24	D	K	N	W	L	V	V	D	I	R	L	E	S	K	K	V	N	L	W	G	D	P	-5324.8	-4886.91	437.891
Prefusion	-0.585	-1.636	-5.799	-2.59	-1.696	0.968	-0.934	-2.604	-0.41	0.147	-0.985	-1.16	-1.672	-1.266	-1.265	2.374	-2.246	-0.246	-0.479	0	-4.269	-4.393
Postfusion	1.363	0.422	0.346	0	0	3.536	3.409	3.351	3.862	3.375	2.892	1.451	-0.205	2.095	0.22	-0.291	-0.044	0.498	2.478	0	0.458	5.728
Des 25	D	K	N	W	L	V	V	D	I	S	L	E	S	A	K	V	N	L	W	G	D	P	-5345	-4910.25	434.75
Prefusion	-0.633	-1.695	-5.793	-2.722	-1.684	0.697	-1.14	-2.616	-2.147	-0.823	-0.85	-1.438	-1.524	-0.992	-1.024	2.257	-2.542	-0.255	-0.238	0	-4.409	-4.363
Postfusion	1.39	0.267	0.722	0	0	3.856	4.74	3.744	3.893	0.586	2.844	2.412	-0.336	3.065	0.276	-0.075	0.03	0.526	2.243	0	1.074	5.371
Des 26	D	K	N	R	L	V	V	D	I	S	L	E	S	A	D	V	K	K	W	G	D	P	-5342.93	-4911.31	431.62
Prefusion	0.042	-1.646	-5.776	-0.964	-3.774	0.74	-1.058	-2.638	-2.335	-1.117	-0.621	-1.437	-1.628	-0.985	-2.85	1.943	-3.249	-0.817	0.197	0	-4.493	-4.194
Postfusion	4.819	0.23	0.661	0	0	3.821	4.723	3.834	3.94	0.312	2.811	2.29	-0.349	3.15	-1.952	-0.742	1.572	4.042	5.403	0	0.978	5.454
Des 27	N	K	N	W	L	V	V	D	L	R	L	E	S	A	E	V	N	K	W	G	D	P	-5308.3	-4876.87	431.429
Prefusion	0.65	-1.704	-5.789	-2.618	-1.713	1.023	-0.908	-2.546	-2.984	0.115	-0.909	-1.433	-1.635	-0.988	-0.614	2.095	-2.274	-1.261	-0.793	0	-4.505	-4.409
Postfusion	2.793	0.221	0.517	0	0	3.763	4.736	3.804	0.552	3.104	2.768	3.068	-0.543	3.056	0.028	-0.398	0.854	3.984	5.428	0	1.897	5.199
Des 28	D	K	N	F	L	V	V	D	I	R	A	E	S	A	K	V	N	K	H	G	D	P	-5294.74	-4865.66	429.079
Prefusion	-0.938	-1.628	-5.718	-2.943	-2.593	0.819	-1.023	-2.592	-2.295	-0.139	0.628	-1.414	-1.54	-0.96	-2.055	-0.111	-2.746	-1.485	-0.953	0	-4.462	-4.102
Postfusion	2.956	0.283	0.788	0	0	3.781	4.733	3.747	3.875	3.071	4.233	2.617	-0.285	3.359	-0.175	-0.143	0.256	4.55	3.371	0	1.837	5.176
Des 29	D	K	N	Y	L	V	V	D	I	K	L	E	S	K	K	V	N	L	W	G	D	P	-5308.87	-4885.04	423.831
Prefusion	-0.901	-1.644	-5.751	-2.148	-4	0.761	-1.007	-2.575	-2.292	-0.067	-0.856	-1.184	-1.492	-1.332	-1.896	1.884	-2.324	-0.238	0.058	0	-4.38	-4.221
Postfusion	1.535	0.378	0.433	0	0	4.366	4.517	3.563	3.826	2.562	2.801	2.939	-0.23	1.765	-0.436	-0.306	0.023	0.519	2.487	0	0.633	5.542
Des 30	D	K	N	R	L	V	V	D	I	R	L	E	S	A	D	V	K	K	W	G	D	P	-5318.4	-4895.75	422.653
Prefusion	0.069	-1.703	-5.824	-0.173	-2.163	0.924	-0.832	-2.595	-2.173	-0.085	-0.979	-1.416	-1.638	-1.011	-2.884	2.113	-3.191	-1.263	-0.575	0	-4.433	-4.43
Postfusion	4.868	0.233	0.669	0	0	3.797	4.725	3.244	3.571	2.943	2.719	2.282	-0.34	3.164	-1.922	-0.599	1.534	4.087	5.541	0	1.761	6.029
Des 31	D	K	N	Y	L	V	V	D	I	R	L	E	S	A	K	V	N	D	W	G	D	P	-5272.88	-4850.53	422.353
Prefusion	-0.81	-1.577	-5.788	-1.673	-3.332	0.967	-0.752	-2.591	-2.243	0.363	-0.86	-1.493	-1.639	-0.982	-1.565	1.724	-2.224	2.409	-0.687	0	-4.496	-4.41
Postfusion	1.142	0.354	0.522	0	0	3.746	4.728	3.84	3.84	2.955	2.88	2.388	-0.372	3.154	-0.509	-0.517	0.152	3.132	5.428	0	1.803	5.235
Des 32	D	K	N	Y	L	V	V	D	I	R	A	E	S	A	K	V	N	D	W	G	D	P	-5296.17	-4879.21	416.955
Prefusion	-0.418	-1.665	-5.772	-1.59	-3.502	0.858	-1.079	-2.613	-2.324	-0.139	0.65	-1.437	-1.615	-0.971	-1.412	2.022	-2.26	3.093	-0.268	0	-4.383	-4.34
Postfusion	2.071	0.357	0.708	0	0	3.798	4.749	3.822	3.874	2.999	4.142	3.016	-0.367	3.347	-0.321	-0.619	0.194	1.171	5.496	0	1.868	5.168
Des 33	D	K	N	F	L	V	V	D	I	R	L	E	S	K	K	V	N	L	W	G	D	P	-5310.59	-4897.16	413.429
Prefusion	-0.618	-1.546	-5.789	-1.922	-3.61	0.865	-1.074	-2.61	-2.177	0.109	-0.977	-1.146	-1.667	-1.254	-1.402	1.979	-2.562	-0.257	-0.303	0	-4.383	-4.335
Postfusion	1.937	0.47	0.348	0	0	3.782	4.73	3.796	3.624	2.891	2.809	2.848	-0.26	1.664	-0.337	-0.462	0.22	0.294	5.357	0	1.847	5.949
Des 34	D	K	N	W	L	V	V	D	I	K	A	E	S	A	K	V	N	K	W	G	D	P	-5284.32	-4875.54	408.783
Prefusion	-0.466	-1.432	-5.828	-3.109	-1.819	1.103	-0.654	-2.582	-2.274	-0.263	1.051	-1.44	-1.491	-0.953	-1.237	2.126	-2.257	-1.337	-0.751	0	-4.255	-4.23
Postfusion	2.868	0.262	0.345	0	0	3.763	4.73	3.824	3.621	4.385	4.226	3.084	-0.364	3.086	-0.182	-0.596	1.142	4.134	5.446	0	1.721	5.808
Des 35	D	K	N	K	L	V	V	D	I	R	L	E	S	A	K	V	N	D	W	G	D	P	-5281.65	-4875.32	406.332
Prefusion	-0.563	-1.621	-5.808	-1.08	-2.048	1.119	-0.791	-2.616	-2.117	-0.087	-0.94	-1.467	-1.612	-0.999	-1.08	2.008	-2.311	-0.576	-0.569	0	-4.434	-4.21
Postfusion	1.431	0.471	0.658	0	0	3.872	4.802	3.808	3.647	3.146	2.77	2.967	-0.374	3.384	-0.774	-0.197	-0.53	2.822	2.048	0	0.118	6.006
Des 36	D	K	N	W	L	V	V	D	I	S	A	E	S	A	K	V	N	K	W	G	D	P	-5287.17	-4881.38	405.786
Prefusion	-0.858	-1.462	-5.783	-1.703	-2.643	0.719	-1.011	-2.565	-2.273	-0.86	1.004	-1.466	-1.511	-0.997	-1.523	1.753	-3.643	-1.533	-0.996	0	-4.4	-4.372
Postfusion	2.967	0.434	0.69	0	0	3.83	4.758	3.824	3.97	0.299	4.151	2.997	-0.368	3.202	-0.203	-0.63	0.356	4.235	5.378	0	0.985	5.414
Des 37	D	K	N	W	L	V	V	D	I	K	L	E	S	A	Q	V	N	L	W	G	D	P	-5312.54	-4908.97	403.567
Prefusion	-0.038	-1.674	-5.823	-2.628	-1.653	0.779	-1.121	-2.612	-2.199	-0.002	-0.941	-1.433	-1.618	-0.953	-1.173	1.978	-2.292	0.042	-0.3	0	-4.516	-4.306
Postfusion	2.984	0.237	0.64	0	0	3.766	4.714	3.856	3.655	4.385	2.789	2.238	-0.343	3.222	-0.718	-0.483	0.972	0.29	5.584	0	1.628	5.77
Des 38	D	K	N	F	L	V	V	D	I	R	L	E	S	A	D	V	K	D	W	G	D	P	-5278.68	-4876.12	402.559
Prefusion	0.062	-1.685	-5.802	-1.888	-3.355	1.132	-0.666	-2.563	-2.421	0.364	-0.908	-1.411	-1.527	-0.972	-2.822	1.896	-3.477	-0.983	-1.199	0	-4.495	-4.342
Postfusion	4.963	0.322	0.672	0	0	3.856	4.764	3.809	3.787	3.149	2.834	2.521	-0.347	3.103	-1.936	-0.334	1.402	2.774	2.588	0	0.076	5.845
Des 39	D	K	N	R	L	V	V	D	I	R	A	E	S	K	D	V	K	L	W	G	D	P	-5274.22	-4875.4	398.819
Prefusion	0.108	-1.532	-5.78	0.192	-2.576	0.786	-1.039	-2.616	-2.301	-0.299	0.727	-1.125	-1.684	-1.243	-2.85	2.01	-3.271	-0.325	-0.855	0	-4.394	-4.217
Postfusion	4.814	0.23	0.523	0	0	3.753	4.767	3.92	4.196	3.061	4.256	2.467	-0.199	2.357	-1.928	-0.619	1.44	0.264	5.398	0	1.547	5.209
Des 40	D	K	N	R	L	V	V	D	I	R	L	E	S	A	D	V	K	D	W	S	D	P	-5282.91	-4886.39	396.517
Prefusion	0.165	-1.74	-5.739	-1.491	-4.239	1.397	-0.903	-2.583	-2.271	-0.375	-1.137	-1.409	-1.634	-0.994	-2.892	1.783	-3.106	0.712	-1.843	-0.988	-4.445	-4.079
Postfusion	5.007	-0.009	0.849	0	0	3.722	4.722	3.783	3.507	3.137	2.756	2.259	-0.272	3.157	-1.935	-0.412	1.393	2.789	2.607	-0.589	0.041	6.101
Des 41	S	K	N	Y	L	V	V	D	I	R	A	E	S	A	Q	V	N	L	W	G	D	P	-5297.91	-4904.84	393.073
Prefusion	-0.543	-1.533	-5.748	-1.461	-3.567	0.963	-0.995	-2.61	-2.286	-0.3	0.704	-1.434	-1.64	-0.996	-1.393	2.33	-2.219	-0.241	-0.255	0	-4.47	-4.377
Postfusion	0.603	0.335	0.567	0	0	3.796	4.748	3.826	3.828	3.164	4.278	2.447	-0.309	3.123	-0.415	-0.691	0.649	-0.138	5.618	0	1.824	5.277
Des 42	D	K	N	R	L	V	V	D	L	R	L	E	S	K	D	V	K	D	W	G	D	P	-5303.96	-4922.9	381.06
Prefusion	0.127	-1.654	-5.793	-0.359	-3.449	0.762	-1.026	-2.546	-3.02	0.149	-0.936	-1.15	-1.666	-1.269	-2.87	1.929	-3.299	3.559	-0.135	0	-4.377	-4.379
Postfusion	4.851	0.599	0.219	0	0	3.843	4.758	3.842	0.573	2.813	2.819	2.811	-0.249	1.624	-1.848	-0.737	1.379	1.377	5.394	0	1.955	5.055
wild_type	G	R	A	G	A	A	A	L	A	T	N	D	A	R	G	A	A	A	A	G	V	E	-5221.96	-5221.96	0

## Sheet: (b) Second_round_design
Sequences from the second round of design (following the approach b) were retained based on their ability to improve the energy of the prefusion state while simultaneously increasing the energy of the postfusion state. These sequences were then ranked by considering their prefusion state energy and the normalized energetic difference between the pre- and postfusion states. Designs within the top …
Designs	Per-residue energetic difference (REU) at mutated positions
	90	106	107	112	114	115	116	118	119	122	130	136	138	143	148	149	150	152	153	156	159	160	162	170	174	178	179	184	186	189	191	192	193	197	203	205	209	216	424	426	428	430	434	435	438	442	445	449	453
Des 01	N	K	L	L	E	I	V	L	I	L	D	T	L	D	F	T	I	K	D	L	I	F	I	E	K	K	D	I	N	F	I	E	W	L	V	I	E	S	Y	Q	P	N	V	T	F	L	K	D	P
Prefusion	-5.761	-2.44	-0.215	-1.756	-2.165	-0.041	-1.333	-0.441	-0.619	-0.912	-3.717	0.254	-0.057	-1.792	-0.289	0.219	-0.273	-1.704	-1.586	-1.242	-1.21	-1.955	-0.343	-3.467	-2.005	-1.58	-2.775	0	1.143	-1.713	-0.179	-0.906	-1.486	-0.692	0	-0.3	-1.759	-1.648	-0.328	0	-1.647	-1.302	-1.753	0.138	0.342	-0.608	-1.46	-4.657	-4.497
Postfusion	-0.75	0	0	0	0	4.336	4.78	-0.314	1.122	-0.295	3.881	3.149	1.931	1.291	4.109	1.242	0.29	3.29	0.312	1.021	1.142	1.015	-0.378	0.641	4.375	3.402	-1.956	0	3.004	1.696	0.098	-1.313	2.389	3.573	0	2.145	3.832	-0.156	1.242	0	3.226	2.32	1.083	0.57	3.331	2.106	1.045	3.311	3.309
Des 02 (M-104)	N	F	L	L	E	L	V	L	I	M	D	T	L	D	F	T	D	K	D	R	L	F	I	D	K	K	D	I	N	F	I	E	W	A	I	R	E	S	Y	Q	P	Q	V	T	F	L	K	D	P
Prefusion	-5.811	-3.652	-2.605	-1.315	-2.085	0.453	-1.273	-0.253	-0.733	0.346	-3.897	-0.077	0.254	-2.419	0.085	0.956	-2.306	-1.666	-1.805	0	-3.812	-1.626	-0.484	-5.275	-1.282	-1.466	-2.825	0	0.721	-1.474	-0.169	-0.696	-0.793	1.26	-1.099	0	-1.269	-1.634	-0.044	0	-1.692	-2.014	-1.842	0.333	0.341	-0.634	-1.431	-4.635	-4.412
Postfusion	-1.618	0	0	0	0	2.802	3.144	-0.297	0.375	0.547	3.745	3.143	1.927	1.511	0.542	1.052	1.984	0.698	-0.075	0	0.598	2.345	0.624	-0.14	2.465	2.848	-0.456	0	2.172	1.126	0.081	-0.302	2.791	4.5	1.638	0	2.031	-0.12	0.938	0	2.579	0.021	1.224	0.739	2.12	2.902	-0.084	2.712	3.664
Des 03	N	W	L	L	E	I	V	L	I	L	D	T	L	D	F	T	E	K	D	R	L	F	I	E	K	K	D	I	N	F	I	E	W	L	V	L	E	S	Y	Q	P	Q	V	T	F	L	K	D	P
Prefusion	-5.805	-4.177	-2.637	-1.787	-2.234	-0.082	-1.042	-0.413	-0.775	-0.92	-3.873	-0.065	0.151	-2.405	0.27	0.691	-1.666	-1.53	-1.795	0	-3.69	-1.736	1.015	-3.492	-1.975	-1.567	-2.772	0	1.101	-1.69	-0.173	-0.74	-1.632	-0.504	0	-0.395	-1.091	-1.605	-0.592	0	-1.522	-1.932	-1.838	0.341	0.332	-0.567	-1.323	-4.495	-4.52
Postfusion	-1.317	0	0	0	0	3.795	4.279	-0.319	1.317	0.423	4.165	3.119	1.929	0.554	0.314	0.677	0.842	1.662	-0.056	0	0.529	1.779	0.391	-0.229	2.188	4.7	-2.101	0	2.742	1.84	-0.017	-1.315	2.339	3.576	0	2.725	4.788	-0.29	0.963	0	2.657	0.048	1.353	0.646	3.32	2.577	0.916	1.173	2.716
Des 04	N	W	L	L	E	I	V	L	I	L	D	T	L	D	F	T	I	K	D	L	L	F	I	E	K	K	D	I	N	F	I	E	W	L	I	R	E	S	Y	Q	P	Q	V	T	F	L	K	D	P
Prefusion	-5.802	-2.904	-2.45	-1.85	-2.186	-0.252	-1.139	-0.455	-0.76	-0.989	-3.734	-0.106	0.247	-2.394	-0.181	0.345	-0.408	-1.442	-1.734	-1.172	-3.765	-1.627	1.058	-3.493	-1.999	-1.567	-2.774	0	1.139	-1.713	-0.162	-0.764	-1.636	-0.547	-0.809	0	-1.272	-1.639	-0.649	0	-1.304	-2.059	-1.816	0.081	0.217	-0.377	-0.356	-4.413	-4.625
Postfusion	-0.979	0	0	0	0	3.401	2.704	-0.286	1.282	1.317	3.911	3.135	1.437	1.511	1.961	0.671	0.254	-0.214	-1.668	0.648	0.877	2.19	0.606	1.683	5.211	3.488	-1.99	0	2.542	2.064	0.072	-1.248	2.501	3.288	1.513	0	2.528	-0.153	1.161	0	2.562	-0.572	1.287	0.589	3.273	2.358	1.523	3.366	3.065
Des 05	N	W	L	L	E	L	V	L	I	L	D	M	L	D	F	T	I	K	D	L	L	F	I	E	K	K	D	I	N	F	I	E	W	L	I	R	E	S	L	V	P	Q	V	T	F	L	K	D	P
Prefusion	-5.846	-3.78	-2.552	-1.649	-1.298	0.092	-1.114	-0.376	-0.624	-1.582	-3.755	1.229	0.177	-2.535	-0.387	0.433	-0.572	-1.631	-1.702	-1.165	-3.777	-1.466	-0.652	-3.664	-1.874	-1.565	-2.789	0	1.167	-1.549	-0.176	-0.898	-1.337	-0.735	-1.074	0	-1.399	-1.657	-0.042	-0.004	-1.726	-1.831	-1.979	0.247	0.226	0.068	-1.156	-4.371	-4.403
Postfusion	-1.689	0	0	0	0	1.556	1.34	-0.176	0.582	-0.936	3.694	2.549	1.888	0.729	1.471	1.278	-0.285	1.294	-0.277	1.224	0.326	2.228	0.344	1.057	4.824	4.167	-2.711	0	2.553	2.019	-0.016	-1.369	2.423	3.414	3.654	0	2.372	-0.155	0.769	0.17	2.321	-0.113	1.052	0.601	3.272	2.423	1.514	1.322	3.735
Des 06	N	W	L	L	E	L	V	L	I	L	D	T	L	D	F	T	D	K	D	R	L	F	I	E	K	K	D	I	N	F	I	E	W	L	V	R	E	S	L	V	P	Q	V	T	F	L	K	D	P
Prefusion	-5.807	-2.853	-2.215	-1.522	-1.723	0.153	-1.195	-0.288	-0.655	-1.614	-3.761	-0.146	0.274	-2.45	0.029	0.993	-2.301	-1.724	-1.796	0	-3.859	-1.342	-0.252	-3.494	-2.006	-1.572	-2.784	0	1.1	-1.629	-0.206	-0.894	-1.586	-0.655	0	0	-1.312	-1.527	0.278	-0.019	-2.168	-1.945	-1.953	0.518	0.346	-0.37	-1.19	-4.327	-4.435
Postfusion	-1.728	0	0	0	0	1.647	1.463	-0.186	0.559	-1.279	3.826	3.717	2.145	-0.24	0.434	1.716	0.844	1.294	0.184	0	0.551	3.374	0.264	0.929	4.582	4.29	-2.888	0	2.631	1.859	-0.067	-0.32	2.369	3.327	0	0	1.968	-0.056	0.698	0.175	2.327	-0.1	1.301	0.564	3.288	2.347	1.033	2.016	2.996
Des 07	N	W	L	L	E	I	V	L	I	L	D	T	L	D	W	T	I	K	D	L	L	Y	I	E	K	K	D	I	N	L	I	E	W	L	I	L	L	F	Y	Q	P	N	V	D	F	L	K	D	P
Prefusion	-5.871	-4.233	-2.684	-1.65	-1.763	-0.118	-1.278	-0.044	-0.755	-1.535	-3.783	-0.154	0.237	-2.225	-1.084	0.52	-0.235	-1.727	-1.375	-1.661	-3.577	2.479	-0.933	-3.287	-1.877	-1.527	-2.773	0	0.901	-0.342	-0.511	-1.176	-1.497	-0.88	-1.111	-0.793	-1.005	-0.545	-0.48	0	-1.51	-1.473	-1.344	-0.288	0.392	-0.83	-0.26	-4.54	-4.568
Postfusion	-0.938	0	0	0	0	3.214	2.743	-0.701	1.622	0.956	1.652	3.216	1.504	1.265	2.567	0.911	0.881	-0.361	-1.448	1.123	2.163	0	-0.712	0.374	3.349	3.931	-2.137	0	4.481	0.649	-0.389	-1.212	2.101	2.714	1.993	0.675	2.121	3.157	1.051	0	2.792	2.484	1.331	2.187	3.824	2.445	0.201	2.222	3.61
Des 08	N	W	L	L	E	L	V	L	I	L	D	T	L	D	W	T	I	K	D	L	L	Y	I	E	K	K	D	I	N	F	I	E	W	L	I	R	E	S	L	V	P	Q	V	T	F	L	K	D	P
Prefusion	-5.787	-2.766	-2.211	-1.516	-1.712	0.174	-1.193	-0.25	-0.79	-1.603	-3.774	-0.135	0.319	-2.354	-0.899	0.525	-0.212	-1.657	-1.61	-1.713	-3.619	1.737	-0.606	-3.54	-2.004	-1.574	-2.769	0	1.17	-1.746	-0.182	-0.711	-1.739	-0.798	-1.026	0	-1.301	-1.626	0.047	-0.07	-1.858	-1.935	-1.772	0.139	0.404	-0.618	-1.48	-4.556	-4.59
Postfusion	-0.886	0	0	0	0	2.695	2.741	-0.299	0.613	-0.976	4.199	3.442	1.713	-0.132	1.789	1.368	0.056	0.094	-1.53	0.737	0.598	1.532	0.569	1.523	4.683	4.598	-2.164	0	2.513	1.955	0.037	-1.275	2.344	3.367	1.329	0	2.005	-0.393	0.857	0.191	2.681	0.266	1.053	0.573	3.304	2.6	1.285	2.379	3.275
Des 09 (M-503)	N	W	F	L	E	L	V	L	I	L	D	T	L	D	W	T	I	K	D	L	L	Y	I	E	K	K	D	I	N	L	I	E	W	L	I	R	E	R	Y	Q	P	Q	V	T	F	L	K	D	P
Prefusion	-5.809	-4.155	-2.398	-1.762	-2.123	0.325	-0.763	-0.522	-1.216	-1.027	-3.763	-0.147	0.277	-2.268	-1.05	0.617	-0.272	-1.668	-1.288	-1.729	-3.398	1.568	-0.88	-3.664	-1.675	-1.514	-2.773	0	0.914	-0.282	-0.482	-1.54	-1.201	-0.72	-0.972	0	-3.139	-0.776	-0.627	0	-1.439	-2.041	-1.827	0.138	0.339	-0.397	-1.067	-4.465	-4.28
Postfusion	-1.053	0	0	0	0	1.247	1.207	-0.435	1.107	0.13	4.344	3.334	1.766	0.951	1.875	1.309	0.16	2.174	-0.154	0.074	0.111	0.852	-0.427	0.788	4.465	4.088	-2.795	0	3.436	0.695	-0.63	-0.433	2.259	2.654	3.881	0	1.965	0.02	0.934	0	2.603	0.033	1.294	0.619	3.327	1.387	1.409	1.566	3.652
Des 10	N	V	L	L	E	L	V	L	I	M	D	T	L	D	W	D	E	K	D	R	L	Y	I	E	K	K	D	L	N	F	I	E	W	L	I	L	E	S	L	V	P	N	V	T	F	L	K	D	P
Prefusion	-5.813	-1.946	-1.652	-0.733	-2.151	0.369	-1.155	-0.058	-0.632	0.234	-3.582	0.036	0.23	-2.269	0.388	0.793	-2.737	-1.38	-2.014	0	-3.572	1.453	0.968	-3.408	-1.956	-1.627	-2.818	-0.914	1.012	-1.351	-0.333	-0.653	-1.534	-0.672	-0.837	-0.349	-1.164	-1.662	0.083	-0.243	-2.268	-1.507	-1.771	-0.422	0.2	-0.166	-1.582	-4.99	-4.437
Postfusion	-1.232	0	0	0	0	2.744	3.228	-0.309	0.415	0.581	4.177	3.18	1.822	2.057	1.646	0.7	0.817	1.214	-0.188	0	0.801	1.824	0.645	0.266	4.705	4.185	-2.938	-0.146	2.647	1.902	-0.523	-1.808	2.808	2.746	1.253	2.324	4.486	-0.164	0.78	0.13	2.455	1.762	1.115	0.498	2.193	2.962	1.753	2.265	2.507
Des 11	N	K	L	L	E	L	V	L	I	L	D	T	L	D	F	T	E	K	D	R	I	F	I	E	K	K	D	I	N	F	I	E	W	L	I	R	E	S	Y	Q	P	Q	V	T	F	L	K	D	P
Prefusion	-5.795	-2.462	-0.176	-1.689	-1.882	-0.092	-0.58	-0.226	-0.274	-1.595	-3.699	0.325	-0.084	-1.838	0.204	0.585	-1.58	-1.629	-1.64	0	-1.409	-1.855	-0.645	-3.502	-2.008	-1.562	-2.779	0	1.166	-1.676	-0.182	-0.916	-1.443	-0.709	-1.035	0	-1.298	-1.633	0.179	0	-1.649	-2.038	-1.862	0.158	0.347	-0.338	-1.114	-4.245	-4.341
Postfusion	-1.132	0	0	0	0	2.871	3.408	-0.619	1.113	0.154	4.015	3.225	2.03	2.065	1.729	1.357	-0.033	-1.236	0.287	0	1.692	1.025	-0.262	1.522	4.822	4.644	-2.284	0	2.669	2.004	0.189	-1.462	2.352	3.272	1.356	0	1.983	-0.166	1.197	0	2.567	-0.534	1.151	0.622	3.309	2.352	1.47	3.515	3.45
Des 12 (M-601)	N	Y	L	L	E	L	V	L	I	L	D	T	D	D	F	T	E	K	D	R	L	Y	I	E	K	V	N	I	N	F	I	E	W	L	I	R	E	R	L	V	P	Q	V	T	F	L	K	D	P
Prefusion	-5.881	-3.354	-2.46	-1.639	-1.673	0.029	-1.157	-0.27	-0.599	-1.635	-3.655	-0.147	-0.364	-2.463	0.226	0.333	-1.486	-1.767	-1.827	0	-3.699	-1.272	-0.878	-3.735	-2.017	-0.327	-1.812	0	0.699	-1.909	-0.597	-0.334	0.702	-0.861	-1.009	0	-3.132	-0.759	0.192	0.031	-2.122	-1.921	-1.893	0.416	0.368	-0.683	-1.292	-4.449	-4.61
Postfusion	-1.122	0	0	0	0	2.671	4.539	-0.247	-1.5	-0.554	0.551	3.094	2.061	0.544	1.395	0.415	0.676	1.299	-0.919	0	2.666	0.564	0.148	0.059	3.459	3.341	-1.101	0	2.751	1.826	0.11	-1.406	2.288	3.344	1.35	0	1.586	0.111	0.968	0.02	2.842	-0.878	1.011	0.54	3.314	2.437	1.421	0.369	2.077
Des 13	N	W	L	L	E	L	V	L	I	L	D	M	L	D	F	T	E	K	N	R	L	F	I	E	K	K	D	I	N	F	I	E	W	L	I	R	E	R	L	V	P	Q	V	T	F	L	K	D	P
Prefusion	-5.848	-2.872	-2.235	-1.545	-1.694	0.128	-1.151	-0.274	-0.737	-1.605	-3.525	0.915	0.132	-2.464	0.377	0.13	-2.267	-1.626	0	0	-3.618	-1.574	1.009	-3.469	-1.997	-1.576	-2.767	0	1.177	-1.849	-0.155	-0.793	-1.664	-0.509	-0.775	0	-3.125	-0.739	0.086	-0.033	-1.799	-1.972	-2.11	-0.255	0.465	0.071	-1.29	-4.422	-4.3
Postfusion	-0.966	0	0	0	0	2.04	1.739	-0.156	0.646	-1.149	4.215	2.041	1.763	0.842	2.939	1.12	0.628	2.048	0	0	2.629	0.431	0.033	1.561	4.398	4.278	-2.101	0	2.608	1.936	-0.065	-0.156	2.364	3.386	3.643	0	2.293	0.45	0.727	0.32	2.283	0.017	1.027	0.546	3.25	2.272	0.935	2.769	3.472
Des 14	N	Y	L	I	E	L	V	L	I	L	D	T	L	D	F	T	I	K	D	L	L	Y	I	D	R	K	D	I	N	F	I	E	W	L	I	R	E	S	L	V	P	Q	V	T	F	L	K	D	P
Prefusion	-5.824	-3.073	-2.293	-0.708	-1.645	0.129	-1.4	-0.354	-0.692	-1.638	-3.721	-0.088	0.32	-2.285	-0.397	0.487	-0.405	-1.376	-1.66	-1.216	-3.409	1.443	-0.39	-6.605	-0.146	-1.501	-2.772	0	0.858	-1.747	-0.272	-0.473	-0.883	-0.288	-1.032	0	-1.304	-1.613	0.047	0.106	-2.208	-1.941	-1.802	0.224	0.351	-0.582	-1.252	-4.316	-4.533
Postfusion	-1.664	0	0	0	0	2.611	3.436	-0.712	1.007	0.12	3.913	3.165	1.897	1.293	1.179	0.859	0.109	-0.252	-1.625	0.699	0.86	1.416	0.299	-0.702	1.273	4.605	-2.216	0	2.741	1.771	0.122	-1.303	2.343	3.412	3.672	0	2.385	-0.365	0.7	0.273	2.262	-0.065	1.034	0.6	3.262	2.487	1.239	1.907	3.193
Des 15	N	F	L	L	E	I	V	L	I	M	D	T	L	D	F	T	D	K	D	R	L	F	I	E	K	K	D	I	N	F	I	E	W	L	I	R	E	S	Y	Q	P	Q	V	T	F	L	K	D	P
Prefusion	-5.849	-3.665	-2.598	-1.748	-2.116	-0.076	-1.227	-0.259	-0.484	0.292	-3.647	-0.049	0.166	-2.422	-0.035	0.945	-2.326	-1.696	-1.851	0	-3.835	-1.654	-0.678	-3.493	-1.982	-1.565	-2.776	0	1.226	-1.844	-0.203	-0.853	-1.613	-0.686	-1.096	0	-1.476	-1.628	-0.329	0	-1.529	-1.943	-1.845	0.166	0.346	-0.601	-1.336	-4.532	-4.544
Postfusion	-1.248	0	0	0	0	4.075	4.19	-0.081	0.88	1.426	3.914	3.085	1.739	1.315	3.561	1.46	0.885	0.073	-1.844	0	1.008	0.937	0.936	-0.588	1.952	3.222	-2.379	0	2.46	1.655	-0.138	-1.149	2.432	2.151	1.549	0	1.944	-0.189	1.229	0	2.568	-0.509	1.459	0.626	2.168	1.558	0.868	2.243	3.226
Des 16	N	W	L	L	E	I	V	L	I	L	D	M	L	D	F	T	I	K	D	L	I	F	I	E	K	K	D	I	N	L	I	E	W	L	I	R	E	S	Y	Q	P	N	V	T	F	L	K	D	P
Prefusion	-5.875	-2.877	-2.223	-1.696	-2.192	-0.026	-1.219	-0.454	-0.641	-0.889	-3.317	1.825	-0.141	-1.869	-0.111	1.484	-0.667	-1.289	-1.56	-1.017	-1.672	-1.79	-0.748	-3.372	-1.861	-1.523	-2.759	0	0.982	-0.492	-0.458	-1.349	-1.132	-0.846	-1.061	0	-1.304	-1.653	-0.511	0	-1.592	-1.338	-1.748	0.164	0.326	-0.631	-1.509	-4.638	-4.439
Postfusion	-1.647	0	0	0	0	3.218	2.771	-0.172	0.736	1.406	3.693	1.603	1.959	1.21	-1.015	1.854	0.829	-0.678	-1.147	1.149	1.848	0.236	0.202	1.226	4.246	3.386	-2.1	0	4.271	0.816	-0.41	-0.485	2.308	3.742	3.6	0	2.062	-0.172	0.974	0	2.587	1.898	1.168	0.647	3.49	1.997	1.245	3.091	2.833
Des 17	N	Y	L	L	E	I	V	L	I	L	D	T	L	H	F	T	I	K	D	L	L	F	I	E	K	K	D	I	N	F	I	E	W	L	I	R	E	S	Y	Q	P	Q	V	T	F	L	K	D	P
Prefusion	-5.8	-4.934	-2.291	-1.71	-2.139	-0.015	-1.209	-0.516	-0.662	-0.98	-3.746	-0.133	0.297	-0.597	-0.246	0.393	-0.379	-1.747	-1.477	-1.202	-3.717	-1.578	-0.67	-3.46	-2.003	-1.581	-2.775	0	1.183	-1.778	-0.181	-0.873	-1.564	-0.655	-1.048	0	-1.294	-1.627	-0.344	0	-1.359	-2.074	-1.874	0.114	0.329	-0.388	-1.212	-4.314	-4.396
Postfusion	-1.577	0	0	0	0	3.297	2.766	-0.19	0.605	1.566	3.373	3.194	1.792	1.46	0.692	1.587	0.119	-0.387	-0.072	0.922	0.754	1.252	-0.574	-0.428	2.556	3.269	-2.142	0	2.641	1.921	-0.089	-1.214	2.379	3.464	3.721	0	2.379	-0.138	0.975	0	2.625	0.077	1.276	0.57	3.259	2.596	0.96	1.275	2.179
Des 18	N	W	L	L	E	L	V	L	I	L	D	T	L	D	F	T	I	K	D	L	L	F	I	E	K	K	D	I	N	F	I	E	W	L	I	R	E	R	L	V	P	Q	V	T	F	L	K	E	P
Prefusion	-5.916	-2.886	-2.211	-1.454	-2.086	0.229	-1.082	-0.59	-0.681	-1.008	-3.712	-0.036	0.311	-2.447	-0.397	0.759	-0.271	-1.584	-1.744	-1.223	-3.821	-1.581	-0.602	-3.48	-2.007	-1.573	-2.78	0	1.165	-1.667	-0.173	-0.889	-1.462	-0.716	-1.059	0	-3.131	-0.715	0.152	-0.023	-1.83	-1.981	-1.898	0.161	0.341	-0.58	-1.374	-3.567	-4.341
Postfusion	-0.921	0	0	0	0	3.15	3.945	-0.371	0.374	-0.49	3.746	3.256	1.603	1.042	1.504	0.781	-0.367	-0.065	-1.805	0.74	0.774	1.306	-0.429	-0.026	3.192	4.347	-1.963	0	2.703	1.799	0.092	-1.275	2.368	3.463	3.711	0	2.414	0.271	0.704	0.282	2.316	-0.038	1.074	0.618	3.274	2.569	1.246	1.606	2.421
Des 19	N	W	L	L	E	L	V	L	I	L	D	T	L	D	F	T	I	K	D	L	L	F	I	E	K	K	D	I	N	F	I	E	W	L	I	R	E	S	Y	Q	P	Q	V	T	F	L	K	D	P
Prefusion	-5.822	-2.912	-2.238	-1.442	-1.757	0.364	-1.191	-0.223	-1.056	-1.409	-3.688	-0.009	0.288	-2.447	-0.182	0.613	-0.478	-1.562	-1.51	-1.11	-3.909	-1.254	-0.614	-3.43	-2.024	-1.578	-2.777	0	1.189	-1.747	-0.178	-0.827	-1.653	-0.626	-1.047	0	-1.439	-1.643	-0.718	0	-1.91	-2.177	-1.788	0.171	0.333	-0.659	-1.433	-4.311	-4.562
Postfusion	-1.698	0	0	0	0	1.636	1.674	-0.992	0.647	0	4.259	3.472	1.806	0.632	1.36	0.528	-0.357	-0.013	-1.677	1.187	1.599	1.052	-0.114	-1.018	4.517	4.637	-1.994	0	2.624	1.977	-0.029	-1.278	2.403	3.392	3.689	0	2.357	-0.107	1.207	0	2.512	-0.611	1.278	0.574	3.232	2.446	0.992	2.46	2.052
Des 20	N	M	L	L	E	L	V	L	I	L	D	T	L	D	W	T	I	K	D	L	L	Y	I	E	K	K	D	I	N	F	I	E	W	L	I	R	E	S	Y	Y	P	K	V	T	F	L	K	D	P
Prefusion	-5.87	-1.5	-2.034	-1.057	-1.7	-0.274	-0.792	-0.319	0.01	-1.682	-3.79	-0.149	0.281	-2.256	-1.091	0.481	-0.229	-1.759	-1.433	-1.706	-3.523	1.767	-0.611	-3.47	-1.968	-1.579	-2.759	0	1.183	-1.885	-0.153	-0.893	-1.543	-0.707	-1.04	0	-1.321	-1.631	-0.278	1.053	-1.349	1.564	-1.708	0.204	0.422	-0.847	-0.376	-4.428	-4.604
Postfusion	-1.627	0	0	0	0	2.571	3.55	-0.73	1.202	0.094	3.889	3.219	1.775	0.952	2.138	1.592	2.092	-0.37	-1.865	0.523	0.77	1.559	0.346	0.728	4.826	4.101	-2.718	0	2.489	2.11	-0.058	-1.372	2.324	3.33	1.543	0	2.476	-0.164	0.373	-0.831	3.014	2.163	1.019	0.572	3.28	2.497	1.429	1.634	3.221
Des 21	N	I	L	L	E	L	V	L	I	L	D	M	L	D	F	T	E	K	D	R	L	F	I	E	K	K	D	I	N	H	I	E	W	L	I	R	E	R	Y	Q	P	K	V	T	F	L	K	D	P
Prefusion	-5.854	-2.196	-1.842	-0.505	-2.212	0.285	-1.187	-0.419	-1.26	-0.97	-3.959	0.963	0.192	-2.508	0.104	0.718	-1.829	-1.508	-1.748	0	-3.765	-1.621	-0.757	-3.377	-1.98	-1.545	-2.796	0	1.146	-0.625	-0.375	-1.444	-1.527	-0.709	-0.956	0	-3.16	-0.789	-0.312	0	-1.674	-0.856	-1.713	0.475	0.351	-0.39	-1.186	-4.187	-4.493
Postfusion	-1.315	0	0	0	0	2.696	3.407	-0.35	0.029	-0.786	4.409	2.509	1.89	1.048	0.677	1.47	1.096	1.724	-0.388	0	2.248	0.823	-0.198	0.084	3.585	4.697	-1.991	0	3.811	3.288	-0.127	-1.536	2.057	3.513	3.699	0	2.269	0.591	0.955	0	2.724	2.019	1.309	0.577	3.231	2.864	0.818	1.678	2.286
Des 22	N	W	L	L	E	I	V	L	I	L	D	T	L	D	W	I	D	K	D	R	L	Y	I	D	R	K	D	L	N	F	I	E	W	L	I	R	E	S	L	V	P	N	V	T	F	L	K	D	P
Prefusion	-5.91	-2.898	-2.333	-1.991	-1.413	0.022	-1.271	-0.312	-0.494	-1.607	-3.76	-0.884	0.305	-2.283	0.122	0.716	-2.122	-1.731	-1.659	0	-3.979	2.32	-0.612	-6.405	-0.282	-1.625	-2.776	-0.985	0.969	-1.385	0.028	-0.654	-1.238	-1.174	-1.061	0	-1.524	-1.656	0.093	-0.275	-2.267	-1.552	-1.733	-0.436	0.327	-0.729	-0.059	-4.51	-4.477
Postfusion	-1.239	0	0	0	0	4.44	4.222	0.149	0.62	-0.253	3.803	3.23	1.95	1.478	2.087	2.291	0.732	2.011	-0.108	0	2.128	0.515	-0.741	-0.617	1.414	4.482	-2.262	-0.093	2.12	0.878	-0.537	-1.342	3.292	2.164	1.578	0	1.959	-0.125	0.624	0.14	2.34	1.703	1.161	0.677	2.275	0.844	1.798	2.023	3.146
Des 23	N	W	F	L	E	I	V	L	I	L	D	T	L	D	W	T	E	K	D	R	I	Y	I	E	K	K	D	I	N	F	I	E	W	L	I	R	E	S	L	V	P	K	V	T	F	L	K	D	P
Prefusion	-5.902	-2.95	0.161	-1.605	-2.161	-0.011	-1.026	-0.465	-0.628	-0.977	-3.986	0.244	-0.114	-1.631	-0.626	0.716	-1.515	-1.545	-1.871	0	-0.718	1.278	-0.731	-3.494	-2.029	-1.582	-2.773	0	1.168	-1.714	-0.184	-0.876	-1.573	-0.707	-1.015	0	-1.298	-1.662	0.037	0.045	-1.379	-0.454	-1.911	0.278	0.245	-0.143	-1.055	-4.398	-4.451
Postfusion	-1.071	0	0	0	0	4.132	4.487	-0.314	1.297	-0.103	3.402	3.186	1.574	2.149	1.88	0.97	1.079	1.617	-1.37	0	1.611	-0.705	0.912	-0.111	3.213	2.861	-0.667	0	2.13	1.059	0.14	-0.654	2.351	3.463	1.892	0	2.001	-0.172	0.717	0.207	2.542	1.923	1.194	0.435	3.224	2.815	0.499	1.74	4.652
Des 24	N	W	A	L	E	I	V	L	I	L	D	M	L	D	F	T	E	K	D	R	L	F	I	E	K	K	D	I	N	L	I	E	W	L	I	L	E	S	Y	Q	P	Q	V	T	F	L	K	D	P
Prefusion	-5.853	-1.846	0	-1.757	-2.229	-0.041	-1.166	-0.386	-0.777	-0.933	-3.662	0.923	0.176	-2.456	0.312	0.664	-2.188	-1.571	-1.748	0	-3.768	-1.668	0.854	-3.645	-1.644	-1.506	-2.743	0	0.988	-0.283	-0.325	-1.325	-1.225	-0.826	-0.82	-0.34	-1.138	-1.668	-0.343	0	-1.458	-2.137	-1.798	0.183	0.329	-0.591	-1.224	-4.583	-4.517
Postfusion	-1.679	0	0	0	0	3.901	4.292	-0.103	1.474	0.46	3.437	1.746	1.692	2.405	0.623	0.547	1.41	1.259	-0.122	0	1.252	3.513	0.429	0.655	3.708	4.668	-2.156	0	4.126	0.497	-0.565	-2.088	-0.287	3.061	1.477	2.524	4.512	-0.106	1.282	0	2.432	-0.565	1.012	0.494	3.612	1.353	2.787	1.375	3.67
Des 25	N	I	L	L	E	L	V	L	I	L	D	T	L	D	F	D	I	K	D	L	L	F	I	E	K	K	D	I	N	F	I	E	W	L	V	R	E	S	Y	Q	P	Q	V	T	F	L	K	D	P
Prefusion	-5.854	-2.276	-1.782	-0.54	-2.282	0.333	-1.139	-0.402	-1.145	-0.902	-3.686	0.024	0.233	-2.518	0.24	0.169	-1.106	-1.746	-1.388	-0.968	-3.728	-1.681	-0.341	-3.492	-1.965	-1.582	-2.781	0	1.176	-1.883	-0.182	-0.77	-1.693	-0.496	0	0	-1.385	-1.729	-0.43	0	-1.497	-2.106	-1.748	0.138	0.248	-0.062	-1.136	-4.368	-4.551
Postfusion	-1.534	0	0	0	0	1.934	2.072	-0.824	1.041	0.065	4.233	3.638	1.773	1.911	1.331	1.71	-0.314	-1.134	-0.177	1.493	2.218	0.837	-0.414	0.445	2.669	4.093	-2.397	0	2.488	2.014	-0.325	-1.481	2.638	3.569	0	0	2.648	-0.142	0.921	0	2.475	-0.142	1.106	0.594	3.32	2.851	1.605	2.386	2.8
Des 26	N	W	L	L	E	L	V	L	I	L	D	M	L	D	F	T	I	K	D	L	L	F	I	E	K	K	D	I	N	F	I	E	W	L	I	L	E	S	L	V	P	Q	V	T	F	L	K	D	P
Prefusion	-5.849	-2.861	-2.26	-1.474	-2.077	0.222	-1.02	-0.587	-0.82	-1.006	-3.34	0.852	0.072	-2.475	-0.413	0.234	-0.773	-1.256	-1.87	-1.211	-3.588	-1.727	-0.753	-3.665	-1.866	-1.565	-2.788	0	1.142	-1.599	-0.187	-0.814	-1.454	-0.596	-1.128	-0.359	-1.132	-1.588	0.495	-0.087	-1.764	-1.968	-2.095	-0.245	0.473	0.021	-1.296	-4.371	-4.439
Postfusion	-1.067	0	0	0	0	1.221	1.189	-0.482	1.101	0.115	4.331	1.708	1.94	0.462	0.671	1.934	-0.538	0.955	-0.113	1.447	1.683	1.098	-0.79	0.704	3.426	4.104	-2.123	0	2.124	0.851	-0.362	-1.453	0.625	1.411	3.468	2.6	4.84	-0.075	0.75	0.238	2.427	0.02	1.035	0.508	3.72	1.691	0.63	2.075	3.29
Des 27	N	W	L	L	E	I	V	L	I	L	D	T	L	D	Y	T	E	K	D	R	L	Y	I	E	K	K	D	I	N	L	I	E	W	L	V	R	E	S	Y	Q	P	Q	V	T	F	L	K	D	P
Prefusion	-5.834	-3.308	-2.677	-1.715	-2.23	-0.211	-1.124	-0.405	-0.783	-0.882	-3.683	-0.023	0.24	-2.228	-0.352	0.963	-1.628	-1.609	-1.722	0	-3.446	1.342	-0.496	-3.668	-1.638	-1.506	-2.737	0	0.971	-0.294	-0.454	-1.384	-1.082	-0.663	0	0	-1.247	-1.649	-0.676	0	-1.448	-2.042	-1.904	0.158	0.351	-0.445	-1.116	-4.283	-4.412
Postfusion	-1.711	0	0	0	0	3.526	4.322	-0.376	1.489	0.335	3.922	3.164	1.719	1.649	2.019	0.751	1.666	0.816	-1.12	0	0.558	1.596	0.474	1.213	4.495	3.395	-2.184	0	4.699	0.484	-0.511	-0.63	1.252	3.333	0	0	2.059	-0.389	1.211	0	2.512	-0.538	1.357	0.623	3.311	1.007	1.677	1.257	4.059
Des 28	N	I	L	L	E	I	V	L	I	L	D	M	L	D	F	T	E	K	D	R	L	F	I	E	K	K	D	I	N	F	I	E	W	L	I	R	E	R	Y	Q	P	Q	V	T	F	L	K	D	P
Prefusion	-5.833	-2.021	-1.542	-1.76	-1.756	-0.161	-1.455	-0.028	-0.795	-1.468	-3.89	0.812	0.129	-2.48	0.418	0.185	-2.157	-1.637	-1.716	0	-3.578	-1.61	1.002	-3.497	-1.98	-1.565	-2.8	0	1.04	-1.616	-0.232	-0.885	-1.55	-0.513	-0.793	0	-3.094	-0.816	-0.412	0	-1.48	-2.005	-1.88	-0.175	0.44	-0.579	-1.622	-4.475	-4.633
Postfusion	-1.597	0	0	0	0	3.147	2.803	-0.257	0.757	1.364	3.777	2.42	2.106	1.24	1.704	0.888	0.717	1.733	-1.397	0	0.364	0.257	0.419	-0.254	2.426	4.737	-2.094	0	2.697	1.956	-0.016	-1.426	2.361	3.399	3.703	0	2.118	0.148	1.281	0	2.482	-0.518	1.103	0.722	3.236	2.441	1.133	1.789	2.926
Des 29	N	K	L	L	E	I	V	L	I	L	D	T	L	H	F	T	E	K	D	R	L	F	I	E	K	K	D	I	N	F	I	E	W	L	V	R	E	S	Y	Q	P	Q	V	T	F	L	K	D	P
Prefusion	-5.832	-2.705	-1.077	-1.78	-1.742	-0.167	-1.39	-0.024	-0.843	-1.466	-3.844	0.054	0.28	-0.602	0.227	0.895	-1.714	-1.677	-1.559	0	-3.754	-1.543	-0.313	-3.459	-1.994	-1.581	-2.774	0	1.142	-1.683	-0.189	-0.808	-1.592	-0.574	0	0	-1.222	-1.605	-0.447	0	-1.465	-2.044	-1.816	0.175	0.337	-0.328	-1.017	-4.335	-4.425
Postfusion	-1.345	0	0	0	0	4.031	4.233	-0.144	1.378	0.432	4.201	3.347	2.06	1.731	2.057	1.503	0.192	-0.992	-0.012	0	0.766	3.354	0.525	0.638	3.591	4.894	-2.171	0	1.88	1.176	-0.784	-0.223	0.246	1.62	0	0	1.95	-0.186	1.231	0	2.416	-0.625	1.045	0.405	2.053	1.28	0.974	1.439	3.562
Des 30	N	W	L	L	E	I	V	L	I	M	D	T	L	D	W	I	D	K	D	R	L	Y	I	E	K	K	D	L	N	F	I	E	W	L	I	L	E	S	Y	V	P	Q	V	D	F	L	K	D	P
Prefusion	-5.806	-3.02	-2.361	-1.962	-2.07	-0.089	-1.412	-0.217	-1.099	-0.061	-3.663	-0.92	0.195	-2.293	0.023	0.628	-2.184	-1.737	-1.613	0	-3.958	2.439	-0.709	-3.518	-2.002	-1.628	-2.819	-0.93	0.993	-1.319	-0.353	-0.731	-1.492	-0.776	-1.062	-0.304	-0.54	-1.499	-0.554	0.436	-1.548	-2.06	-1.833	-2.132	0.344	-1.252	-0.183	-4.598	-4.379
Postfusion	-1.614	0	0	0	0	3.054	2.872	-0.515	0.475	2.597	3.391	3.086	1.929	1.314	0.39	2.076	0.597	-0.367	-0.419	0	2.366	-0.654	-0.256	0.398	2.583	4.368	-2.123	-0.056	2.605	1.651	0.226	-1.253	2.282	3.568	3.406	2.692	4.605	-0.188	1.047	0.138	2.912	-0.901	1.187	1.871	3.345	2.717	1.147	2.549	3.262
Des 31	N	Y	L	L	E	I	V	Y	I	M	D	T	L	D	W	D	E	K	D	R	I	Y	I	E	K	K	D	L	N	F	I	E	W	L	I	R	E	S	L	V	P	Q	V	T	F	L	K	D	P
Prefusion	-5.799	-3.05	-2.266	-1.82	-1.464	-0.23	-1.167	0.056	-0.918	-0.585	-3.674	0.399	-0.197	-1.746	0.162	0.766	-2.731	-1.43	-1.976	0	-2.739	2.088	-0.702	-3.509	-1.965	-1.63	-2.831	-1.279	1.355	-1.358	-0.204	-0.805	-1.595	-0.684	-1.048	0	-1.286	-1.659	0.185	-0.103	-1.822	-1.975	-1.914	0.128	0.472	0.099	-1.298	-4.299	-4.485
Postfusion	-1.702	0	0	0	0	4.62	4.284	0.222	0.385	0.502	3.365	3.263	1.771	1.2	2.424	0.206	0.815	1.746	0.164	0	1.284	-0.479	-0.281	0.687	4.048	4.147	-2.174	0.012	2.591	1.559	0.254	-0.039	2.401	3.344	3.65	0	2.463	-0.155	0.742	0.248	2.312	-0.11	1.054	0.611	3.251	2.493	1.06	3.087	2.655
Des 32	N	W	L	L	E	L	V	L	I	L	D	T	L	D	E	T	D	K	D	R	L	F	I	E	K	K	D	I	N	F	I	E	W	L	V	R	E	S	Y	Q	P	N	V	T	F	L	K	D	P
Prefusion	-5.803	-2.929	-2.287	-1.293	-2.163	0.338	-1.059	-0.427	-1.091	-0.854	-3.915	-0.206	0.238	-2.27	-1.031	1.04	-2.161	-1.58	-1.645	0	-3.535	1.322	-0.201	-3.453	-2.039	-1.598	-2.775	0	1.032	-1.554	-0.276	-1.016	-1.565	-0.458	0	0	-1.307	-1.649	-0.392	0	-1.668	-1.404	-1.855	-0.011	0.294	-0.642	-1.65	-4.601	-4.495
Postfusion	-0.593	0	0	0	0	2.433	2.46	-0.894	1.195	0.082	3.821	3.15	1.678	1.187	2.786	-0.1	0.748	1.73	-0.28	0	0.714	1.989	0.879	0.046	3.331	3.106	-2.046	0	2.106	0.902	-0.882	-0.226	0.521	1.03	0	0	2.023	-0.11	1.136	0	3.147	2.352	1.157	0.67	2.243	1.931	0.278	2.866	3.503
Des 33	N	I	L	L	E	L	V	L	I	L	D	M	L	D	F	T	I	K	D	L	I	F	I	E	K	K	D	I	N	F	I	E	W	L	V	R	E	R	Y	Q	P	Q	V	T	F	L	K	D	P
Prefusion	-5.801	-2.251	-1.744	-0.655	-1.76	0.379	-1.487	-0.311	-1.04	-1.502	-3.631	0.98	-0.005	-1.832	-0.251	0.037	-0.766	-1.756	-1.556	-1.172	-1.418	-1.954	-0.414	-3.523	-2.01	-1.578	-2.778	0	1.123	-1.726	-0.283	-0.935	-1.805	-0.784	0	0	-3.111	-0.724	0.319	0	-1.528	-2.145	-1.951	-0.194	0.431	-0.72	-1.583	-4.702	-4.524
Postfusion	-0.808	0	0	0	0	1.855	1.782	-0.741	1.144	0.103	4.257	1.793	1.649	1.287	1.643	0.666	0.122	0.257	-1.654	2.991	2.199	1.355	0.871	0.047	2.654	3.129	-0.152	0	3.317	1.065	-0.351	-1.432	1.884	2.384	0	0	1.905	0.148	1.246	0	2.554	-0.452	1.287	0.306	2.234	2.663	0.342	3.713	2.676
Des 34	N	F	L	L	E	I	V	L	I	L	D	M	L	D	F	T	I	K	D	L	L	F	I	E	K	K	D	I	N	F	I	E	W	L	V	R	E	R	Y	Q	P	Q	V	T	F	L	K	E	P
Prefusion	-5.797	-2.65	-2.378	-1.928	-1.742	-0.078	-1.147	0.029	-0.792	-1.435	-3.335	0.837	0.238	-2.465	-0.269	0.187	-0.706	-1.284	-1.491	-1	-2.833	-1.557	-0.366	-3.709	-1.843	-1.565	-2.773	0	1.143	-1.49	-0.22	-0.867	-1.464	-0.655	0	0	-3.078	-0.784	-0.456	0	-1.409	-2.195	-1.877	0.101	0.361	-0.688	-1.614	-3.537	-4.519
Postfusion	-1.5	0	0	0	0	4.162	3.823	-0.196	0.389	-0.348	4.416	2.631	1.841	0.996	1.259	0.691	0.042	0.136	-1.478	1.227	1.599	1.091	-0.691	0.663	2.66	3.865	0.093	0	2.364	0.662	-0.169	-0.957	2.591	1.642	0	0	1.662	0.361	0.991	0	2.511	-0.041	0.979	0.29	2.907	0.828	0.206	3.02	3.098
Des 35	N	F	L	L	E	I	V	L	I	L	D	T	L	D	W	D	E	K	D	R	L	Y	I	E	K	K	D	L	N	H	I	E	W	L	V	R	E	S	Y	V	P	Q	V	T	F	L	K	D	P
Prefusion	-5.842	-2.845	-2.431	-1.889	-1.901	-0.074	-1.259	-0.607	-0.716	-1.093	-3.63	0.146	0.209	-2.284	-0.095	0.516	-2.476	-1.63	-1.631	0	-3.523	1.171	-0.55	-3.341	-1.943	-1.615	-2.823	-0.832	0.924	-1.126	-0.446	-1.202	-1.742	-0.923	0	0	-1.238	-1.653	0.442	-0.388	-1.712	-2.02	-1.816	0.16	0.375	-0.979	-0.188	-4.415	-4.56
Postfusion	-1.315	0	0	0	0	2.992	3.657	-0.396	0.924	1.138	3.919	3.157	2.016	1.966	2.402	-0.925	1.521	1.371	-0.249	0	0.745	1.786	0.612	0.715	4.453	4.3	-2.6	-0.121	2.078	2.081	0.043	-1.261	2.709	1.284	0	0	2.488	-0.097	1.134	0.114	2.919	-0.918	1.322	0.585	3.227	2.927	1.215	3.015	2.622
Des 36	N	I	L	L	E	I	V	L	I	L	D	M	L	D	W	T	I	K	D	L	L	Y	I	E	K	K	D	I	N	L	I	E	W	L	I	R	E	R	Y	Q	P	Q	V	T	F	L	K	D	P
Prefusion	-5.779	-2.274	-1.793	-1.485	-1.747	-0.125	-1.269	-0.045	-0.816	-1.445	-3.733	1.292	0.218	-2.361	-1.217	0.678	-0.593	-1.642	-1.424	-1.653	-3.72	1.925	-0.878	-3.323	-1.89	-1.523	-2.761	0	0.907	-0.318	-0.541	-1.163	-1.443	-0.918	-0.991	0	-3.127	-0.765	-0.838	0	-1.41	-2.081	-1.861	0.139	0.325	-0.348	-1.117	-4.358	-4.428
Postfusion	-1.74	0	0	0	0	3.467	2.744	-0.222	1.215	1.134	4.585	1.87	1.899	0.028	1.031	0.636	1.146	0.131	-1.369	0.934	0.447	1.352	0.369	1.586	4.253	4.792	-1.573	0	4.2	0.505	-0.544	-0.926	-0.205	2.834	3.647	0	2.185	0.174	1.296	0	2.413	-0.598	1.127	0.588	3.608	1.476	1.42	2.865	3.179
Des 37	N	K	L	L	E	L	V	L	I	L	D	M	L	D	F	T	E	K	D	R	I	Y	I	E	K	K	D	I	N	F	I	E	W	L	I	R	E	R	L	V	P	N	V	T	F	L	K	D	P
Prefusion	-5.84	-2.671	-1.04	-1.076	-1.743	0.301	-1.118	-0.229	-0.8	-1.551	-3.461	1.328	-0.079	-1.864	0.31	-0.305	-2.409	-1.333	-1.78	0	-1.196	2.363	-0.701	-3.488	-2.02	-1.57	-2.777	0	1.142	-1.703	-0.156	-0.871	-1.478	-0.735	-0.981	0	-3.156	-0.739	0.362	-0.536	-1.854	-1.406	-1.942	-0.172	0.428	-0.526	-1.322	-4.421	-4.667
Postfusion	-0.803	0	0	0	0	0.243	0.082	-0.245	0.807	0.099	4.354	1.927	1.977	1.518	1.1	0.736	1.297	1.339	-1.16	0	2.106	1.308	-0.32	-0.748	4.329	4.334	-2.214	0	2.809	1.752	0.083	-1.153	2.236	3.506	1.534	0	1.989	0.101	0.644	0.159	2.475	1.757	1.064	0.574	3.301	2.623	0.899	1.176	4.206
Des 38	N	Y	L	L	E	L	V	L	I	L	D	T	L	D	W	I	E	K	D	R	L	Y	I	E	K	K	D	L	N	F	I	E	W	L	I	R	E	S	Y	V	P	Q	V	T	F	L	K	D	P
Prefusion	-5.791	-4.96	-2.395	-1.539	-1.717	0.299	-1.475	-0.298	-1.634	-1.493	-3.63	-0.843	0.143	-2.218	0.466	0.29	-1.355	-1.611	-1.503	0	-3.74	1.523	1.005	-3.438	-2.017	-1.628	-2.808	-0.898	0.943	-1.275	-0.261	-0.415	-1.545	-0.766	-0.809	0	-1.229	-1.646	-0.446	0.608	-1.789	-1.986	-1.77	0.175	0.402	-0.593	-1.383	-4.399	-4.612
Postfusion	-0.598	0	0	0	0	2.419	0.826	-0.445	0.103	-1.161	1.526	3.211	1.969	1.079	1.127	1.96	0.73	1.09	-0.135	0	3.708	0.179	-0.318	0.146	2.578	4.138	-2.33	0.069	2.639	1.442	0.359	-1.282	2.328	3.316	3.527	0	1.994	-0.288	0.015	0.08	3.445	-0.828	1.034	0.586	3.244	2.883	1.57	2.292	2.859
Des 39	N	Y	L	L	E	I	V	L	I	L	D	T	L	D	W	D	E	K	D	R	I	Y	I	E	K	V	N	I	N	F	I	E	W	L	I	R	E	S	Y	V	P	Q	V	T	F	L	K	D	P
Prefusion	-5.903	-2.887	-2.639	-1.989	-2.107	-0.053	-0.975	-0.431	-1.228	-1.131	-3.561	0.6	-0.173	-1.8	0.074	0.761	-2.656	-1.221	-1.965	0	-2.775	1.872	-0.967	-3.522	-2.056	-0.338	-1.814	0	0.771	-1.744	-0.311	-0.808	-0.892	-0.836	-1.059	0	-1.342	-1.671	-0.432	0.447	-1.724	-1.992	-1.802	0.451	0.247	-0.079	-1.253	-4.401	-4.298
Postfusion	-1.296	0	0	0	0	3.581	4.327	-0.273	1.484	0.34	3.893	3.247	1.668	1.784	3.118	1.757	0.689	-2.027	-0.917	0	1.537	1.045	-0.375	0.056	3.857	3.251	-0.065	0	2.012	1.485	-0.389	-1.642	2.328	1.93	3.813	0	2.29	-0.133	1.176	0.388	2.273	-0.149	1.195	0.767	2.265	1.292	1.433	0.587	3.749
Des 40	N	F	L	L	E	L	V	L	I	L	D	T	L	D	F	D	E	K	D	R	L	Y	I	E	K	K	D	I	N	L	I	E	W	L	I	L	E	S	L	V	P	N	V	T	F	L	K	D	P
Prefusion	-5.817	-3.202	-2.687	-1.071	-1.989	0.401	-1.162	-0.063	-0.68	-1.567	-3.421	0.087	0.245	-2.419	0.476	0.269	-2.491	-1.391	-1.943	0	-3.678	2.184	-0.874	-3.68	-1.652	-1.498	-2.777	0	0.895	-0.202	-0.497	-1.482	-1.495	-0.609	-1.068	-0.366	-1.14	-1.61	0.294	-0.482	-2.612	-1.315	-1.922	0.002	0.346	-0.624	-1.558	-4.658	-4.499
Postfusion	-1.621	0	0	0	0	2.927	3.711	-0.331	0.037	-0.703	4.316	3.777	2.015	1.603	0.277	-0.831	1.352	-0.238	-1.175	0	0.458	-0.174	-0.344	0.796	3.793	4.736	-2.075	0	4.208	0.781	-0.596	-0.35	0.459	3.495	1.593	2.21	5.281	-0.139	0.686	0.086	2.41	1.742	1.018	0.441	3.601	1.636	1.229	0.66	3.745
Des 41	N	I	L	L	E	L	V	L	I	L	D	T	L	D	W	T	Q	K	D	V	L	Y	I	E	K	K	D	I	N	F	I	E	W	L	V	R	E	S	Y	Q	P	Q	V	T	F	L	K	D	P
Prefusion	-5.799	-2.07	-1.594	-0.702	-2.26	0.474	-1.045	-0.405	-1.118	-0.924	-3.938	-0.025	0.181	-2.251	-0.363	0.917	-0.66	-1.621	-1.611	-1.077	-3.334	1.52	-0.315	-3.472	-1.966	-1.577	-2.771	0	1.164	-1.875	-0.139	-0.899	-1.521	-0.689	0	0	-1.313	-1.644	0.929	0	-1.602	-2.067	-1.836	0.245	0.481	-0.573	-0.93	-4.666	-4.503
Postfusion	-1.716	0	0	0	0	2.456	2.753	-0.958	1.128	0.097	4.061	3.136	1.862	0.797	0.708	0.513	0.741	-0.455	-1.588	1.499	1.795	1.263	-0.478	-0.309	4.291	4.899	-2.676	0	2.756	1.874	-0.113	-1.211	2.277	3.465	0	0	1.666	-0.135	0.96	0	2.564	0.006	1.362	0.662	3.282	2.546	1.003	2.416	3.53
Des 42	N	V	L	L	E	I	V	L	I	L	D	T	L	D	W	T	D	K	D	R	L	Y	I	E	K	V	N	I	N	F	I	E	W	L	I	R	E	S	Y	Q	P	Q	V	T	F	L	K	D	P
Prefusion	-5.786	-1.91	-1.742	-1.523	-2.199	-0.108	-0.873	-0.548	-0.704	-0.887	-3.965	-0.052	0.183	-2.263	-0.556	1.326	-2.38	-1.53	-1.565	0	-3.364	1.86	-0.731	-3.447	-2.071	-0.319	-1.808	0	0.761	-1.676	-0.369	-0.742	-1.161	-0.855	-1.079	0	-1.275	-1.659	0.245	0	-1.203	-2.298	-1.764	0.176	0.398	-0.571	-1.302	-4.352	-4.382
Postfusion	-1.631	0	0	0	0	3.268	2.742	-0.285	1.324	1.025	4.411	3.178	1.732	1.489	0.977	1.68	0.665	0.74	-0.421	0	4.357	1.142	-0.422	-0.205	3.671	2.867	0.033	0	2.629	1.872	-0.019	-1.377	2.304	3.377	1.566	0	2.394	-0.161	1.259	0	2.518	-0.601	1.282	0.558	3.287	2.588	1.029	1.367	3.041
Des 43	N	K	L	L	E	L	V	L	I	M	D	T	L	D	F	T	I	K	D	L	L	F	I	E	K	K	D	I	N	F	I	E	W	L	I	R	E	S	L	V	P	Q	V	T	F	L	K	D	P
Prefusion	-5.781	-2.142	-0.762	-1.37	-2.029	0.163	-1.152	-0.103	-0.427	0.157	-3.686	-0.168	0.248	-2.367	-0.301	0.275	-0.355	-1.69	-1.78	-1.245	-3.731	-1.649	1.051	-3.45	-1.97	-1.568	-2.793	0	1.144	-1.669	-0.164	-0.725	-1.78	-0.705	-0.877	0	-1.435	-1.636	0.071	-0.04	-2.204	-1.837	-1.706	0.523	0.407	-0.642	-0.651	-4.292	-4.639
Postfusion	-1.242	0	0	0	0	2.814	3.344	-0.422	0.423	0.525	3.804	3.103	1.795	1.253	4.669	1.198	-0.228	-0.08	-2.159	0.692	-0.08	0.985	-0.429	-0.531	2.004	3.164	-2.178	0	2.251	1.573	-0.174	-1.227	2.267	1.701	1.529	0	2.296	-0.139	0.771	0.178	2.34	-0.136	1.305	0.528	3.271	2.755	0.662	1.702	1.913
wild_type	A	G	A	V	T	A	A	V	T	V	L	A	K	K	V	S	T	G	N	R	A	T	V	S	T	N	K	I	D	M	V	S	F	N	V	R	D	A	V	Q	S	V	Q	H	K	V	S	V	E
[truncated: 8 more columns]
