# Supplementary material for: A general computational design strategy for stabilizing viral class I fusion proteins
Source: Nat Commun. 2024 Feb 13;15:1335. doi: 10.1038/s41467-024-45480-z (PMC10864359; doi:10.1038/s41467-024-45480-z)
Supplement: Supplementary file 6 — Supplementary Data 3 [file 41467_2024_45480_MOESM6_ESM.xlsx]

## Sheet: DDG_alanine_scanning
Residue position	Sequence	DDG_Prefusion (REU)	DDG_Postfusion (REU)	DDGpost – DDGpre (REU)	DDG changes after alanine substitutions on each residue position. DDG < -1 indicates stabilizing substitutions while DDG > 1 indicates destabilizing changes. The difference DDGpost – DDGpre was used to identify residue positions where the alanine substitution was more stabilizing of the prefusion state than the postfusion state. Our selection filters were: 1) DDGpost-DDGpre >= 0.7. 2) DDG_Prefusi…
703	N	1.11863	3.00884	1.89021
704	S	0.131293	3.80265	3.67135
705	V	8.08016	1.88904	-6.19112
706	A	0	0	0
707	Y	16.0886	16.0246	-0.0639834
708	S	0.247884	-1.33469	-1.58258
709	N	1.03836	1.21867	0.18031
710	N	2.24078	2.2873	0.0465231
711	S	-0.465986	0.101436	0.567423
712	I	9.13144	6.82045	-2.311
713	A	0	0	0
714	I	13.8841	15.5491	1.66497
715	P	0.853553	1.49055	0.636999
716	T	3.47955	5.74127	2.26172
717	N	1.02487	-0.459826	-1.48469
718	F	12.2012	12.8492	0.647959
719	T	-0.327627	1.19486	1.52249
720	I	10.4109	7.24233	-3.16856
721	S	-1.06531	-2.23197	-1.16667
722	V	9.51485	8.7381	-0.776757
723	T	1.76912	4.80159	3.03246
724	T	3.15023	2.12211	-1.02812
725	E	4.01406	6.18545	2.17139
726	I	8.51633	6.45113	-2.06519
727	L	7.82052	7.95359	0.133069
728	P	-0.851814	0.0670068	0.918821
729	V	10.2812	4.82876	-5.45242
730	S	-0.955669	-0.648904	0.306765
731	M	4.88205	5.73851	0.856463
732	T	0.493462	1.34082	0.847354
733	K	5.46633	0.597166	-4.86916
734	T	2.59781	-0.713379	-3.31119
735	S	-0.933938	-0.450038	0.4839
736	V	10.1777	8.2155	-1.96217
737	D	2.91867	5.82838	2.90971
738	C	0.101814	0.000453515	-0.101361
739	T	1.08764	0.722676	-0.364966
740	M	1.28137	0.953212	-0.328156
741	Y	15.6107	8.46633	-7.14433
742	I	11.4613	11.0856	-0.375699
743	C	0.0386243	-0.091421	-0.130045
744	G	-3.3551	3.98545	7.34055
745	D	5.39509	3.21228	-2.1828
746	S	0.0789116	-2.10639	-2.1853
747	T	0.443122	0.0975813	-0.34554
748	E	2.33095	3.68178	1.35083
749	C	-0.00188964	0.258995	0.260884
750	S	-2.50423	-3.49101	-0.986772
751	N	-0.505442	-0.556538	-0.051096
752	L	7.41931	6.61652	-0.802797
753	L	8.78466	8.21784	-0.566818
754	L	0.743197	1.14875	0.405556
755	Q	0.549811	1.88556	1.33575
756	Y	9.63632	13.0445	3.40816
757	G	4.6144	3.6017	-1.0127
758	S	0.236659	1.98039	1.74373
759	F	5.56595	11.4809	5.91497
760	C	-0.0917234	0.000188964	0.0919123
761	T	0.425661	-1.37721	-1.80287
762	Q	3.03175	5.76663	2.73488
763	L	7.02048	8.71697	1.69649
764	N	1.2715	4.51085	3.23934
765	R	1.48605	3.20113	1.71508
766	A	0	0	0
767	L	10.4252	9.34271	-1.0825
768	T	0.047997	0.473167	0.42517
769	G	-3.03738	0.0179138	3.05529
770	I	8.34172	4.76485	-3.57687
771	A	0
772	V	-0.0928571
773	E	0.271126
774	Q	0.880499
775	D	9.06379
776	K	0.564739
777	N	0.158541
778	T	0.427627
779	Q	-0.501701
780	E	-1.62184
781	V	9.88885
782	F	15.6352
783	A	0
784	Q	2.08012
785	V	6.67589
786	K	0.176644
787	Q	0.910506
788	I	11.0725
789	Y	10.5933
790	K	2.26164
791	T	1.45631
792	P	-1.38692
793	P	-0.618707
794	I	3.96871
795	K	2.04777
796	D	5.08689
797	F	13.1896
798	G	0.196939
799	G	5.0602
800	F	14.5819
801	N	5.13462
802	F	16.7952
803	S	1.71765
804	Q	0.525926
805	I	11.6591
806	L	7.79675
807	P	0.447921
808	D	4.84437
809	P	-0.954082
810	S	1.6034
811	K	0.561716
812	P	-1.56009
813	S	1.06701
814	K	2.92906
815	R	4.1997
816	S	1.07906
817	F	3.18209
818	I	10.1599
819	E	5.71935
820	D	0.463039
821	L	5.18639
822	L	10.5277
823	F	8.68662
824	N	-0.0955782
825	K	1.28265
826	V	7.08707
827	T	-1.45204
828	L	-0.373469
829	A	0
830	D	1.77252
831	A	0
832	G	4.9458
833	F	9.45854
834	I	4.42638
835	K	1.70178
836	Q	-1.74271
837	Y	10.0638
838	G	15.6147
839	D	1.99649
840	C	-0.0047619
841	L	2.00779
842	G	3.53224
843	D	-4.82585
844	I	-3.55582
845	A	0
846	A	0
847	R	-2.01096
848	D	1.5438
849	L	1.87245
850	I	6.11837
851	C	0.00634921
852	A	0
853	Q	2.43469
854	K	0.175321
855	F	6.24603
856	N	-0.616629
857	G	7.33541
858	L	11.66
859	T	5.32619
860	V	4.47203
861	L	6.28152
862	P	0.0768707
863	P	1.41712
864	L	8.52608
865	L	7.9322
866	T	4.61754
867	D	0.914701
868	E	3.3607
869	M	0.887226
870	I	8.09622
871	A	0
872	Q	-0.181897
873	Y	11.0725
874	T	0.780952
875	S	-2.97434
876	A	0
877	L	8.75026
878	L	7.75272
879	A	0
880	G	0.780385
881	T	-2.31508
882	I	6.17717
883	T	1.5059
884	S	-4.3102
885	G	2.96701
886	W	15.8812
887	T	-2.23794
888	F	11.8995
889	G	-1.36164
890	A	0
891	G	0.413757
892	A	0
893	A	0
894	L	6.94932
895	Q	2.79909
896	I	9.81561
897	P	1.51017
898	F	11.0575
899	A	0
900	M	5.76667
901	Q	5.30238
902	M	8.25117
903	A	0
904	Y	4.96296
905	R	4.48141
906	F	15.8131
907	N	1.22963
908	G	-3.15317
909	I	8.92237
910	G	3.11969
911	V	10.3848
912	T	-0.483862	1.10669	1.59055
913	Q	2.43069	-0.110166	-2.54085
914	N	-1.08333	-0.00139834	1.08193
915	V	6.45374	0.533598	-5.92014
916	L	5.25385	7.51429	2.26043
917	Y	11.7562	2.0006	-9.75563
918	E	1.86077	0.756614	-1.10416
919	N	2.20098	6.83636	4.63537
920	Q	3.39524	0.449206	-2.94603
921	K	0.913946	1.70389	0.789947
922	L	3.33379	4.11686	0.783069
923	I	7.55238	8.04803	0.495654
924	A	0	0	0
925	N	-0.771429	-0.162018	0.60941
926	Q	2.40083	0.348715	-2.05212
927	F	16.7466	10.3461	-6.40042
928	N	4.9116	7.22271	2.31111
929	S	-1.45544	-2.06565	-0.610204
930	A	0	0	0
931	I	9.26901	7.84289	-1.42611
932	G	-2.78212	-2.6907	0.091421
933	K	0.0716931	0.0555178	-0.0161754
934	I	8.43103	6.84819	-1.58284
935	Q	-0.451361	1.64327	2.09463
936	D	-0.62483	-0.413757	0.211073
937	S	-1.44478	-5.16383	-3.71905
938	L	8.88159	7.92959	-0.952003
939	S	-2.46735	-2.42551	0.0418367
940	S	-0.0557823	-4.52328	-4.4675
941	T	-0.744898	1.16088	1.90578
942	A	0	0	0
943	S	0.998073	-2.06633	-3.0644
944	A	0	0	0
945	L	8.3842	11.1903	2.80612
946	G	-2.30763	-4.13352	-1.82589
947	K	-0.887491	1.93163	2.81912
948	L	12.0758	11.0447	-1.03107
949	Q	5.12434	3.9994	-1.12494
950	D	-0.695238	0.623129	1.31837
951	V	4.99732	4.84592	-0.151398
952	V	5.04138	5.22517	0.183787
953	N	1.26002	-2.66837	-3.92838
954	Q	1.96017	0.310544	-1.64962
955	N	-0.796221	4.71867	5.51489
956	A	0	0	0
957	Q	-1.32642	0.296334	1.62275
958	A	0	0	0
959	L	8.67215	9.69373	1.02158
960	N	-3.21689	5.00673	8.22362
961	T	0.825132	0.645314	-0.179819
962	L	12.1384	10.4866	-1.65178
963	V	4.14633	4.78337	0.637037
964	K	-0.898224	0.322184	1.22041
965	Q	2.22974	-0.467536	-2.69728
966	L	7.14739	8.63976	1.49237
967	S	-2.06973	-3.02642	-0.956689
968	S	-3.43084	-1.30159	2.12925
969	N	2.21905	3.09758	0.878534
970	F	11.6135	11.017	-0.596447
971	G	4.43193	-2.34856	-6.7805
972	A	0	0	0
973	I	3.35884	10.4079	7.04909
974	S	-1.07457	-4.19346	-3.1189
975	S	0.569048	-1.70106	-2.27011
976	V	4.95189	4.14754	-0.804346
977	L	8.24554	10.323	2.07748
978	N	-0.0301587	3.07449	3.10465
979	D	1.03367	-1.77143	-2.8051
980	I	11.2459	8.71429	-2.53159
981	L	6.12207	8.2158	2.09373
982	S	-1.58141	-1.46463	0.11678
983	R	6.98061	4.90941	-2.0712
984	L	6.23847	8.17067	1.9322
985	D	0.209788	7.17294	6.96315
986	P	-1.08787	2.57729	3.66515	The prefusion base construct S-2P features the K986P and V987P mutations. We omitted these mutations in the postfusion state due to concerns that the prolines could potentially disrupt the structural integrity of the postfusion helical core and introduce unwanted artifacts into our subsequent analyses. As a result, the energy changes reported for these two positions in the postfusion state corres…
987	P	-2.18571	5.85193	8.03764
988	E	1.48904	2.44176	0.952721
989	A	0	0	0
990	E	0.356463	2.90797	2.55151
991	V	1.88934	3.62959	1.74025
992	Q	2.19717	2.7336	0.536432
993	I	9.12755	4.33821	-4.78934
994	D	-1.17033	0.686886	1.85722
995	R	2.48719	7.55404	5.06686
996	L	9.62513	7.64187	-1.98326
997	I	11.8072	11.1964	-0.610847
998	T	-0.673356	1.15242	1.82577
999	G	3.29452	-2.78923	-6.08375
1000	R	8.31187	6.69592	-1.61595
1001	L	8.28001	9.90877	1.62876
1002	Q	0.69966	1.06614	0.366478
1003	S	-2.89554	-4.52211	-1.62657
1004	L	10.5293	9.7285	-0.800831
1005	Q	1.72646	1.86602	0.139569
1006	T	0.456576	2.17744	1.72086
1007	Y	14.7475	7.97113	-6.77642
1008	V	6.47566	5.54063	-0.935034
1009	T	1.75034	0.343726	-1.40661
1010	Q	0.80446	3.59327	2.78881
1011	Q	2.33228	1.77763	-0.554649
1012	L	6.27543	9.55057	3.27513
1013	I	8.24713	8.02993	-0.217196
1014	R	5.88027	3.69395	-2.18632
1015	A	0	0	0
1016	A	0	0	0
1017	E	1.94554	3.84067	1.89512
1018	I	6.57695	6.16886	-0.408088
1019	R	4.51429	7.34777	2.83348
1020	A	0	0	0
1021	S	-2.33296	-2.08235	0.250605
1022	A	0	0	0
1023	N	-1.15072	-0.333976	0.816742
1024	L	3.64626	2.11595	-1.53031
1025	A	0	0	0
1026	A	0	0	0
1027	T	0.762812	0.569803	-0.193008
1028	K	1.8356	-1.22169	-3.05729
1029	M	7.04516	1.57113	-5.47404
1030	S	-4.45612	-3.58787	0.868254
1031	E	5.08348	4.67423	-0.409259
1032	C	0.00873016	0.131444	0.122714
1033	V	7.03859	5.75212	-1.28647
1034	L	7.89444	1.74637	-6.14807
1035	G	2.98541	3.48428	0.498866
1036	Q	6.03847	4.11916	-1.91931
1037	S	-0.440212	-0.814059	-0.373847
1038	K	1.18345	2.15469	0.97124
1039	R	6.85816	6.17528	-0.68288
1040	V	2.80692	4.74221	1.9353
1041	D	3.00314	6.95979	3.95665
1042	F	8.17891	10.4127	2.23382
1043	C	-0.00929705	-0.1322	-0.122902
1044	G	5.46259	13.0734	7.61085
1045	K	2.87918	2.27619	-0.602986
1046	G	6.57921	7.46875	0.889531
1047	Y	6.96277	10.013	3.05019
1048	H	7.87252	9.51224	1.63972
1049	L	14.6615	10.2367	-4.42475
1050	M	6.91731	3.28866	-3.62865
1051	S	-1.73972	-3.29233	-1.55261
1052	F	14.6626	12.1573	-2.50533
1053	P	-0.592366	2.33159	2.92396
1054	Q	6.50665	0.27158	-6.23507
1055	S	-2.50008	1.87415	4.37423
1056	A	0	0	0
1057	P	-1.08246	-1.70079	-0.61833
1058	H	9.02808	2.48356	-6.54452
1059	G	8.01697	0.0361678	-7.9808
1060	V	7.93643	6.22615	-1.71028
1061	V	5.91179	5.09626	-0.815533
1062	F	17.1073	10.1623	-6.94505
1063	L	11.8891	5.1223	-6.76682
1064	H	9.14958	5.89781	-3.25178
1065	V	7.66606	8.19709	0.531028
1066	T	2.70042	3.01243	0.312018
1067	Y	14.595	9.6545	-4.94048
1068	V	5.5232	5.76402	0.240816
1069	P	1.73855	0.0376795	-1.70087
1070	A	0	0	0
1071	Q	0.073545	-1.22687	-1.30042
1072	E	-3.20083	-1.38651	1.81432
1073	K	0.00616024	1.05325	1.04709
1074	N	2.86228	1.33541	-1.52687
1075	F	13.9796	11.738	-2.24161
1076	T	-0.661036	1.60416	2.26519
1077	T	2.47491	-0.00748299	-2.48239
1078	A	0	0	0
1079	P	-0.909221	-3.9288	-3.01958
1080	A	0	0	0
1081	I	10.2935	9.63496	-0.658541
1082	C	-0.00154951	0	0.00154951
1083	H	4.978	5.59497	0.616969
1084	D	5.00714	3.17676	-1.83039
1085	G	8.35729	6.3085	-2.04879
1086	K	1.00533	0.483673	-0.521655
1087	A	0	0	0
1088	H	6.19664	5.46504	-0.731595
1089	F	13.7902	12.5351	-1.25506
1090	P	-1.88692	-2.76395	-0.877022
1091	R	3.2712	7.22483	3.95363
1092	E	2.13243	2.92468	0.792252
1093	G	14.9389	-1.28568	-16.2246
1094	V	7.94274	6.20106	-1.74169
1095	F	14.1845	14.3116	0.127135
1096	V	5.20121	6.62373	1.42252
1097	S	-1.62336	-1.85049	-0.227135
1098	N	5.17823	4.79664	-0.381595
1099	G	6.89252	4.4328	-2.45971
1100	T	2.5059	2.58114	0.0752457
1101	H	1.29728	2.17475	0.877475
1102	W	15.2258	15.8466	0.620824
1103	F	4.79342	6.61024	1.81682
1104	V	6.66002	6.98042	0.320408
1105	T	1.03167	1.07132	0.0396447
1106	Q	4.80348	-1.15771	-5.96119
1107	R	4.89958	7.0494	2.14981
1108	N	2.73881	2.83995	0.101134
1109	F	10.274	5.2291	-5.04494
1110	Y	9.96859	6.63299	-3.3356
1111	E	-0.464664	1.4336	1.89826
1112	P	3.35729	3.66992	0.312623
1113	Q	2.71818	2.09856	-0.619615
1114	I	3.25499	0.399509	-2.85548
1115	I	11.1022	6.22789	-4.8743
1116	T	-0.2178	2.13231	2.35011
1117	T	-0.587906	1.61224	2.20015
1118	D	0.72003	2.15892	1.43889
1119	N	2.75355	2.23556	-0.517989
1120	T	3.4839	2.7051	-0.778798
1121	F	4.52891	10.9996	6.47071
1122	V	4.92521	4.34717	-0.578042
1123	S	-1.44119	2.3028	3.74399
1124	G	-1.64354	-0.385752	1.25779
1125	N	2.51039	3.50741	0.997014
1126	C	-0.0232804	0.00124717	0.0245276
1127	D	1.91293	1.35722	-0.555707
1128	V	4.96497	8.6093	3.64433
1129	V	6.77653	0.905593	-5.87094
1130	I	4.36905	5.33303	0.963983
1131	G	2.45272	-2.43141	-4.88413
1132	I	6.89452	0.62415	-6.27037
1133	V	3.81735	4.0421	0.224754
1134	N	0.286168	3.14002	2.85385
1135	N	2.46791	1.67218	-0.795729
1136	T	2.1373	0.54229	-1.59501
1137	V	8.52906	4.66353	-3.86553
1138	Y	4.87661	6.18503	1.30843
1139	D	8.89664	0.656652	-8.23998
1140	P	-2.33549	0.854308	3.1898
1141	L	7.88602	3.85257	-4.03345
1142	Q	1.37513	2.6246	1.24947
1143	P	-1.30238	0.4952	1.79758
1144	E	-0.367082	1.21066	1.57774
1145	L	10.1664	9.25586	-0.910506
1146	D	-1.18598	3.37547	4.56145

## Sheet: (a) Heatmap_all_aa_scanning
All amino acids substitutions on positions with contrasting energetic contributions between pre- and postfusion states, as estimated by alanine scanning (approach (a) ). Additionally, positions naturally bearing alanine are displayed. Below are presented DDG values (REU) after mutation. Negative changes (<-1) indicate stabilizing effects while positive changes (>1) indicate destabilizing effects.…
Prefusion
Mutations	Residue positions
	N703	S704	A706	A713	T719	T732	G744	Q755	S758	N764	A766	G769	A771	E780	A783	P792	P812	T827	A829	A831	Q836	D843	I844	A845	A846	R847	A852	A871	S875	A876	A879	T881	S884	T887	G889	A890	A892	A893	A899	A903	G908	T912	N914	K921	A924	A930	Q935	T941	A942
ARG	0.800113	-1.03757	-1.7407	-0.0766818	-1.81988	3.4003	-4.55314	0.134392	0.70446	-0.786735	2.38318	-3.98469	3.26247	-2.61149	0.864853	1.59263	-1.74649	-3.31327	1.23602	2.1692	0.143348	-2.29611	5.27687	-0.678118	0.349509	0	3.68277	9.2828	-3.39048	15.3925	19.8907	10.3727	28.7411	0.535714	13.2273	-4.51327	-0.830234	21.3881	-1.89017	10.6722	-1.80839	-2.19822	-0.709751	-0.429138	3.70586	6.19524	-2.31523	-2.31013	0.552834
HIS	0.153741	-2.52517	0.230348	7.90605	-2.05503	7.91107	-3.31512	0.682804	-0.950189	-0.105026	1.18946	-3.65378	11.0442	-1.3277	1.39063	6.57124	-4.62574	-0.769388	-1.89667	0.441156	-3.74274	-2.87921	1.58243	0.769917	-0.524528	0.322638	8.4291	1.74229	-2.00658	25.7781	17.5363	1.92449	14.8513	-3.1381	9.72513	-3.72661	-1.86712	19.8181	-4.59751	30.0862	-1.51024	-3.0788	-1.4658	-1.19365	14.6943	2.80877	2.6079	-1.98602	-1.28156
LYS	2.27317	-1.01088	0.0560091	4.01841	-1.21822	8.74316	-2.73288	2.24093	2.38806	2.92555	3.95658	-3.46587	8.02381	-1.70454	2.6274	3.8836	-2.63416	-2.49388	-0.185034	2.95839	0.0464853	0.923356	4.41519	-1.33692	2.39142	4.76534	1.75166	12.4106	-1.88492	23.8601	26.1109	8.30098	33.8577	0.520068	14.0703	0.123772	-1.73919	24.1493	2.36285	11.0416	-1.35117	2.82834	1.93481	0	5.46164	7.99448	0.564512	-0.688738	0.151323
ASP	4.10249	-0.357483	-0.566251	9.71871	2.20038	2.04856	-1.28908	2.30835	0.753137	0.954044	0.308806	-1.34516	11.6955	-1.51791	2.19762	4.14176	-3.25476	-1.76837	2.03851	1.01395	0.621429	0	-3.44766	3.7435	6.78912	1.50053	1.16655	8.2359	1.94683	17.5257	11.4411	10.2146	2.89853	1.76134	17.4635	0.585563	-2.64875	6.82974	2.53182	11.0018	0.216553	0.543424	4.72687	0.3339	16.2465	5.19025	1.90249	-2.10873	-1.73039
GLU	2.5528	-1.24456	0.808692	8.77933	0.0676115	4.46478	0.297846	0.259713	-0.940363	0.442252	2.24924	-2.58159	9.32555	0	2.71236	5.13639	-4.76618	-1.8381	0.792139	2.71088	-0.826644	-1.44792	-3.90922	4.02532	2.88802	3.01686	4.86629	8.75593	-1.45212	27.3944	13.5247	10.3837	12.8169	-0.473734	17.2012	2.16323	-2.09656	14.8876	-0.216893	5.49301	-1.1062	1.34271	3.56417	-0.932237	10.9604	4.39456	0.613681	-0.591043	-0.183862
SER	2.4616	0	0.686886	2.22014	1.0856	2.07298	-2.27785	2.26073	0	3.31576	2.82827	-0.856614	5.06769	1.03696	4.02143	1.31032	-3.54263	-0.119728	2.85877	3.72997	-1.21984	-1.02343	4.58061	2.09153	-0.281633	1.36825	-0.473998	5.00533	0	3.3768	3.80136	1.36678	0	0.721731	5.20435	1.70911	-1.1658	3.16678	0.834618	4.60869	-0.181708	-0.74127	1.26342	0.586168	3.71565	4.36224	2.25737	0.475283	-0.793991
THR	2.10559	-0.988246	1.92483	2.08511	0	0	-3.63991	2.18503	-0.211338	1.45038	2.99694	-2.7438	4.813	-0.393651	4.50597	-2.79475	-2.04977	0	3.6294	4.75986	-3.32324	-2.99017	3.75166	6.52593	1.89921	-0.94641	-0.672411	6.1785	-2.826	7.1579	5.22804	0	0.138209	0	8.21636	-0.607445	-1.2285	5.66274	0.108881	8.23685	-0.812283	0	-0.245427	0.676531	7.78356	8.78881	0.0529856	0	1.19392
ASN	0	-1.47449	-0.830726	3.33995	0.0862434	0.520635	-3.80174	1.11731	-0.889834	0	0.204308	-2.10635	2.65831	-0.785374	0.0780045	2.82608	-1.25775	-2.99898	2.12812	0.670408	-1.69656	-3.32294	-0.370748	1.93382	1.7093	0.416175	2.1237	5.67593	-0.729441	11.7542	6.4198	2.30797	1.24082	-1.21897	7.17937	-0.64554	-2.45283	4.90034	1.30843	8.23908	-3.82313	-1.41134	0	0.675057	6.96421	3.97581	-1.31969	-2.6924	0.873394
GLN	1.18643	-2.70952	-0.220673	4.88847	0.671958	0.972147	-1.27967	0	-0.732729	2.23632	1.84161	-2.63292	6.67974	-0.834845	1.69769	-0.311187	-2.37732	-1.69796	0.0961829	2.52543	0	-3.24713	-2.35933	0.595427	2.44679	-2.07532	4.05476	7.8401	-3.40658	27.2221	14.1794	3.11444	11.6656	-3.00484	13.9241	0.172487	0.380083	13.1928	-3.57695	4.8079	-1.62797	2.4898	1.47819	0.719161	7.68862	5.06901	0	0.0289116	0.686432
CYS	2.59146	0.682653	2.54966	2.02373	0.707445	1.31236	-3.00941	2.07135	3.21368	2.8955	1.71572	0.0644747	3.52411	0.463416	2.37763	2.55779	1.06198	2.27755	2.77196	3.62687	1.09452	-3.27082	4.92358	4.62158	2.91958	0.47808	3.22029	4.63103	-1.21236	5.93348	4.62517	1.16247	-1.06897	0.904875	9.26327	2.0726	1.68885	5.91757	3.55076	6.27891	-1.0828	1.08723	2.36939	4.14921	5.00189	5.96818	-0.35	1.11833	3.64104
GLY	7.21618	3.85544	2.48027	5.54739	4.95446	6.50862	0	3.4907	2.84403	4.61164	4.42763	0	5.33473	2.18473	4.75185	3.43991	-0.0647392	3.31122	4.48341	2.57823	2.56927	-0.253212	5.53972	2.95166	2.99966	3.42604	1.57657	4.92899	0.952192	6.58579	6.61606	3.29093	1.64524	3.28534	0	4.74426	1.91043	6.61141	4.77358	5.50782	0	3.58734	5.24301	3.12506	6.28401	3.92861	3.9254	2.35488	2.50397
PRO	11.5147	1.73707	-2.15102	20.9124	19.6087	0.720484	-0.842857	13.4989	8.35994	18.3489	24.4902	20.7414	21.2285	20.5271	15.264	0	0	5.81062	10.4449	9.61565	4.72302	7.34683	10.3173	28.3697	12.695	9.99645	22.5687	24.7864	20.6094	26.7359	27.6639	18.0762	14.0305	15.491	21.8623	4.42577	-0.257974	4.00824	2.17377	28.5466	15.8008	2.90382	10.597	4.05079	23.4554	24.6646	20.3001	12.3618	1.73673
ALA	1.11863	0.131293	0	0	-0.327627	0.493462	-3.3551	0.549811	0.236659	1.2715	0	-3.03738	0	-1.62184	0	-1.38692	-1.56009	-1.45204	0	0	-1.74271	-4.82585	-3.55582	0	0	-2.01096	0	0	-2.97434	0	0	-2.31508	-4.3102	-2.23794	-1.36164	0	0	0	0	0	-3.15317	-0.483862	-1.08333	0.913946	0	0	-0.451361	-0.744898	0
VAL	1.10718	-2.95306	1.86463	0.638738	-3.5167	-4.18707	-6.06017	3.23719	2.15915	-0.819388	1.99097	-3.53541	2.80454	-1.39123	2.00117	-1.76765	-0.14161	-3.19898	4.01455	1.06769	-5.43515	-2.12566	2.92982	1.85986	5.47528	-1.69063	11.7537	3.47139	-0.507559	11.1879	0.509562	-4.93299	-3.97354	-0.0115646	7.54841	-1.80998	-2.92056	1.67166	-3.04229	3.4743	-2.85091	-1.42842	-2.71693	-0.00510204	4.18432	6.60544	-1.72498	-2.9373	0.623621
ILE	0.36164	-3.50873	1.51644	3.22445	-3.09244	-3.41587	-7.87252	3.6932	2.96323	-1.35718	-0.692517	-4.62268	6.71383	-3.16818	3.50529	-1.26058	-0.727702	-3.92619	2.04475	2.24796	-5.49505	4.06009	0	0.443802	7.16961	-4.52396	12.2522	5.72967	-0.881557	17.6646	8.01421	0.054006	10.9981	-1.2619	11.2026	-3.84872	-1.80336	1.67906	-1.57207	5.21848	-3.5695	-2.65537	-2.58224	-1.08866	10.2626	10.6387	-2.39611	-3.64906	0.973507
LEU	0.956765	-5.81769	-1.16054	1.90854	-2.92876	-1.88957	-6.93719	-2.40249	-3.50038	-1.63265	-4.35646	-4.43118	7.83156	-3.23243	1.67664	-3.13364	-1.82184	-4.44252	4.45484	0.516478	-5.73318	-7.28084	-3.26538	-2.1593	2.36002	-8.72634	7.44078	-0.863794	-4.37861	24.269	9.94218	-0.0258503	10.6476	-4.48258	10.9138	-5.49471	-2.05839	10.3983	-3.18825	1.7424	-4.86587	-3.98968	-3.48885	-1.04376	10.4531	6.81818	-4.56372	-2.28749	0.0047619
MET	0.231708	-3.0619	-0.194142	1.63193	-1.58311	1.91584	-7.2757	0.0603175	-2.24388	-1.06856	0.761036	-3.40234	1.63896	-4.15461	0.529025	-1.29116	-1.15117	-2.19184	4.71519	1.12861	-1.79169	-9.15843	-4.67457	0.586848	4.20302	-3.79199	3.24482	2.38314	-4.82411	10.3619	13.0662	3.52052	20.292	-5.7319	13.5588	-3.12804	-2.89958	12.411	-1.80011	5.21977	-3.21183	-1.85068	-2.36379	-1.00865	9.59127	5.28356	-2.70983	-0.6226	1.0189
PHE	-2.08269	-5.73299	0.648639	7.79739	-4.84218	4.39456	-6.84694	0.014966	-1.21939	-3.61731	-2.03137	-4.85117	11.132	-2.25794	-0.422336	4.62268	-1.73874	-2.11156	-1.74735	0.931255	-5.69758	-10.8605	-0.0972411	-0.328685	-2.32929	-1.71738	1.03556	-3.39958	1.01795	32.1679	23.6061	6.67128	20.1602	-8.97154	6.6856	-8.737	-1.4452	25.3916	-4.22638	29.7923	-4.38269	-3.36485	3.69769	0.277324	9.99067	1.33723	0.484316	-2.14346	-0.340249
TYR	-1.77385	-5.38333	0.575699	8.89176	-5.09902	8.73409	-6.57933	0.32672	-1.61886	-2.95363	-1.8842	-4.02876	12.5252	-1.66092	-0.00287226	5.86047	-1.28125	-3.43095	-5.26738	1.63367	-4.93821	-8.3093	0.87963	-0.290892	-2.46655	-0.63065	0.884165	-2.17638	-2.17921	37.0528	27.6808	12.1887	23.9897	-7.46334	21.0446	-8.53832	-0.98167	26.0238	-5.91228	31.138	-4.23394	-3.42525	1.62128	0.217649	12.4691	2.11308	0.697997	-1.06663	0.671769
TRP	-1.09255	-4.22222	-1.27891	6.44856	-2.05949	-0.0209373	-10.6062	-3.28609	-2.29365	-5.14206	-3.27381	-8.80283	2.88711	-6.24067	-3.64067	0.970786	-3.23409	-3.31327	-11.3555	-1.05711	-6.14849	-6.23356	5.6305	-0.802419	-1.85805	2.95276	2.66474	-0.918859	-2.48794	40.6896	27.2536	12.3471	37.1592	-9.91599	6.35881	-9.70756	-3.11527	24.1861	-7.04728	17.6759	-1.93787	-3.50729	-1.36293	-2.57812	14.9486	0.633371	0.028458	-0.498299	-2.88779
Postfusion
Mutations	Residue positions
	N703	S704	A706	A713	T719	T732	G744	Q755	S758	N764	A766	G769	Fusion peptide and surroundings																													T912	N914	K921	A924	A930	Q935	T941	A942
ARG	0.363681	3.98307	34.7306	-0.286848	-1.04641	-0.0644369	4.62585	3.31614	1.75136	3.43972	27.4704	12.7916																														5.07079	-2.86644	-1.05193	5.37377	7.83148	2.65639	8.42286	7.36206
HIS	0.596825	-0.699358	20.5222	2.03163	2.80291	0.511451	3.06134	-0.599017	0.971088	4.31451	20.9721	22.3142																														3.95295	-1.85151	0.826379	15.5956	-2.56542	2.82895	1.50514	8.71255
LYS	3.29796	2.51209	36.0211	5.13447	-0.243197	0.00313681	4.82555	4.44637	0.887491	4.89603	21.6764	12.2313																														7.74108	-1.52823	0	4.84339	9.18628	1.17419	12.2588	9.19637
ASP	2.09754	-2.55537	16.0202	4.63511	1.3455	0.100945	5.43299	4.0277	1.71629	5.29913	11.3618	11.8395																														5.8263	-3.32676	3.99667	15.4777	5.12373	9.56731	7.83579	18.0719
GLU	0.564361	1.63088	22.9215	5.60654	1.16209	-0.722336	4.52997	1.95945	0.981104	4.99093	14.3681	10.5223																														8.1737	-1.16905	2.34036	6.65257	4.03658	5.62354	7.44067	13.9267
SER	1.44894	0	5.90461	1.63662	2.57808	1.15299	3.19176	5.90642	0	7.09373	5.73961	6.07577																														4.87604	-4.39762	3.1393	6.24966	3.93896	5.24747	4.26402	4.36735
THR	0.720711	1.49528	7.56871	2.37585	0	0	3.13375	5.16659	0.154686	5.05608	5.77317	10.2153																														0	-3.23231	2.14399	4.21372	3.27491	4.96546	0	8.04694
ASN	0	2.02547	15.4738	2.80079	1.80427	1.20374	3.24033	3.30147	1.3689	0	7.85314	9.13322																														4.35204	0	2.52241	9.75854	2.97906	4.92487	3.21459	12.9921
GLN	0.431897	3.96973	27.1371	4.37661	-0.641988	-0.168745	3.08012	0	0.940212	3.52789	17.8638	19.5361																														5.4966	0.599962	1.39392	4.35635	1.98473	0	2.36221	10.1845
CYS	4.69992	4.41882	6.9989	4.79773	2.56576	2.60775	3.64395	3.86179	2.83987	6.72128	6.13027	4.79399																														1.70529	-0.939796	4.44376	5.53553	3.75983	4.00639	2.60291	9.43057
GLY	3.87441	0.83356	5.25299	4.10268	4.35083	3.48292	0	6.53054	2.99267	8.91149	5.80091	0																														5.37079	0.0989796	4.67732	5.92906	5.9356	7.85087	6.6873	6.35605
PRO	0.65359	5.73182	9.89796	0.540854	26.7072	0.979856	11.5761	14.2416	7.75098	22.6119	17.1582	36.5464																														16.5943	-2.09951	16.2601	20.2399	25.0192	27.1902	27.8168	26.2237
ALA	3.00884	3.80265	0	0	1.19486	1.34082	3.98545	1.88556	1.98039	4.51085	0	0.0179138																														1.10669	-0.00139834	1.70389	0	0	1.64327	1.16088	0
VAL	2.70038	2.33394	5.60756	2.35219	-1.87441	0.811073	5.71961	9.04369	2.5353	1.69161	4.60552	10.4137																														2.69667	-0.0591837	-0.0189342	5.32215	1.17491	3.30057	-2.64172	8.16107
ILE	0.754686	4.27271	20.4161	1.54819	-2.30933	0.455442	10.0242	7.89127	2.7763	1.97668	10.3178	11.9944																														3.18144	-0.447619	-0.54845	5.48209	1.9664	-0.0908919	-3.40752	16.6462
LEU	-0.73065	2.81421	23.3593	1.06935	-1.75714	-1.42506	5.86187	0.835865	-0.608957	5.10828	6.89675	14.6731																														3.20522	-2.38738	-0.359713	8.20918	-4.34278	0.96455	-0.864512	8.08409
MET	1.01175	2.04505	23.1829	2.21534	-1.03008	0.313341	4.88197	2.85767	-0.454308	4.73949	11.7546	26.7633																														4.04392	0.88356	0.886432	2.52865	-3.28836	0.234429	-2.60355	18.2376
PHE	0.427627	2.19856	15.5899	0.311489	-2.34195	-0.533485	3.02937	-1.40363	2.36584	2.74917	21.6152	22.8967																														7.19187	-0.286961	-1.9582	21.8918	-7.32819	0.48802	-1.27052	29.2989
TYR	0.852268	1.96138	32.7399	0.754233	-1.81179	-1.45608	0.755971	-0.542479	1.52358	3.06153	26.8055	24.7282																														5.64104	-1.36005	-0.21421	26.8248	-5.07056	1.51538	1.19252	9.2393
TRP	-1.55038	2.12717	28.9416	-2.17457	3.84093	-1.81085	1.36943	3.03224	2.04845	1.20344	21.7624	28.8923																														5.18855	-3.7655	-3.59618	26.3993	-2.40748	0.515873	9.43862	5.76852
[truncated: 47 more columns]

## Sheet: (b) Heatmap_mobile_areas
All amino acids substitutions on highly mobile areas (approach (b) ). Below are presented DDG values (REU) after mutation. Negative changes (<-1) indicate stabilizing effects while positive changes (>1) indicate destabilizing effects. The prefusion state contains additional residues compared to the postfusion state, because of the presence of the fusion peptide and surrounding regions, which are …
Prefusion
Mutations	Residue positions
	A706	Y707	S708	N709	N710	S711	I712	A713	I714	P715	T716	N717	F718	T719	I720	S721	A771	V772	E773	Q774	D775	K776	N777	T778	Q779	E780	V781	F782	A783	Q784	V785	K786	Q787	I788	Y789	K790	T791	P792	P793	I794	K795	D796	F797	G798	G799	F800	N801	F802	S803
ARG	-1.7407	18.5875	-0.617876	-0.704724	-0.377929	-1.98193	9.51402	-0.0766818	18.0784	10.7825	3.97661	0.842706	18.702	-1.9511	17.7882	-3.67475	3.26247	-1.21474	2.04565	10.0248	9.39932	-0.276493	0.40514	1.13776	-0.744218	-2.61149	36.9666	15.5988	0.864853	-1.2754	16.6873	-1.11353	-1.77347	9.53855	8.89422	-1.75714	1.32252	1.59263	-0.953401	3.15238	-2.85714	5.27509	17.9605	3.01364	1.71398	14.9752	4.44263	18.0286	2.66168
HIS	0.230348	9.67997	-2.813	-0.911262	-2.50752	-3.35476	7.10809	7.90605	9.17566	8.06145	3.41939	0.374263	8.50333	-2.16198	10.7191	-3.73322	11.0442	-1.80087	0.0981104	3.90771	13.2687	0.165382	1.95401	-1.63352	-1.00669	-1.3277	16.1905	8.53152	1.39063	1.4627	8.90265	-4.83348	-0.176531	7.53307	5.21232	-1.06463	-1.21194	6.57124	-4.83027	2.42113	-2.05824	4.39709	7.89233	-1.8791	1.88333	9.6503	4.99365	7.43054	3.7229
LYS	0.0560091	18.2121	2.48655	-0.5726	1.29316	-0.642404	13.0101	4.01841	20.9749	11.5622	4.489	1.79365	19.8982	-1.34384	19.5248	-3.18367	8.02381	-1.02842	1.71772	13.1781	11.5867	0	2.5045	2.15745	-0.0764928	-1.70454	34.8661	17.9844	2.6274	1.66357	20.1385	0	1.76871	9.97457	14.8171	0	2.44244	3.8836	-1.46293	2.84864	0	5.03265	19.664	6.05915	3.82184	18.3721	4.63485	20.0112	2.64826
ASP	-0.566251	17.7645	-0.232653	0.677853	0.0953515	0.699622	15.9859	9.71871	17.6634	6.83726	4.44244	1.57256	18.3089	2.05779	11.6943	-1.6791	11.6955	0.516818	2.03413	5.52441	0	2.12506	4.19913	3.28488	2.56867	-1.51791	17.4311	15.6117	2.19762	5.91179	10.5778	-0.816742	0.417876	9.60975	13.117	3.40608	4.6774	4.14176	-3.80476	-0.359184	-1.67128	0	14.8451	0.0414966	0.470408	17.8134	-1.78141	18.6	4.11784
GLU	0.808692	18.1204	0.383636	0.106236	1.72226	-0.373621	9.68632	8.77933	15.1518	8.49569	3.1881	2.07819	20.9088	0.0871126	11.6576	-5.5483	9.32555	-0.853666	0	4.21576	7.55794	-0.482691	4.31032	0.655896	-0.681973	0	17.6099	15.1929	2.71236	6.94206	9.44478	-2.80348	1.34286	8.99989	11.8764	2.08893	1.3472	5.13639	-3.73197	2.59184	0.432389	4.92143	17.1638	5.64255	4.55004	19.8093	3.71708	17.1194	1.87332
SER	0.686886	17.4961	0	-0.214172	1.76742	0	12.0131	2.22014	16.6835	3.94059	5.30745	1.23277	14.3428	1.08031	13.3181	0	5.06769	1.59917	1.24788	4.18715	10.895	2.00287	3.97763	3.11754	1.8627	1.03696	14.1241	18.1015	4.02143	3.20329	7.27963	-1.41977	3.12143	12.325	13.4741	2.47226	2.6059	1.31032	-2.60782	2.83776	0.856274	6.24592	17.5639	4.9432	5.70714	18.1621	4.87642	17.9262	0
THR	1.92483	16.8051	1.62347	-1.26799	0.405782	0.160091	9.387	2.08511	10.8418	1.07664	0	2.29834	15.1679	0	7.911	-3.48212	4.813	0.941421	2.28862	4.0884	8.31568	1.29592	2.56636	0	0.134769	-0.393651	7.10537	13.9086	4.50597	-0.517385	3.74501	-0.508201	0.603061	9.8887	11.1711	0.568934	0	-2.79475	-1.60714	-1.15669	-0.481141	7.41565	14.1758	10.6315	7.47026	15.9393	4.85246	12.7927	1.88878
ASN	-0.830726	15.5993	0.0249433	0	0	-0.840401	10.7542	3.33995	12.8675	2.6096	3.68314	0	14.3496	-0.0616402	8.46002	-2.29546	2.65831	-0.256538	1.64048	1.48526	6.98405	1.20412	0	1.13352	0.672033	-0.785374	10.4114	13.0986	0.0780045	0.487075	7.0336	-0.550076	0.452494	9.27226	8.94962	0.348224	2.42237	2.82608	-2.78299	1.1034	-0.894029	2.98299	10.1502	3.4579	1.94728	13.9318	0	12.9926	4.54546
GLN	-0.220673	15.5711	2.03322	-1.38545	1.36478	-0.0846183	7.11111	4.88847	12.0054	6.81893	3.58069	1.85903	15.8926	0.457256	8.48413	-3.49996	6.67974	-0.157899	0.125359	0	9.48379	0.534656	3.97475	0.915873	0	-0.834845	13.7697	13.0412	1.69769	0	7.69335	-2.67884	0	7.33447	10.4537	0.997695	1.58273	-0.311187	-2.12177	3.67449	-1.11213	6.14286	12.7017	-1.09448	4.49966	18.4727	4.16315	12.4461	4.48904
CYS	2.54966	16.4111	3.19138	2.7613	3.44354	-0.608957	9.13946	2.02373	12.5763	6.45692	2.52502	3.84176	15.5157	0.584203	10.4977	-2.35605	3.52411	2.20986	1.11421	2.7514	11.2964	3.72139	1.70665	2.66485	1.54165	0.463416	9.54165	16.2734	2.37763	2.75064	4.86576	1.95128	2.11361	11.1762	11.0605	2.48005	5.83288	2.55779	1.48946	3.34388	2.90215	7.75986	13.5906	1.95155	6.30102	17.0735	5.75635	16.3761	6.26308
GLY	2.48027	21.007	3.02714	3.61659	3.73466	4.76308	16.7321	5.54739	22.7604	6.5342	8.31697	3.68855	15.9105	4.92528	15.9879	5.21999	5.33473	2.56655	1.79974	5.08874	12.2325	3.37215	5.88968	5.48791	3.45593	2.18473	17.1893	22.3201	4.75185	6.6336	11.4868	2.16531	4.81871	15.7895	15.9499	4.32018	5.41565	3.43991	0.00714286	4.04932	3.06961	7.26429	18.5312	0	0	21.7463	8.9822	21.939	4.50763
PRO	-2.15102	29.1794	18.4242	1.93772	12.6631	24.996	21.935	20.9124	19.4267	0	22.5754	21.5444	19.4543	19.5391	20.2862	0.500076	21.2285	19.242	18.3323	19.8314	21.2167	12.7016	25.8743	13.8739	20.782	20.5271	25.4237	30.0929	15.264	10.9717	9.44743	0.893046	5.94116	17.4318	21.984	8.50344	0.908768	0	0	8.05918	4.15514	16.7715	32.8442	16.7987	28.4197	24.584	23.3476	24.0121	13.476
ALA	0	16.0886	0.247884	1.03836	2.24078	-0.465986	9.13144	0	13.8841	0.853553	3.47955	1.02487	12.2012	-0.327627	10.4109	-1.06531	0	-0.0928571	0.271126	0.880499	9.06379	0.564739	0.158541	0.427627	-0.501701	-1.62184	9.88885	15.6352	0	2.08012	6.67589	0.176644	0.910506	11.0725	10.5933	2.26164	1.45631	-1.38692	-0.618707	3.96871	2.04777	5.08689	13.1896	0.196939	5.0602	14.5819	5.13462	16.7952	1.71765
VAL	1.86463	16.381	2.22872	1.00639	0.620786	-4.41856	2.66871	0.638738	3.44751	-2.14592	-3.00416	1.43314	12.7893	-3.62517	2.82494	-6.42271	2.80454	0	0.738587	3.62271	5.44146	-1.12702	0.563152	-2.42305	-1.32079	-1.39123	0	11.0705	2.00117	-3.0189	0	-0.0267952	-3.67517	4.36395	5.28012	-0.073356	-0.0571429	-1.76765	0.82449	0.372449	0.752986	5.62045	13.6541	2.82698	8.84116	10.5591	1.61837	10.372	2.5565
ILE	1.51644	14.0387	2.28288	-0.831859	0.691345	-4.87717	0	3.22445	0	2.13991	-2.36935	2.59293	9.77166	-3.20355	0	-6.38938	6.71383	-0.838398	-0.422827	7.82249	5.41531	-1.24853	4.24244	-2.74025	-2.73768	-3.16818	7.14244	8.46648	3.50529	-0.132729	0.607181	-1.29958	1.43137	0	1.69985	-0.45805	-0.818065	-1.26058	0.597279	0	-0.520824	4.82857	10.3893	7.63284	8.12785	12.4193	1.28878	17.0604	2.74486
LEU	-1.16054	9.57808	1.90593	-3.4339	-0.52672	-3.07271	2.2678	1.90854	1.96051	7.03122	-1.52487	1.07955	6.70094	-4.02608	4.6232	-5.79051	7.83156	-2.58394	-0.626757	4.19849	7.27135	-1.71198	-5.23613	-5.60911	-1.58991	-3.23243	8.31946	9.70722	1.67664	-3.15865	-2.06478	-1.56727	-3.21463	1.4167	2.12691	-2.30813	-1.30767	-3.13364	-1.84048	0.711565	-2.74853	3.83923	7.52812	13.6786	1.76497	7.88609	2.26515	8.5014	2.66345
MET	-0.194142	12.0974	1.96712	-3.05472	-0.380348	-3.59225	3.28122	1.63193	8.64365	3.20094	1.73273	1.02048	9.72071	-1.6373	4.48175	-4.92411	1.63896	-0.606954	-0.328571	-0.280839	8.776	0.3661	-0.329365	-4.69917	-1.86274	-4.15461	13.2656	10.7851	0.529025	0.46455	6.64754	-2.17782	-0.993008	3.83772	6.24633	-0.624339	-0.825926	-1.29116	-0.65102	1.77937	-3.01856	4.65506	7.589	-0.136432	0.734694	13.9028	2.16901	6.78545	2.452
PHE	0.648639	3.69754	0.951738	-2.4373	-2.17377	-2.96961	3.46395	7.79739	8.41077	4.19735	0.797997	-1.41417	0	-5.08934	7.88673	-4.57611	11.132	-1.18061	0.404913	5.92683	17.7741	-0.964853	-1.10106	-3.36243	-4.27642	-2.25794	18.7101	0	-0.422336	11.9117	10.6343	-1.39089	-4.56531	8.23813	-1.05355	-0.0256614	-3.60858	4.62268	-0.619312	3.47846	-3.98341	5.29501	0	-4.79596	1.0144	0	3.67192	0	2.53711
TYR	0.575699	0	1.02502	0.183031	-1.54592	-3.96591	4.04834	8.89176	13.4827	9.95404	1.37336	-1.28594	3.13447	-5.15488	11.0562	-4.4955	12.5252	-1.23764	0.779441	11.66	11.9653	-0.174754	1.72562	-2.23711	-2.45933	-1.66092	23.0653	1.24157	-0.00287226	0.651096	12.3043	1.32063	-4.09773	5.26693	0	0.559864	-3.8068	5.86047	-0.589796	-2.50559	-3.81572	5.56156	2.53337	-1.62831	1.8689	3.12748	3.8037	2.04271	3.33787
TRP	-1.27891	8.82022	0.775019	-3.9833	-2.70979	-7.08828	9.58696	6.44856	15.1904	10.3623	22.8642	-3.54036	8.3602	-1.63753	11.6432	-6.0938	2.88711	-4.43246	-3.78254	14.3824	7.47725	-3.5028	-2.65665	-8.3845	-6.27611	-6.24067	28.8991	-0.246674	-3.64067	-1.26969	13.8837	-1.32997	-5.53961	7.7079	1.55076	-1.80336	-3.14218	0.970786	-2.62245	2.21659	-6.58337	1.65627	5.42449	-2.56247	3.02094	0.937793	2.47997	5.14505	1.40023
Postfusion
Mutations	Residue positions
	A706	Y707	S708	N709	N710	S711	I712	A713	I714	P715	T716	N717	F718	T719	I720	S721	Fusion peptide and surroundings
ARG	34.7306	10.7906	-1.7667	-1.08016	3.50091	-3.15427	4.02574	-0.286848	19.3019	6.27517	3.19977	-1.33806	15.8842	-1.0345	25.2273	-1.91327
HIS	20.5222	7.45389	-2.29607	2.22162	1.12812	-1.61474	2.70873	2.03163	11.8746	5.85967	4.58738	-1.83511	7.86368	2.91961	10.1304	7.03296
LYS	36.0211	17.1138	-1.57286	0.879025	3.83144	-1.93719	6.31156	5.13447	24.7892	8.81727	4.24297	0.390136	16.54	-0.23099	20.7782	0.404762
ASP	16.0202	15.3907	-0.469539	1.37211	-0.5387	0.10514	9.60257	4.63511	18.8772	8.97955	5.64981	1.0463	14.9323	1.36088	13.378	8.50042
GLU	22.9215	15.3809	-1.9441	-0.107748	2.15775	-0.843084	6.80926	5.60654	16.1382	7.96036	3.97517	0.0112623	15.0607	1.174	14.8227	1.41599
SER	5.90461	16.6026	0	1.13647	3.42237	0	7.9359	1.63662	17.5575	5.59289	6.55348	1.07302	14.5616	2.59112	9.70117	0
THR	7.56871	11.2788	-1.39735	-1.09331	2.31209	0.655933	5.12785	2.37585	10.8597	3.78299	0	1.80983	9.88851	0	5.35166	-1.11973
ASN	15.4738	11.9572	-0.542933	0	0	-1.19361	6.36277	2.80079	13.6892	2.05794	4.62759	0	11.206	1.81618	8.46701	4.39048
GLN	27.1371	12.9767	-1.31591	1.66183	4.13296	-2.2446	4.33364	4.37661	13.1305	5.55537	3.96497	1.34475	11.4803	-0.630083	9.58265	0.190816
CYS	6.9989	14.2295	-0.640741	1.38265	2.26243	1.53016	6.24902	4.79773	13.3736	2.7901	3.75869	2.35506	11.8383	2.57128	8.20495	-0.458088
GLY	5.25299	18.6839	1.4647	4.22116	5.13855	3.9424	13.2592	4.10268	22.2477	8.28639	9.165	2.97948	18.4108	4.34977	13.3919	2.68545
PRO	9.89796	28.7638	15.8425	2.47649	9.00064	5.12797	11.9844	0.540854	24.3851	0	23.3143	16.7125	15.9916	26.7347	9.48435	14.4293
ALA	0	16.0246	-1.33469	1.21867	2.2873	0.101436	6.82045	0	15.5491	1.49055	5.74127	-0.459826	12.8492	1.19486	7.24233	-2.23197
VAL	5.60756	9.57596	-3.29142	-0.891119	-1.75355	-2.97899	0.0821995	2.35219	4.32509	1.6859	-0.901134	-0.476984	5.37177	-1.87528	1.72952	-2.96871
ILE	20.4161	8.80816	-2.96236	-1.27302	7.04221	-4.59259	0	1.54819	0	0.178534	-1.15223	-0.481633	5.18216	-2.29618	0	-3.62944
LEU	23.3593	4.25098	-3.7336	0.540023	4.56648	-4.17268	0.0907029	1.06935	3.63209	6.29577	-0.973847	-0.755404	5.0537	-1.74505	0.90941	-5.67173
MET	23.1829	7.08503	-2.61678	0.0850718	5.00763	-3.90877	2.07816	2.21534	7.14872	8.35835	2.11017	-0.0973167	6.49652	-1.01531	8.61655	-3.01149
PHE	15.5899	-0.676644	-3.18598	2.25745	-2.95801	-3.73473	1.70272	0.311489	8.92868	4.4062	3.62479	-1.22494	0	-2.3455	10.1735	8.42906
TYR	32.7399	0	-2.53828	1.37789	0.175888	-3.19361	0.361943	0.754233	11.7841	5.3881	3.11912	-0.825283	1.64992	-1.80159	13.276	15.173
TRP	28.9416	0.00294785	-5.06689	-0.631255	-2.07608	-5.0438	-0.957596	-2.17457	16.9217	2.46946	4.7486	-2.42971	-0.474339	4.03723	13.7012	8.61391
[truncated: 269 more columns]

## Sheet: (a) Combinatorial_design
Combinatorial design based on heatmap_all _aa_scanning (approach (a) ): All amino acids scanning was used to define potential mutations at each target position. Allowed residues were chosen based on DDGpost - DDGpre of at least 2 units. Additionally, beneficial mutations for both states were allowed only if the stabilization effect in the prefusion state was at least 4 units greater than in the p…
Designs	Mutated positions
	703	704	706	732	744	755	758	764	766	769	780	783	792	809	812	827	829	836	843	844	845	846	847	871	875	881	884	887	890	892	899	908	912	914	941	942	944	947	955	956	958	978	985	987	990	994	998	1006	1010
Des 001	N	L	P	I	K	L	S	E	L	K	M	A	P	S	S	L	W	F	L	E	L	A	L	A	T	A	A	L	W	D	L	A	L	M	D	E	K	S	D	L	A	L	H	D	R	K	E	W	M
Des 002	N	L	P	V	K	L	N	E	I	K	M	A	P	S	S	Y	Y	T	L	E	L	A	M	F	L	A	A	Q	Y	D	L	A	H	M	D	E	K	S	D	L	A	L	E	S	K	R	E	W	M
Des 003	N	L	P	I	K	L	N	D	L	K	M	A	P	S	S	Y	W	F	L	E	L	A	L	A	A	A	A	L	W	D	V	A	L	M	D	E	L	S	D	I	A	L	H	E	K	L	E	W	M
Des 004	N	L	P	V	K	L	N	E	L	W	M	A	P	S	S	Y	Y	F	L	E	L	A	M	A	A	A	A	L	W	D	V	A	L	M	D	E	I	S	D	I	A	L	H	D	R	R	E	W	M
Des 005	N	L	P	V	K	L	S	E	L	K	I	A	P	S	S	N	Y	L	L	E	L	A	M	A	T	A	V	L	W	D	L	A	L	M	D	E	L	S	D	L	A	L	L	S	K	L	E	W	M
Des 006	N	L	P	V	K	L	N	E	I	K	M	A	P	S	S	N	W	L	L	E	L	A	L	A	A	A	A	M	W	D	V	A	N	M	D	E	K	S	D	L	A	L	L	Q	R	L	E	W	M
Des 007	N	L	P	V	K	L	N	D	L	K	M	A	P	S	S	Y	Y	L	L	E	L	A	M	A	T	A	V	L	W	D	L	A	S	M	D	E	L	S	D	L	A	Q	A	Q	K	L	H	W	M
Des 008	N	L	P	V	K	L	S	E	L	Y	I	A	P	S	S	Y	Y	L	L	E	L	A	M	A	T	A	A	L	W	D	V	A	L	M	D	E	K	S	D	L	A	Q	H	E	K	R	E	W	M
Des 009	N	L	P	V	K	L	N	D	L	K	M	A	P	S	S	Y	W	L	L	E	L	A	L	A	L	A	V	L	W	D	V	A	L	M	D	E	L	S	D	L	A	L	A	Q	K	K	E	W	M
Des 010	N	L	P	V	K	L	S	E	L	W	I	A	P	S	S	Y	W	W	L	E	L	A	M	A	T	A	A	L	W	D	L	A	I	M	D	E	L	S	D	L	A	L	H	E	K	K	E	W	M
Des 011	Y	L	P	V	K	L	N	E	L	K	M	A	P	S	S	Y	W	L	L	E	L	A	L	A	A	A	A	L	W	L	L	A	L	M	D	E	L	S	D	L	A	A	A	Q	K	R	E	W	M
Des 012	N	L	P	I	K	L	S	E	L	K	M	A	P	S	S	N	W	W	L	E	L	A	M	A	A	A	A	L	W	D	L	A	L	M	D	E	L	S	D	L	A	L	E	K	R	L	H	W	M
Des 013	N	L	P	V	W	L	N	E	L	K	M	A	P	S	S	N	W	L	L	E	L	A	M	A	A	A	A	L	W	D	V	A	L	M	D	E	L	S	D	L	A	L	E	H	R	R	E	W	M
Des 014	N	L	P	I	K	L	N	D	L	K	I	A	P	S	S	Y	W	L	L	E	L	A	M	A	A	A	V	M	W	D	V	A	S	M	D	E	K	S	D	L	A	L	E	S	R	K	E	W	M
Des 015	N	L	P	I	K	L	S	D	L	K	M	A	P	S	S	L	Y	L	L	E	L	A	L	A	A	A	A	L	W	D	V	A	L	M	D	E	K	S	D	L	A	L	A	H	K	L	E	Q	E
Des 016	N	L	P	V	A	L	N	D	L	K	M	A	P	S	S	L	Y	L	L	E	L	A	M	A	A	A	A	M	W	D	L	A	L	M	D	E	L	S	D	L	A	Q	L	Q	R	R	E	W	M
Des 017	N	L	P	V	K	L	N	D	L	W	I	A	P	S	S	N	Y	L	L	E	L	A	L	A	L	A	A	L	W	D	V	A	L	M	D	E	I	S	D	L	A	L	H	E	K	K	E	W	M
Des 018	N	L	P	V	L	L	N	E	L	W	R	A	P	S	S	Y	W	L	L	E	L	A	M	A	Q	A	A	L	W	D	L	A	V	M	D	E	K	N	D	L	A	L	A	Q	K	R	E	W	M
Des 019	N	L	P	V	L	L	N	E	L	W	M	A	P	S	S	R	Y	F	L	E	L	A	L	A	A	A	A	Q	W	D	L	A	S	M	D	E	K	S	D	L	A	L	A	Q	K	R	E	W	V
Des 020	N	L	P	I	R	L	N	D	L	K	M	A	P	S	S	N	W	L	L	E	L	A	M	A	L	A	V	A	W	D	V	A	L	M	D	E	L	S	D	L	A	L	L	Q	R	R	E	W	M
Des 021	N	L	P	I	K	L	S	E	L	K	M	A	P	S	S	Y	W	L	L	E	L	A	M	A	T	A	V	L	W	D	L	A	L	M	D	E	L	S	D	L	A	L	A	Q	K	K	E	W	M
Des 022	N	L	P	V	K	L	N	E	L	K	M	A	P	S	S	Y	Y	L	L	E	L	A	M	A	A	A	V	A	W	D	V	A	L	M	D	E	K	S	D	L	A	L	A	H	K	W	R	W	V
Des 023	N	L	P	V	L	L	N	D	L	K	M	A	P	S	S	N	Y	L	L	E	L	A	M	A	A	A	V	A	W	D	V	A	L	M	D	E	L	S	D	L	A	L	A	Q	K	R	E	W	M
Des 024	N	L	P	V	K	L	N	D	L	K	M	A	P	S	S	Y	Y	L	L	E	L	A	M	A	A	A	V	M	W	D	L	A	S	M	D	E	K	S	D	L	A	L	A	H	K	W	E	W	M
Des 025	N	L	P	V	K	L	N	E	L	K	M	A	P	S	S	L	W	L	L	E	L	A	M	A	Q	A	V	A	W	D	L	A	N	M	D	E	L	N	D	L	A	Q	L	Q	K	R	E	W	M
Des 026	N	L	P	V	L	L	N	E	L	K	M	A	P	S	S	L	Y	T	L	E	L	A	M	A	Q	A	V	A	W	D	V	A	L	M	D	E	L	S	D	L	A	L	E	H	K	K	E	W	V
Des 027	N	L	P	V	K	L	S	D	L	K	M	A	P	S	S	Y	Y	L	L	E	L	A	M	A	L	A	A	L	W	D	V	A	L	M	D	E	L	S	D	L	A	Q	E	H	K	E	R	H	M
Des 028	N	L	P	I	K	L	N	D	L	K	M	A	P	S	S	Y	W	F	L	E	L	A	M	A	T	A	A	L	Y	D	L	A	N	M	D	E	K	S	D	L	A	L	E	H	K	R	E	W	M
Des 029	N	L	P	V	K	L	N	D	L	Y	I	A	P	S	S	N	W	L	L	E	L	A	M	Y	A	A	V	A	W	D	L	A	L	M	D	E	K	S	D	L	A	L	A	Q	R	L	H	W	V
Des 030	N	L	P	I	A	L	N	D	L	W	M	A	P	S	S	N	W	L	L	E	L	A	M	A	A	A	V	L	W	D	L	A	L	M	D	E	K	S	D	L	A	L	A	Q	R	R	E	W	M
Des 031	N	L	P	V	L	L	N	E	L	K	I	A	P	S	S	L	Y	F	L	E	L	A	M	A	Q	A	A	L	Y	D	L	A	L	M	D	E	I	S	D	L	A	A	E	H	K	R	E	W	M
Des 032	N	L	P	I	K	L	N	E	L	K	I	A	P	S	S	L	Y	L	L	E	L	A	M	A	T	A	V	L	W	D	L	A	V	M	D	E	L	S	D	L	A	L	A	Q	K	R	E	W	M
Des 033	N	L	P	I	K	L	N	D	N	K	M	A	P	S	S	N	W	T	L	E	L	A	M	A	T	A	V	A	W	D	L	A	L	M	D	E	L	S	D	I	A	L	E	E	K	R	E	R	E
Des 034	N	L	P	V	K	L	N	D	L	K	M	A	P	S	S	R	Y	W	L	E	L	A	L	A	Q	A	V	M	W	D	V	A	L	M	D	D	K	S	D	L	A	L	A	H	R	W	E	W	M
Des 035	N	L	P	V	K	L	N	E	L	K	M	A	P	S	S	Y	W	F	L	E	L	A	L	A	T	A	A	L	W	D	L	A	H	M	D	E	L	S	D	L	A	L	A	H	K	L	E	W	M
Des 036	N	L	P	V	K	L	N	D	L	K	M	A	P	S	S	N	Y	L	L	E	L	A	M	A	A	A	A	L	W	D	L	A	L	M	D	E	L	S	D	L	A	Q	A	Q	K	R	E	W	V
Des 037	N	L	P	I	L	L	N	D	L	K	I	A	P	S	S	Y	W	F	L	E	L	A	M	F	Q	A	V	A	W	D	V	A	L	M	D	E	L	S	D	L	A	L	A	H	K	R	E	W	M
Des 038	N	L	P	V	L	L	N	D	I	K	M	A	P	S	S	Y	W	L	L	E	L	A	L	A	A	A	V	L	W	D	V	A	L	M	D	E	L	S	D	L	A	L	A	Q	R	R	E	W	M
Des 039	N	L	P	I	K	L	N	D	L	K	M	A	P	S	S	Y	W	L	L	E	L	A	A	A	A	A	V	L	W	D	L	A	L	M	D	E	K	S	D	L	A	L	H	E	K	R	E	F	M
Des 040	N	L	P	V	Y	L	S	E	L	R	I	A	P	S	S	N	W	L	L	E	L	A	M	A	A	A	V	L	W	D	V	A	L	M	D	E	L	S	D	L	A	L	H	D	K	L	E	W	M
Des 041	N	L	P	V	Q	L	N	D	L	K	I	A	P	S	S	Y	W	F	L	E	L	A	M	A	Q	A	V	L	W	D	V	A	L	M	D	E	K	N	D	L	A	Q	A	Q	K	L	E	W	M
Des 042	N	L	P	V	K	L	N	D	L	K	M	A	P	S	S	L	Y	L	L	E	L	A	M	A	A	A	V	M	W	D	L	A	L	M	D	E	K	S	D	L	A	L	L	S	R	R	E	Q	E
Des 043	N	L	P	V	A	L	N	D	N	W	I	A	P	S	S	Y	Y	L	L	E	L	A	M	A	T	A	V	L	W	D	L	A	N	M	D	E	L	S	D	L	A	Q	L	S	R	R	E	F	M
Des 044	N	L	P	V	K	L	N	D	I	K	R	A	P	S	S	Y	W	L	L	E	L	A	L	A	A	A	V	A	W	D	L	A	L	M	D	E	K	S	D	L	A	L	H	D	K	L	E	W	M
Des 045	N	L	P	V	K	L	N	D	L	K	M	A	P	S	S	L	Y	Y	L	E	L	A	M	A	Q	A	V	L	W	D	V	A	L	M	D	E	L	S	D	L	A	L	H	S	R	K	E	W	V
Des 046	N	L	P	V	Y	L	N	D	N	K	M	A	P	S	S	Y	W	T	L	E	L	A	M	A	L	A	V	L	W	D	V	A	L	M	D	E	K	S	D	L	A	L	A	Q	R	R	E	W	M
Des 047	N	L	P	V	K	L	N	E	L	K	M	A	P	S	S	Y	Y	L	L	E	L	A	M	A	A	A	A	L	W	D	V	A	S	M	D	E	K	S	D	L	A	L	E	H	K	R	E	W	M
Des 048	N	L	P	V	R	L	N	D	L	K	I	A	P	S	S	Y	Y	L	L	E	L	A	M	A	Q	A	A	L	Y	D	L	A	L	M	D	E	L	S	D	L	A	L	E	H	K	R	E	W	M
Des 049	N	L	P	V	K	L	N	E	D	W	M	A	P	S	S	Y	Y	L	L	E	L	A	L	A	L	A	V	M	W	D	L	A	H	M	D	E	K	S	D	L	A	L	H	E	K	K	E	H	R
Des 050	Y	L	P	V	Y	L	N	D	L	K	M	A	P	S	S	R	W	L	L	E	L	A	L	A	T	A	A	L	Y	L	V	A	I	M	D	D	I	R	D	V	A	L	L	H	R	L	W	W	M
Des 051	Y	L	P	V	L	L	N	D	L	K	M	A	P	E	S	R	W	L	L	E	L	A	L	A	Q	A	A	L	Y	L	V	A	I	M	D	D	I	R	D	V	A	L	L	W	R	L	W	W	M
Des 052	Y	L	P	V	L	L	N	L	L	M	M	A	P	E	S	R	W	L	L	E	L	A	L	A	T	A	A	L	Y	L	H	L	I	M	D	D	I	R	D	V	A	L	L	W	R	L	W	W	M
Des 053	Y	L	P	V	L	L	N	D	L	K	M	A	P	S	S	R	W	L	L	E	L	A	L	A	L	A	A	L	Y	L	L	A	I	M	D	D	I	R	D	V	A	L	L	W	R	L	E	W	M
Des 054	Y	L	P	V	L	L	N	D	L	M	M	A	P	E	S	R	W	L	L	E	L	A	L	A	Q	A	A	L	Y	L	V	N	I	M	D	D	I	R	D	V	A	L	L	W	R	L	W	W	M
Des 055	Y	L	P	V	A	L	N	D	L	M	M	A	P	E	S	R	W	L	L	E	L	A	L	A	T	A	A	L	Y	L	V	A	I	M	D	D	I	R	D	V	A	L	N	W	R	L	W	W	M
Des 056	Y	L	P	V	L	L	N	M	L	R	M	A	P	S	S	R	W	L	L	E	L	A	L	A	L	A	A	L	Y	N	V	A	I	M	D	D	I	R	D	V	A	L	L	W	R	L	E	W	M
Des 057	Y	L	P	V	L	L	N	D	L	K	M	A	P	S	S	R	W	L	L	E	L	A	L	A	L	A	A	L	Y	D	V	A	I	M	D	D	I	R	D	V	A	L	L	W	R	L	E	W	M
Des 058	Y	L	P	V	L	L	N	D	L	M	I	A	P	S	S	R	W	L	L	E	L	A	L	A	L	A	A	L	Y	L	L	A	I	M	D	D	I	R	D	V	A	L	L	W	R	L	W	W	M
Des 059	Y	L	P	V	L	L	N	D	L	K	M	A	P	E	S	R	W	L	L	E	L	A	L	A	T	A	A	L	Y	L	L	A	I	M	D	D	I	R	D	V	A	L	L	W	R	L	E	W	M
Des 060	Y	L	P	V	L	L	N	M	L	M	M	A	P	S	S	L	W	L	L	E	L	A	L	A	Q	A	A	L	Y	D	V	A	I	M	D	D	I	R	D	V	A	L	L	W	R	L	W	W	M
Des 061	Y	L	P	V	L	L	N	L	L	K	M	A	P	E	S	R	W	L	L	E	L	A	L	A	Q	V	A	L	Y	D	H	A	I	M	D	D	I	R	D	V	A	L	L	H	R	L	W	W	M
Des 062	Y	L	P	V	A	L	N	D	L	K	M	A	P	S	S	R	W	L	L	E	L	A	L	A	M	A	A	L	Y	L	H	N	I	M	D	D	I	R	D	V	A	L	L	W	R	L	E	W	M
Des 063	Y	L	P	V	Y	L	N	D	L	K	M	A	P	E	S	R	W	L	L	E	L	A	L	A	L	V	A	L	Y	D	H	A	I	M	D	D	M	R	D	V	A	L	A	W	R	L	W	W	M
Des 064	Y	L	P	V	A	L	N	D	L	K	M	A	P	S	S	R	W	L	L	E	L	A	L	A	Q	A	A	L	Y	L	H	A	I	M	D	D	I	R	D	V	A	L	N	W	R	L	W	W	M
Des 065	Y	L	P	V	A	L	N	M	L	M	M	A	P	S	S	R	W	L	L	E	L	A	L	A	M	A	A	L	Y	L	V	A	I	M	D	D	I	R	D	V	A	L	L	W	R	L	W	W	M
Des 066	Y	L	P	V	Y	L	N	D	L	M	M	A	P	S	S	R	W	L	L	E	L	A	L	A	L	A	A	L	Y	L	H	L	I	M	D	D	I	R	D	V	A	L	L	W	R	L	W	W	M
Des 067	Y	L	P	V	A	L	N	D	L	K	M	A	P	E	S	R	W	L	L	E	L	A	L	A	T	A	A	L	Y	D	V	A	I	M	D	D	I	R	D	V	A	L	L	H	R	L	E	W	M
Des 068	Y	L	P	V	A	L	N	D	L	K	M	A	P	S	S	R	W	L	L	E	L	A	L	A	T	V	A	L	Y	L	H	A	I	M	D	D	I	R	D	V	A	L	H	K	R	L	W	W	M
Des 069	Y	L	P	V	A	L	N	D	L	K	M	A	P	E	S	R	W	L	L	E	L	A	L	A	Q	V	A	L	Y	L	H	N	I	M	D	D	I	N	D	V	A	L	L	W	R	L	W	W	M
Des 070	Y	L	P	V	L	L	N	D	L	M	M	A	P	S	S	R	W	L	L	E	L	A	L	A	Q	A	A	L	Y	L	H	A	I	M	D	D	M	R	D	V	A	L	L	W	R	L	W	W	M
Des 071	Y	L	P	V	Y	L	N	D	L	M	M	A	P	E	S	R	W	V	L	E	L	A	L	A	T	A	A	L	Y	L	V	A	I	M	D	D	I	R	D	I	A	L	L	W	R	L	E	M	N
Des 072	Y	L	P	V	Y	L	N	D	L	M	M	A	P	E	S	R	W	L	L	E	L	A	L	A	Q	A	A	L	Y	L	H	A	I	M	D	D	I	R	D	V	A	L	L	W	R	L	W	W	M
Des 073	Y	L	P	V	A	L	N	D	L	W	M	A	P	E	S	R	W	L	L	E	L	A	L	A	Q	A	A	L	Y	D	H	N	I	M	D	D	I	R	D	V	A	L	N	W	R	L	E	W	M
Des 074	Y	L	P	V	L	L	N	D	L	M	I	A	P	S	S	R	W	L	L	E	L	A	L	A	Q	A	A	L	W	D	V	N	I	M	D	D	I	R	D	V	A	L	L	W	R	L	W	W	M
Des 075	Y	L	P	V	L	L	N	D	L	M	M	A	P	S	S	R	W	L	L	E	L	A	L	A	Q	A	A	L	Y	L	V	A	I	M	D	D	I	N	D	V	A	L	L	W	R	L	E	W	M
Des 076	Y	L	P	V	L	L	N	D	L	K	M	A	P	S	S	R	W	L	L	E	L	A	L	A	T	A	A	L	Y	D	H	N	I	M	D	D	I	R	D	V	A	L	L	W	R	L	W	W	M
Des 077	Y	L	P	V	Y	L	N	D	L	K	M	A	P	S	S	R	W	L	L	E	L	A	L	A	Q	A	A	L	Y	L	V	A	I	M	D	D	I	R	D	V	A	L	L	W	R	L	W	W	M
Des 078	Y	L	P	V	L	L	N	D	L	K	M	A	P	S	S	L	W	L	L	E	L	A	L	A	L	V	A	L	Y	L	V	A	I	M	D	D	I	R	D	V	A	L	L	W	R	L	W	W	M
Des 079	Y	L	P	V	Y	L	S	D	L	M	M	A	P	E	S	R	W	L	L	E	L	A	L	A	T	A	A	L	Y	L	H	A	I	M	D	D	I	R	D	V	A	L	L	H	R	L	W	Q	E
Des 080	Y	L	P	V	L	L	N	D	L	M	I	A	P	S	S	R	W	V	L	E	L	A	L	A	L	A	A	L	Y	L	V	A	L	M	D	D	I	R	D	V	A	L	L	W	R	L	E	W	M
Des 081	Y	L	P	V	L	L	N	D	L	K	M	A	P	S	S	R	W	V	L	E	L	A	L	A	L	A	A	L	Y	L	V	A	I	M	D	D	I	R	D	V	A	L	L	W	R	L	E	W	M
Des 082	Y	L	P	V	Y	L	N	D	L	M	I	A	P	S	S	R	W	L	L	E	L	A	L	A	Q	A	A	L	W	D	V	A	I	M	D	D	K	R	D	V	A	L	L	H	R	L	E	W	M
Des 083	Y	L	P	V	L	L	N	L	L	K	M	A	P	E	S	R	W	L	L	E	L	A	L	A	L	A	A	L	Y	L	V	A	I	M	D	D	I	R	D	V	A	L	L	W	R	L	E	W	M
Des 084	Y	L	P	V	L	L	N	D	I	K	M	A	P	E	S	R	W	L	L	E	L	A	L	A	L	A	A	L	Y	L	V	N	I	M	D	D	I	R	D	I	A	L	L	W	R	L	W	W	M
Des 085	Y	L	P	V	A	L	N	D	L	M	M	A	P	E	S	R	W	L	L	E	L	A	L	A	L	A	A	L	Y	L	V	A	I	M	D	D	I	R	D	I	A	L	A	W	R	L	E	W	M
Des 086	Y	L	P	V	A	L	N	D	L	K	M	A	P	E	S	R	W	L	L	E	L	A	L	A	Q	A	A	L	Y	D	V	A	I	M	D	D	K	R	D	V	A	L	L	W	R	L	E	W	M
Des 087	Y	L	P	V	A	L	N	D	L	K	M	A	P	S	S	R	W	V	L	E	L	A	L	A	L	V	A	L	Y	L	L	A	I	M	D	D	I	R	D	V	A	L	L	W	R	L	E	W	M
Des 088	Y	L	P	V	A	L	N	M	L	M	M	A	P	E	S	R	W	L	L	E	L	A	L	A	Q	A	A	L	Y	L	V	N	I	M	D	D	I	R	D	V	A	L	L	H	R	L	W	W	M
Des 089	Y	L	P	V	L	L	N	D	L	W	M	A	P	S	S	R	W	L	L	E	L	A	L	A	Q	A	A	L	Y	L	V	A	I	M	D	D	I	R	D	V	A	L	L	W	R	L	W	W	M
Des 090	Y	L	P	V	Y	L	N	D	I	W	I	A	P	S	S	L	W	T	L	E	L	A	L	A	T	A	A	L	Y	L	V	N	I	M	D	D	I	R	D	V	A	L	L	H	R	L	W	W	M
Des 091	Y	L	P	V	L	L	N	D	L	M	M	A	P	S	S	R	W	L	L	E	L	A	L	A	Q	V	A	L	Y	L	H	A	I	M	D	D	I	R	D	V	A	L	L	H	R	L	E	W	M
Des 092	Y	L	P	V	A	L	N	D	L	K	M	A	P	E	S	R	W	L	L	E	L	A	L	A	Q	A	A	L	Y	D	H	N	I	M	D	D	I	R	D	V	A	L	N	W	R	L	E	W	M
Des 093	Y	L	P	V	A	L	N	D	L	M	M	A	P	S	S	R	W	L	L	E	L	A	L	A	Q	A	A	L	Y	D	V	N	I	M	D	D	I	N	D	V	A	L	L	H	R	L	Q	W	M
Des 094	Y	L	P	V	Y	L	N	D	L	K	M	A	P	S	S	R	W	L	L	E	L	A	L	A	Q	A	A	L	Y	D	H	N	I	M	D	D	I	R	D	V	A	L	L	W	R	L	W	W	M
Des 095	Y	L	P	V	L	L	N	D	L	K	M	A	P	E	S	R	W	L	L	Q	L	A	L	A	T	A	A	L	Y	D	V	A	I	M	D	D	I	R	D	V	A	L	L	W	R	L	W	W	M
Des 096	Y	L	P	V	L	L	N	D	L	M	M	A	P	E	S	R	W	L	L	E	L	A	L	A	Q	V	A	L	Y	L	H	A	I	M	D	D	I	R	D	V	A	L	L	W	R	L	W	W	F
Des 097	Y	L	P	V	L	L	N	D	L	M	I	A	P	S	S	R	W	L	L	E	L	A	L	A	T	V	A	L	Y	L	V	L	I	M	D	D	I	R	D	V	A	L	L	W	R	L	W	W	M
Des 098	Y	L	P	V	L	L	N	D	L	M	M	A	P	S	S	R	W	L	L	E	L	A	L	A	Q	A	A	L	Y	L	H	A	I	M	D	D	I	R	D	V	A	L	L	W	R	L	E	W	M
Des 099	Y	L	P	V	L	L	N	D	L	K	M	A	P	E	S	R	Y	L	L	E	L	A	L	A	T	A	A	L	Y	L	V	N	I	M	D	D	I	R	D	V	A	L	L	W	R	L	E	W	M
Des 100	Y	L	P	V	A	L	N	D	L	K	M	A	P	E	S	R	W	L	L	E	L	A	L	A	T	A	A	L	Y	L	H	A	I	M	D	D	I	R	D	V	A	L	L	W	R	L	W	W	M
Des 101	Y	L	P	V	Y	L	N	D	L	K	M	A	P	E	S	R	W	L	L	E	L	A	L	A	T	A	A	L	Y	L	V	A	I	M	D	D	M	R	D	V	A	L	L	W	R	L	E	W	M
Des 102	Y	L	P	V	L	L	N	D	L	K	M	A	P	S	S	R	W	V	L	E	L	A	L	A	Q	A	A	L	Y	L	V	N	I	M	D	D	I	R	D	V	A	L	L	W	R	L	W	W	M
Des 103	Y	L	P	V	Y	L	N	D	L	M	M	A	P	S	S	R	W	L	L	E	L	A	L	A	L	A	A	L	W	D	L	A	I	M	D	D	I	R	D	V	A	H	L	W	R	L	E	W	M
Des 104	Y	L	P	V	A	L	N	D	I	M	I	A	P	S	S	R	W	L	L	E	L	A	L	A	Q	A	A	L	Y	L	H	N	I	M	D	D	I	R	D	V	A	L	L	W	R	L	E	W	M
Des 105	Y	L	P	V	Y	L	N	D	L	M	M	A	P	S	S	R	W	L	L	E	L	A	L	A	L	A	A	L	Y	L	H	A	I	M	D	D	I	R	D	V	A	L	L	W	R	L	E	W	M
Des 106	Y	L	P	V	L	L	N	M	L	K	M	A	P	E	S	R	W	V	L	E	L	A	L	A	Q	A	A	L	Y	L	V	A	I	M	D	D	I	R	D	V	A	L	L	W	R	L	W	W	M
Des 107	Y	L	P	V	L	L	N	D	L	K	M	A	P	E	S	R	W	L	L	E	L	A	L	A	Q	A	A	L	Y	L	V	A	I	M	D	D	I	R	D	V	A	L	L	W	R	L	E	W	M
Des 108	Y	L	P	V	L	L	N	D	L	M	M	A	P	E	S	R	W	L	L	E	L	A	L	A	Q	A	A	L	Y	L	V	A	I	M	D	D	I	R	D	V	A	L	L	H	R	L	W	W	M
Des 109	Y	L	P	V	Y	L	N	M	L	M	M	A	P	E	S	R	W	L	L	E	L	A	L	A	Q	A	A	L	Y	L	H	A	I	M	D	D	I	R	D	V	A	L	N	W	R	L	E	W	M
Des 110	Y	L	P	V	L	L	N	D	L	K	M	A	P	S	S	R	W	L	L	E	L	A	L	A	Q	A	A	L	Y	L	H	N	I	M	D	D	I	R	D	V	A	L	L	W	R	L	W	W	M
Des 111	Y	L	P	V	Y	L	N	D	L	K	M	A	P	S	S	R	W	L	L	E	L	A	L	A	T	A	A	L	Y	D	V	A	I	M	D	D	I	R	D	V	A	L	L	H	R	L	E	W	M
Des 112	Y	L	P	V	L	L	N	D	L	M	I	A	P	E	S	R	W	L	L	E	L	A	L	A	Q	A	A	L	Y	L	H	L	I	M	D	D	I	R	D	V	A	L	L	W	R	L	E	W	M
Des 113	Y	L	P	V	L	L	N	D	L	K	M	A	P	S	S	R	W	L	L	E	L	A	L	A	Q	A	A	L	W	D	L	A	I	M	D	D	I	R	D	V	A	L	L	W	R	L	E	W	M
Des 114	Y	L	P	V	A	L	N	D	L	M	M	A	P	S	S	R	W	L	L	E	L	A	L	A	T	A	A	L	Y	L	H	A	I	M	D	D	I	R	D	I	A	L	L	W	R	L	E	W	M
Des 115	Y	L	P	V	L	L	N	D	L	R	M	A	P	E	S	R	W	L	L	E	L	A	L	A	L	A	A	L	Y	D	L	A	I	M	D	D	I	R	D	V	A	L	L	W	R	L	E	W	M
Des 116	Y	L	P	V	L	L	N	D	L	R	M	A	P	S	S	R	W	L	L	E	L	A	L	A	Q	V	A	L	Y	L	V	L	I	M	D	D	K	R	D	V	A	L	L	W	R	L	E	W	M
Des 117	Y	L	P	V	L	L	N	D	L	M	M	A	P	E	S	R	W	L	L	E	L	A	L	A	Q	A	A	L	Y	L	H	L	I	M	D	D	I	R	D	V	A	L	L	W	R	L	E	W	M
Des 118	Y	L	P	V	L	L	N	D	L	M	M	A	P	S	S	R	W	L	L	E	L	A	L	A	Q	A	A	L	Y	L	V	A	I	M	D	D	I	R	D	V	A	L	L	W	R	L	W	W	M
Des 119	Y	L	P	V	Y	L	N	D	L	K	M	A	P	E	S	R	W	L	L	E	L	A	L	A	L	A	A	L	Y	L	V	N	I	M	D	D	I	R	D	V	A	L	L	H	R	L	E	W	M
Des 120	Y	L	P	V	L	L	N	D	L	K	M	A	P	E	S	R	W	L	L	E	L	A	L	A	T	A	A	L	Y	D	V	A	I	M	D	D	I	R	D	I	A	L	L	W	R	L	W	W	M
Des 121	Y	L	P	V	L	L	N	D	L	K	M	A	P	S	S	L	W	V	L	E	L	A	L	A	Q	A	A	L	Y	L	H	A	I	M	D	D	I	R	D	V	A	L	L	W	R	L	E	W	M
Des 122	Y	L	P	V	L	L	N	D	L	K	M	A	P	S	S	R	W	L	L	Q	L	A	L	A	L	A	A	L	Y	L	V	A	I	M	D	D	I	R	D	V	A	L	L	W	R	L	E	W	M
Des 123	Y	L	P	V	Y	L	N	I	L	M	M	A	P	E	S	R	W	L	L	E	L	A	L	A	T	A	A	L	Y	L	H	N	I	M	D	D	I	R	D	I	A	L	L	W	R	L	W	W	M
Des 124	Y	L	P	V	Y	L	N	D	L	M	M	A	P	S	S	R	W	L	L	E	L	A	L	A	Q	A	A	L	Y	L	V	N	I	M	D	D	I	R	D	V	A	L	L	W	R	L	E	W	M
Des 125	Y	L	P	V	Y	L	N	D	L	M	M	A	P	S	S	R	W	L	L	E	L	A	L	A	Q	A	A	L	Y	L	L	A	I	M	D	D	I	R	D	V	A	L	L	W	R	L	E	W	M
Des 126	Y	L	P	V	L	L	N	D	L	K	M	A	P	S	S	R	W	L	L	E	L	A	L	A	Q	A	A	L	Y	L	H	L	I	M	D	D	M	R	D	V	A	L	L	W	R	L	E	W	M
Des 127	Y	L	P	V	L	L	N	D	L	K	M	A	P	E	S	R	W	L	L	E	L	A	L	A	T	A	A	L	Y	D	V	N	I	M	D	D	I	R	D	V	A	L	L	W	R	L	E	W	M
Des 128	Y	L	P	V	L	L	N	D	L	M	M	A	P	S	S	L	W	L	L	E	L	A	L	A	T	A	A	L	Y	L	V	N	I	M	D	D	I	R	D	V	A	L	A	W	R	L	W	W	M
Des 129	Y	L	P	V	L	L	N	D	L	K	M	A	P	S	S	R	W	L	L	E	L	A	L	A	Q	V	A	L	Y	L	V	L	I	M	D	D	M	R	D	I	A	L	L	W	R	L	E	W	M
Des 130	Y	L	P	V	L	L	N	D	L	W	M	A	P	S	S	R	W	L	L	E	L	A	L	A	T	A	A	L	Y	D	H	L	I	M	D	D	I	R	D	V	A	L	L	W	R	L	W	W	M
Des 131	Y	L	P	V	A	L	N	M	L	M	M	A	P	E	S	R	W	L	L	E	L	A	L	A	T	A	A	L	Y	D	V	A	I	M	D	D	I	R	D	V	A	L	L	W	R	L	E	W	M
Des 132	Y	L	P	V	Y	L	N	D	L	M	M	A	P	S	S	R	W	V	L	E	L	A	L	A	Q	A	A	L	Y	L	V	A	I	M	D	D	I	N	D	V	A	L	L	W	R	L	W	W	M
Des 133	Y	L	P	V	L	L	N	D	L	M	M	A	P	E	S	R	W	L	L	E	L	A	L	A	L	V	A	L	Y	L	V	L	I	M	D	D	I	N	D	V	A	L	L	W	R	L	W	W	M
Des 134	Y	L	P	V	L	L	N	D	L	M	M	A	P	E	S	R	W	L	L	E	L	A	L	A	Q	A	A	L	Y	L	H	A	I	M	D	D	I	R	D	V	A	L	L	H	R	L	E	W	M
Des 135	Y	L	P	V	L	L	N	D	L	W	M	A	P	E	S	L	W	L	L	E	L	A	L	A	T	A	A	L	W	D	L	A	I	M	D	D	I	R	D	V	A	L	L	W	R	L	E	W	M
Des 136	Y	L	P	V	A	L	S	D	L	M	M	A	P	S	S	R	W	L	L	E	L	A	L	A	L	V	A	L	Y	L	H	A	I	M	D	D	I	R	D	V	A	L	L	W	R	L	W	Q	E
Des 137	Y	L	P	V	A	L	N	D	L	R	M	A	P	E	S	R	W	L	L	E	L	A	L	A	T	V	A	L	Y	L	H	A	I	M	D	D	I	R	D	V	A	L	L	W	R	L	E	W	M
Des 138	Y	L	P	V	Y	L	N	D	I	R	M	A	P	S	S	R	W	L	L	E	L	A	L	A	Q	A	A	L	Y	D	V	A	I	M	D	D	I	R	D	V	A	L	L	W	R	L	W	W	M
Des 139	Y	L	P	V	L	L	N	D	L	K	M	A	P	E	S	R	W	V	L	E	L	A	L	A	Q	A	A	L	Y	L	L	N	I	M	D	D	I	R	D	V	A	L	L	W	R	L	W	W	M
Des 140	Y	L	P	V	L	L	N	D	L	M	M	A	P	S	S	R	W	L	L	E	L	A	L	A	Q	A	A	L	Y	L	H	A	I	M	D	D	I	R	D	V	A	L	L	W	R	L	E	W	M
Des 141	Y	L	P	V	A	L	N	D	L	M	M	A	P	E	S	R	W	L	L	E	L	A	L	A	T	A	A	L	Y	L	L	N	I	M	D	D	I	R	D	V	A	L	L	H	R	L	W	W	M
Des 142	Y	L	P	V	A	L	N	D	L	K	M	A	P	S	S	R	W	V	L	E	L	A	L	A	L	A	A	L	Y	L	V	A	I	M	D	D	I	R	D	V	A	L	L	W	R	L	E	W	M
Des 143	Y	L	P	V	L	L	N	D	L	K	M	A	P	E	S	R	W	L	L	E	L	A	L	A	T	A	A	L	Y	L	L	A	I	M	D	D	I	R	D	V	A	L	L	W	R	L	W	W	M
Des 144	Y	L	P	V	Y	L	N	D	L	M	M	A	P	E	S	R	W	V	L	E	L	A	L	A	L	A	A	L	Y	L	V	A	I	M	D	D	I	R	D	I	A	L	L	H	R	L	W	W	M
Des 145	Y	Q	P	V	A	L	N	D	L	K	M	A	P	S	S	R	W	L	L	E	L	A	L	A	M	A	A	L	Y	D	V	A	I	M	D	D	I	R	D	V	A	L	A	W	R	L	E	W	M
Des 146	Y	L	P	V	L	L	N	D	L	K	M	A	P	S	S	R	W	L	L	E	L	A	L	A	L	A	A	L	Y	L	H	A	I	M	D	D	I	R	D	V	A	L	L	W	R	L	W	W	M
Des 147	Y	L	P	V	A	L	N	M	L	K	M	A	P	E	S	R	W	L	L	E	L	A	L	A	M	A	A	L	Y	L	L	A	I	M	D	D	I	R	D	V	A	L	L	H	R	L	Q	W	M
Des 148	Y	L	P	V	L	L	N	D	L	K	M	A	P	S	S	R	W	L	L	E	L	A	L	A	L	V	A	L	Y	L	H	A	I	M	D	D	M	R	D	V	A	L	L	Q	R	L	E	W	M
Des 149	Y	L	P	V	L	L	N	D	L	K	M	A	P	E	S	R	W	L	L	E	L	A	L	A	Q	A	A	L	Y	L	H	N	I	M	D	D	I	R	D	V	A	L	L	W	R	L	W	W	M
Des 150	Y	L	P	V	A	L	N	D	L	K	M	A	P	S	S	R	W	L	L	E	L	A	L	A	Q	A	A	L	Y	L	Q	A	I	M	D	D	I	R	D	V	A	L	L	Q	R	L	W	W	M
Des 151	Y	L	P	V	L	L	N	L	I	K	M	A	P	S	S	R	W	V	L	E	L	A	L	A	T	A	A	L	Y	L	V	A	I	M	D	D	I	R	D	I	A	L	L	W	R	L	E	W	M
Des 152	Y	L	P	V	L	L	N	D	L	M	M	A	P	S	S	R	W	L	L	E	L	A	L	A	M	A	A	L	Y	D	V	L	I	M	D	D	I	R	D	V	A	L	A	W	R	L	E	W	M
Des 153	Y	L	P	V	L	L	N	D	L	K	M	A	P	S	S	R	W	L	L	E	L	A	L	A	Q	A	A	L	Y	L	V	A	I	M	D	D	I	R	D	V	A	L	L	W	R	L	E	W	M
Des 154	Y	L	P	V	L	L	N	D	L	M	M	A	P	E	S	L	W	L	L	E	L	A	L	A	Q	A	A	L	Y	D	V	A	I	M	D	D	I	R	D	V	A	L	N	W	R	L	W	W	M
Des 155	Y	L	P	V	A	L	N	D	L	K	M	A	P	S	S	R	W	L	L	E	L	A	L	A	L	A	A	L	W	D	V	N	I	M	D	D	I	R	D	V	A	L	L	H	R	L	E	W	M
Des 156	Y	L	P	V	L	L	N	D	L	K	M	A	P	E	S	R	W	V	L	E	L	A	L	A	T	A	A	L	Y	L	H	A	I	M	D	D	I	R	D	I	A	L	L	W	R	L	W	W	M
Des 157	Y	L	P	V	Y	L	N	D	L	R	M	A	P	E	S	R	W	L	L	E	L	A	L	A	Q	A	A	L	Y	L	V	A	I	M	D	D	I	R	D	I	A	L	L	W	R	L	E	W	F
Des 158	Y	L	P	V	A	L	N	D	L	K	M	A	P	S	S	R	W	L	L	E	L	A	L	A	M	A	A	L	Y	D	V	N	L	M	D	D	I	R	D	V	A	L	N	W	R	L	E	W	M
Des 159	Y	L	P	V	A	L	N	D	L	K	M	A	P	S	S	R	W	L	L	E	L	A	L	A	T	A	A	L	Y	D	H	N	I	M	D	D	I	R	D	V	A	L	L	H	R	L	W	W	M
Des 160	Y	L	P	V	L	L	N	D	L	M	M	A	P	E	S	R	W	V	L	E	L	A	L	A	T	A	A	L	Y	D	V	A	I	M	D	D	I	R	D	V	A	L	L	W	R	L	W	W	M
Des 161	Y	L	P	V	Y	L	N	D	L	M	M	A	P	E	S	R	W	L	L	E	L	A	L	A	L	A	A	L	Y	L	V	L	I	M	D	D	I	R	D	V	A	L	L	W	R	L	W	W	M
Des 162	Y	L	P	V	Y	L	N	D	L	R	I	A	P	E	S	R	W	L	L	E	L	A	L	A	T	A	A	L	Y	L	V	A	I	M	D	D	I	R	D	V	A	L	L	W	R	L	E	W	M
Des 163	Y	L	P	V	A	L	N	D	L	M	M	A	P	S	S	R	W	L	L	E	L	A	L	A	L	A	A	L	Y	L	V	A	I	M	D	D	I	R	D	I	A	L	L	W	R	L	W	W	M
Des 164	Y	L	P	V	L	L	N	D	L	K	M	A	P	S	S	R	W	L	L	E	L	A	L	A	L	A	A	L	Y	L	V	A	I	M	D	D	I	R	D	V	A	L	L	W	R	L	E	W	M
Des 165	Y	L	P	V	L	L	N	D	L	M	M	A	P	S	S	R	W	L	L	E	L	A	L	A	M	A	A	L	W	D	V	A	I	M	D	D	I	R	D	V	A	L	L	W	R	L	W	W	M
Des 166	Y	L	P	V	L	L	N	D	L	K	M	A	P	S	S	R	W	L	L	E	L	A	L	A	L	A	A	L	Y	L	V	A	I	M	D	D	I	R	D	V	A	L	L	W	R	L	E	W	M
Des 167	Y	L	P	V	A	L	N	D	L	M	M	A	P	S	S	R	W	L	L	E	L	A	L	A	M	V	A	L	Y	D	V	A	I	M	D	D	I	R	D	V	A	L	L	H	R	L	E	W	M
Des 168	Y	L	P	V	L	L	N	D	L	M	M	A	P	E	S	R	W	L	L	E	L	A	L	A	T	V	A	L	Y	L	H	A	I	M	D	D	I	R	D	V	A	L	L	W	R	L	W	W	M
Des 169	Y	L	P	V	Y	L	N	D	L	K	M	A	P	S	S	R	W	L	L	E	L	A	L	A	L	A	A	L	Y	L	V	A	I	M	D	D	I	R	D	V	A	L	N	W	R	L	W	W	M
Des 170	Y	L	P	V	Y	L	N	M	L	R	M	A	P	E	S	R	W	V	L	E	L	A	L	A	Q	V	A	L	Y	L	V	A	I	M	D	D	I	R	D	V	A	L	L	W	R	L	W	W	M
Des 171	Y	L	P	V	A	L	N	D	L	K	M	A	P	S	S	R	W	V	L	E	L	A	L	A	L	A	A	L	Y	L	V	N	I	M	D	D	I	R	D	V	A	L	L	W	R	L	W	W	M
Des 172	Y	L	P	V	A	L	N	D	L	K	M	A	P	S	S	R	W	I	L	E	L	A	L	A	Q	A	A	L	Y	L	H	N	I	M	D	D	I	R	D	V	A	L	L	W	R	L	W	W	M
Des 173	Y	L	P	V	L	L	N	D	L	W	M	A	P	S	S	R	W	L	L	E	L	A	L	A	T	A	A	L	Y	L	V	A	I	M	D	D	I	R	D	V	A	L	L	W	R	L	E	W	M
Des 174	Y	L	P	V	A	L	S	D	L	K	M	A	P	S	S	R	W	L	L	E	L	A	L	A	Q	A	A	L	Y	L	V	A	I	M	D	D	I	R	D	V	A	L	L	W	R	L	W	Q	E
Des 175	Y	L	P	V	L	L	N	D	L	K	M	A	P	E	S	R	W	L	L	E	L	A	L	A	Q	A	A	L	Y	L	V	L	I	M	D	D	I	R	D	V	A	L	L	W	R	L	E	W	M
Des 176	Y	L	P	V	L	L	N	D	L	M	M	A	P	E	S	R	W	L	L	E	L	A	L	A	T	A	A	L	Y	L	V	N	I	M	D	D	I	R	D	V	A	L	L	W	R	L	W	W	M
Des 177	Y	L	P	V	L	L	N	D	L	M	M	A	P	S	S	R	W	L	L	E	L	A	L	A	L	A	A	L	Y	L	V	A	I	M	D	D	I	R	D	V	A	L	L	H	R	L	E	W	M
Des 178	Y	L	P	V	Y	L	N	D	L	M	M	A	P	S	S	R	W	L	L	Q	L	A	L	A	L	V	A	L	Y	D	V	A	I	M	D	D	I	R	D	V	A	L	A	W	R	L	E	W	M
Des 179	Y	L	P	V	L	L	N	D	L	K	M	A	P	E	S	R	W	L	L	E	L	A	L	A	Q	A	A	L	Y	L	V	L	I	M	D	D	I	R	D	V	A	L	L	W	R	L	W	W	M
Des 180	Y	L	P	V	A	L	N	D	L	W	M	A	P	E	S	R	W	L	L	E	L	A	L	A	Q	A	A	L	Y	D	V	N	I	M	D	D	I	R	D	V	A	L	L	W	R	L	W	W	M
Des 181	Y	L	P	V	Y	L	N	D	L	M	M	A	P	S	S	R	W	L	L	E	L	A	L	A	L	A	A	L	Y	D	H	N	I	M	D	D	I	R	D	V	A	L	N	W	R	L	W	W	M
Des 182	Y	L	P	V	L	L	N	D	I	W	I	A	P	S	S	R	W	L	L	E	L	A	L	A	Q	A	A	L	Y	D	V	N	I	M	D	D	I	R	D	I	A	L	L	W	R	L	W	W	M
Des 183	Y	L	P	V	A	L	N	D	L	M	M	A	P	E	S	R	W	L	L	E	L	A	L	A	L	V	A	L	W	D	L	L	I	M	D	D	I	R	D	V	A	L	N	W	R	L	E	W	M
Des 184	Y	L	P	V	A	L	N	I	L	M	M	A	P	E	S	R	Y	L	L	E	L	A	L	A	T	A	A	L	Y	L	V	N	I	M	D	D	I	R	D	V	A	L	L	H	R	L	E	W	M
Des 185	Y	L	P	V	L	L	N	M	L	M	M	A	P	E	S	R	W	L	L	E	L	A	L	A	Q	A	A	L	Y	L	V	N	I	M	D	D	I	R	D	V	A	L	L	W	R	L	E	W	M
Des 186	Y	L	P	V	A	L	N	D	L	W	M	A	P	E	S	R	W	L	L	E	L	A	L	A	Q	A	A	L	Y	L	H	L	I	M	D	D	I	R	D	V	A	L	L	W	R	L	W	W	M
Des 187	Y	L	P	V	Y	L	N	D	L	M	M	A	P	E	S	R	W	V	L	E	L	A	L	A	L	A	A	L	Y	L	L	A	I	M	D	D	I	R	D	V	A	L	L	W	R	L	W	W	M
Des 188	Y	Q	P	V	Y	L	N	D	L	M	M	A	P	S	S	R	W	L	L	E	L	A	L	A	Q	A	A	L	Y	L	V	A	I	M	D	D	I	R	D	V	A	L	L	H	R	L	W	W	M
Des 189	Y	L	P	V	L	L	N	D	L	M	M	A	P	S	S	R	W	L	L	E	L	A	L	A	Q	A	A	L	Y	L	V	N	I	M	D	D	I	R	D	V	A	L	L	W	R	L	E	W	M
Des 190	Y	L	P	V	L	L	N	D	L	K	M	A	P	S	S	R	W	L	L	E	L	A	L	A	Q	A	A	L	Y	L	V	A	I	M	D	D	I	R	D	V	A	L	L	W	R	L	W	W	M
Des 191	Y	L	P	V	L	L	N	M	L	K	M	A	P	S	S	R	W	V	L	E	L	A	L	A	L	A	A	L	Y	L	V	A	I	M	D	D	I	R	D	I	A	L	L	W	R	L	E	W	M
Des 192	Y	L	P	V	A	L	N	D	L	W	M	A	P	E	S	R	W	L	L	E	L	A	L	A	L	A	A	L	Y	L	V	L	I	M	D	D	I	R	D	V	A	L	L	W	R	L	E	W	M
Des 193	Y	L	P	V	L	L	N	D	L	K	M	A	P	E	S	R	W	L	L	E	L	A	L	A	L	A	A	L	Y	D	H	A	I	M	D	D	I	R	D	V	A	L	L	W	R	L	E	W	M
Des 194	Y	L	P	V	A	L	N	D	L	M	M	A	P	S	S	R	W	L	L	E	L	A	L	A	Q	A	A	L	Y	L	H	L	I	M	D	D	M	R	D	V	A	L	H	K	R	L	W	W	M
Des 195	Y	L	P	V	L	L	N	M	L	M	M	A	P	S	S	R	W	L	L	E	L	A	L	A	L	V	A	L	Y	D	L	A	I	M	D	D	I	R	D	V	A	L	L	W	R	L	W	W	M
Des 196	Y	L	P	V	A	L	N	D	L	K	M	A	P	S	S	R	W	L	L	E	L	A	L	A	L	A	A	L	Y	L	V	A	I	M	D	D	I	R	D	V	A	L	L	W	R	L	W	M	E
Des 197	Y	L	P	V	L	L	N	D	L	M	I	A	P	E	S	R	W	L	L	E	L	A	L	A	L	A	A	L	Y	D	H	L	I	M	D	D	I	R	D	V	A	L	L	S	R	L	W	W	M
Des 198	Y	L	P	V	L	L	N	D	L	K	M	A	P	E	S	R	W	L	L	E	L	A	L	A	Q	A	A	L	Y	L	V	A	I	M	D	D	I	R	D	V	A	L	L	W	R	L	E	W	V
Des 199	Y	L	P	V	Y	L	N	M	L	W	M	A	P	S	S	R	W	L	L	E	L	A	L	A	T	A	A	L	W	D	L	A	I	M	D	D	I	R	D	V	A	L	L	W	R	L	E	W	M
Des 200	Y	L	P	V	A	L	N	D	L	M	M	A	P	S	S	R	W	L	L	E	L	A	L	A	L	V	A	L	Y	D	V	N	I	M	D	D	I	R	D	V	A	H	L	W	R	L	W	W	M
Des 201	Y	L	P	V	L	L	N	D	L	M	M	A	P	E	S	R	W	L	L	E	L	A	L	A	L	A	A	L	Y	D	L	A	I	M	D	D	I	R	D	V	A	L	L	W	R	L	W	W	M
Des 202	Y	L	P	V	L	L	N	D	L	M	M	A	P	E	S	R	W	L	L	E	L	A	L	A	Q	A	A	L	Y	L	V	A	I	M	D	D	I	R	D	V	A	L	L	W	R	L	E	W	M
Des 203	Y	L	P	V	A	L	N	D	L	M	M	A	P	E	S	R	W	V	L	E	L	A	L	A	L	A	A	L	Y	D	H	L	I	M	D	D	I	R	D	V	A	L	L	W	R	L	W	W	M
Des 204	Y	L	P	V	A	L	N	D	L	K	M	A	P	E	S	R	W	L	L	E	L	A	L	A	Q	A	A	L	W	D	L	A	I	M	D	D	I	R	D	V	A	L	L	W	R	L	E	W	M
Des 205	Y	L	P	V	A	L	N	D	L	K	M	A	P	S	S	R	W	L	L	E	L	A	L	A	L	V	A	L	Y	D	L	A	I	M	D	D	I	R	D	V	A	L	L	W	R	L	E	W	M
Des 206	Y	L	P	V	L	L	N	D	L	R	M	A	P	S	S	R	W	L	L	E	L	A	L	A	L	A	A	L	Y	L	H	L	I	M	D	D	I	R	D	V	A	L	L	W	R	L	E	W	M
Des 207	Y	L	P	V	L	L	N	D	L	M	M	A	P	E	S	R	W	L	L	E	L	A	L	A	L	A	A	L	Y	L	V	A	I	M	D	D	I	R	D	V	A	L	L	W	R	L	E	W	M
Des 208	Y	L	P	V	L	L	N	D	L	M	M	A	P	E	S	R	W	L	L	E	L	A	L	A	Q	A	A	L	W	D	L	A	I	M	D	D	I	R	D	V	A	L	L	W	R	L	W	W	M
Des 209	Y	L	P	V	A	L	N	D	L	R	M	A	P	S	S	R	W	L	L	E	L	A	L	A	T	V	A	L	Y	D	V	N	I	M	D	D	I	R	D	V	A	L	L	W	R	L	E	W	M
Des 210	Y	L	P	V	L	L	N	M	L	R	I	A	P	E	S	R	W	L	L	E	L	A	L	A	Q	A	A	L	Y	L	V	A	I	M	D	D	I	R	D	V	A	L	L	W	R	L	E	W	M
Des 211	Y	L	P	V	A	L	N	D	L	K	M	A	P	E	S	R	Y	L	L	E	L	A	L	A	L	A	A	L	Y	L	V	N	I	M	D	D	I	R	D	I	A	L	L	W	R	L	W	W	M
Des 212	Y	L	P	V	Y	L	N	M	L	K	M	A	P	S	S	R	W	L	L	E	L	A	L	A	L	A	A	L	Y	D	V	A	I	M	D	D	I	R	D	V	A	L	L	H	R	L	E	W	M
Des 213	Y	L	P	V	A	L	N	D	L	M	I	A	P	S	S	R	W	L	L	E	L	A	L	A	Q	A	A	L	Y	L	Q	A	I	M	D	D	I	R	D	V	A	L	L	H	R	L	W	W	M
Des 214	Y	L	P	V	Y	L	N	M	L	R	M	A	P	S	S	R	W	L	L	E	L	A	L	A	T	V	A	L	Y	L	L	A	I	M	D	D	I	R	D	V	A	L	L	W	R	L	W	W	M
Des 215	Y	L	P	V	A	L	N	D	L	R	M	A	P	S	S	R	W	L	L	E	L	A	L	A	M	A	A	L	Y	L	L	N	I	M	D	D	I	R	D	V	A	L	L	H	R	L	E	W	M
Des 216	Y	L	P	V	A	L	N	D	L	K	M	A	P	E	S	R	W	L	L	E	L	A	L	A	L	A	A	L	Y	L	V	A	I	M	D	D	I	R	D	V	A	L	L	W	R	L	W	W	M
Des 217	Y	L	P	V	L	L	N	D	L	M	M	A	P	S	S	R	W	V	L	E	L	A	L	A	Q	A	A	L	Y	L	V	A	I	M	D	D	I	R	D	I	A	L	L	W	R	L	W	W	M
Des 218	Y	L	P	V	Y	L	N	D	L	W	M	A	P	S	S	R	W	L	L	E	L	A	L	A	Q	A	A	L	Y	D	L	A	I	M	D	D	I	R	D	V	A	H	L	W	R	L	W	W	V
Des 219	Y	L	P	V	T	L	N	D	L	M	M	A	P	E	S	R	W	L	L	E	L	A	L	A	L	A	A	L	W	D	H	L	I	M	D	D	I	R	D	V	A	L	L	W	R	L	E	W	M
Des 220	Y	L	P	V	A	L	N	D	L	K	I	A	P	S	S	R	W	L	L	E	L	A	L	A	Q	A	A	L	Y	D	V	N	I	M	D	D	I	R	D	V	A	L	L	H	R	L	E	W	M
Des 221	Y	L	P	V	A	L	N	D	L	K	M	A	P	S	S	R	W	V	L	E	L	A	L	A	T	A	A	L	Y	L	H	N	I	M	D	D	I	R	D	V	A	L	L	W	R	L	W	W	M
Des 222	Y	L	P	V	L	L	N	D	L	K	M	A	P	E	S	R	W	L	L	E	L	A	L	A	L	A	A	L	Y	L	Q	A	I	M	D	D	I	R	D	V	A	L	L	W	R	L	W	W	M
Des 223	Y	L	P	V	L	L	N	D	L	M	I	A	P	E	S	L	W	L	L	E	L	A	L	A	Q	A	A	L	Y	L	V	A	I	M	D	D	I	R	D	V	A	L	L	H	R	L	E	W	F
Des 224	Y	L	P	V	L	L	N	D	L	K	M	A	P	E	S	R	W	L	L	E	L	A	L	A	Q	V	A	L	Y	D	H	A	I	M	D	D	I	R	D	V	A	L	L	W	R	L	E	W	M
Des 225	Y	L	P	V	L	L	N	L	L	R	M	A	P	E	S	R	W	L	L	E	L	A	L	A	T	A	A	L	Y	D	V	L	I	M	D	D	I	R	D	I	A	L	L	W	R	L	W	W	M
Des 226	Y	L	P	V	L	L	N	D	L	M	M	A	P	E	S	R	W	L	L	E	L	A	L	A	L	A	A	L	Y	L	V	L	I	M	D	D	I	R	D	V	A	L	L	W	R	L	E	W	M
Des 227	Y	L	P	V	A	L	N	D	L	M	M	A	P	S	S	R	W	L	L	E	L	A	L	A	Q	A	A	L	Y	D	V	A	I	M	D	D	I	R	D	V	A	L	L	W	R	L	E	W	F
Des 228	Y	L	P	V	L	L	N	D	L	M	M	A	P	E	S	R	W	L	L	E	L	A	L	A	T	A	A	L	Y	L	V	A	I	M	D	D	I	R	D	V	A	L	L	W	R	L	E	W	M
Des 229	Y	L	P	V	A	L	N	D	L	K	M	A	P	S	S	R	W	L	L	E	L	A	L	A	T	A	A	L	Y	L	V	A	I	M	D	D	I	R	D	V	A	L	A	W	R	L	W	W	M
Des 230	Y	L	P	V	L	L	N	D	L	M	M	A	P	S	S	R	W	L	L	E	L	A	L	A	T	A	A	L	W	D	V	A	I	M	D	D	I	R	D	V	A	L	L	W	R	L	E	W	M
Des 231	Y	L	P	V	L	L	N	D	L	W	M	A	P	E	S	R	W	L	L	E	L	A	L	A	M	A	A	L	Y	D	H	A	I	M	D	D	I	R	D	V	A	L	L	W	R	L	W	W	M
Des 232	Y	L	P	V	A	L	N	D	L	R	M	A	P	S	S	R	W	L	L	E	L	A	L	A	L	A	A	L	Y	D	V	L	I	M	D	D	I	R	D	V	A	L	L	W	R	L	W	W	M
Des 233	Y	L	P	V	A	L	N	D	L	R	M	A	P	S	S	R	W	L	L	E	L	A	L	A	T	A	A	L	Y	D	V	N	I	M	D	D	I	R	D	V	A	L	L	W	R	L	W	W	M
wild_type	N	S	A	T	G	Q	S	N	A	G	E	A	P	P	P	T	A	Q	D	I	A	A	R	A	S	T	S	T	A	A	A	G	T	N	T	A	A	K	N	A	A	N	D	P	E	D	T	T	Q
[truncated: 12 more columns]

## Sheet: (b) Combinatorial_design
Combinatorial design in mobile areas (approach (b) ): All amino acids scanning (heatmap_mobile_areas) was used to define potential mutations at each target position. Allowed residues were chosen based on DDGpost - DDGpre of at least 2 units. Additionally, beneficial mutations for both states were allowed only if the stabilization effect in the prefusion state was at least 2 units greater than in …
Designs	Mutated positions
	706	710	715	721	772	773	776	777	778	779	780	783	784	785	786	787	790	791	792	793	794	795	798	804	807	809	810	812	813	815	820	824	825	827	828	829	830	835	836	843	844	845	846	847	850	853	854	855	859
Des 001	P	H	P	Y	W	W	W	L	L	F	I	A	V	L	E	F	L	F	P	S	Y	Y	G	Y	P	S	R	E	R	L	L	N	L	Y	M	Y	L	Y	L	L	E	L	A	M	I	L	I	W	T
Des 002	P	N	P	Y	W	W	W	L	L	F	I	A	V	L	E	V	L	F	P	S	Y	Y	G	Y	P	S	R	E	R	L	F	N	L	Y	M	Y	L	Y	L	L	E	L	A	M	I	L	I	W	T
Des 003	P	H	P	Y	W	W	W	L	L	F	I	A	L	L	E	V	L	T	P	S	I	Y	G	Y	P	S	R	E	R	L	F	N	L	Y	M	Y	L	Y	L	L	E	L	A	M	I	L	I	W	T
Des 004	P	H	P	Y	W	W	W	L	L	W	I	A	L	L	E	V	L	T	P	S	Y	F	G	Y	P	M	R	E	R	L	F	N	L	R	H	Y	L	Y	L	L	E	L	A	L	I	L	I	W	T
Des 005	P	H	P	Y	W	W	W	L	M	F	I	A	V	L	E	F	L	T	P	E	Y	Y	G	Y	P	S	R	E	R	L	F	N	L	Y	H	Y	L	K	F	L	Q	L	A	M	I	L	I	W	T
Des 006	P	H	P	Y	W	W	W	L	L	I	I	A	V	L	E	F	L	T	P	E	Y	F	G	Y	P	S	R	E	R	L	I	N	L	R	H	Y	L	Y	L	L	A	L	A	L	Y	L	I	W	T
Des 007	P	H	P	Y	W	W	W	L	L	F	I	A	V	L	E	F	L	F	P	S	Y	Y	G	Y	P	S	R	E	R	F	L	N	L	R	H	Y	N	Y	L	L	A	L	A	L	Y	L	I	W	T
Des 008	P	H	P	Y	W	W	W	L	L	F	I	A	L	L	E	F	L	T	P	S	Y	Y	G	Y	P	S	R	E	R	L	F	N	L	R	H	Y	W	K	L	L	E	L	A	L	I	L	I	W	T
Des 009	P	H	P	Y	W	W	W	L	L	F	I	A	V	L	E	F	L	F	P	S	Y	Y	G	Y	P	S	R	E	R	F	L	N	L	N	H	A	W	W	I	L	Q	L	A	L	Y	L	I	W	T
Des 010	P	H	P	Y	L	E	W	L	L	F	I	A	V	L	E	F	L	Y	P	E	Y	Y	G	Y	P	S	R	E	R	L	F	N	L	N	H	Y	W	Y	L	L	E	L	A	M	I	L	I	W	T
Des 011	P	H	P	Y	W	W	W	L	L	W	I	A	V	L	E	F	L	F	P	E	Y	Y	G	Y	P	S	R	E	R	L	F	N	L	Y	H	W	F	W	I	L	E	L	A	L	I	L	I	W	T
Des 012	P	H	V	Y	W	W	W	L	L	F	I	A	V	L	E	V	L	F	P	S	Y	F	G	Y	P	S	R	E	R	L	F	N	L	R	H	Y	L	Y	V	L	M	L	A	L	I	L	I	W	T
Des 013	P	H	P	Y	W	W	W	L	L	F	I	A	V	L	E	V	L	T	P	E	Y	M	G	Y	P	S	R	E	R	F	F	N	L	Y	H	Y	L	Y	L	L	A	L	A	L	Y	L	I	W	T
Des 014	P	H	P	Y	W	W	W	L	L	F	I	A	L	L	E	Y	L	Y	P	S	I	Y	G	Y	P	E	R	E	R	F	L	N	L	N	M	W	L	W	T	L	M	L	A	M	I	L	I	W	T
Des 015	P	H	P	Y	L	W	W	L	L	F	I	A	V	L	E	V	L	F	P	S	Y	F	G	Y	P	S	R	E	R	F	F	N	L	R	H	W	W	Y	L	L	A	L	A	L	Y	L	I	W	T
Des 016	P	H	P	Y	W	W	W	L	L	F	L	A	V	L	E	F	L	T	P	S	Y	M	G	Y	P	M	R	E	R	L	L	N	L	Y	H	Y	L	W	I	L	Q	L	A	L	Y	L	I	W	T
Des 017	P	H	P	Y	W	W	W	L	L	W	I	A	V	L	E	Y	L	F	P	S	Y	F	G	Y	P	S	R	E	R	L	L	N	L	R	H	Y	L	Y	L	L	E	L	A	L	I	L	I	W	T
Des 018	P	H	P	Y	W	W	W	L	L	F	I	A	V	L	E	V	L	F	P	S	Y	Y	G	Y	P	S	R	E	R	L	F	N	L	R	H	Y	L	Y	L	L	M	L	A	L	I	L	I	W	T
Des 019	P	H	P	Y	W	W	W	L	L	F	I	A	V	L	E	F	L	F	P	S	Y	Y	G	Y	P	S	R	E	R	L	F	N	L	Y	H	Y	L	Y	L	L	E	L	A	L	I	L	I	W	T
Des 020	P	H	P	Y	W	W	W	L	L	F	I	A	V	L	E	V	L	F	P	S	Y	Y	G	Y	P	S	R	E	R	F	F	N	L	Y	M	Y	L	Y	L	L	E	L	A	M	I	L	I	W	T
Des 021	P	H	P	Y	W	W	W	L	L	F	I	A	L	L	E	F	L	F	P	S	Y	Y	G	Y	P	S	R	E	R	F	F	N	L	R	H	Y	L	Y	L	L	E	L	A	M	I	L	I	W	T
Des 022	P	H	P	Y	W	W	W	L	L	I	I	A	V	L	E	Y	L	T	P	E	Y	M	G	Y	P	S	R	E	R	L	F	N	L	Y	M	W	F	Y	L	L	E	L	A	L	I	L	I	W	T
Des 023	P	H	P	Y	W	W	W	L	L	F	I	A	V	L	E	Y	L	F	P	E	Y	Y	G	Y	P	S	R	E	R	L	L	N	L	L	H	A	L	W	T	L	E	L	A	M	I	L	I	W	T
Des 024	P	H	P	Y	W	W	W	L	L	F	I	A	V	L	E	Y	L	F	P	S	Y	Y	G	Y	P	S	R	E	R	L	F	N	L	R	H	Y	L	Y	L	L	E	L	A	M	I	L	I	W	T
Des 025	P	H	P	Y	W	W	W	L	L	W	I	A	V	L	E	V	L	F	P	S	Y	F	G	Y	P	S	R	E	R	F	F	N	L	Y	H	Y	L	W	I	L	M	L	A	L	I	L	I	W	T
Des 026	P	H	P	Y	W	W	W	L	L	F	I	A	V	L	E	F	L	F	P	S	Y	Y	G	Y	P	S	R	E	R	L	F	N	L	N	T	Y	L	Y	L	L	E	L	A	M	I	L	I	W	F
Des 027	P	H	P	Y	W	W	W	L	L	F	I	A	V	L	E	F	L	F	P	S	Y	F	G	Y	P	S	R	E	R	L	F	N	L	R	H	Y	W	W	I	L	E	L	A	L	I	L	I	W	T
Des 028	P	H	P	Y	L	E	W	L	L	F	I	A	V	L	E	V	L	T	P	S	I	Y	G	Y	P	S	R	E	R	L	L	N	L	Y	H	A	F	Y	L	L	M	L	A	M	I	L	I	W	T
Des 029	P	H	P	Y	W	W	W	L	L	W	I	A	V	L	E	Y	L	F	P	S	Y	F	G	Y	P	S	R	E	R	L	I	N	L	R	H	Y	L	Y	L	L	A	L	A	L	Y	L	I	W	T
Des 030	P	H	P	Y	W	W	W	L	L	W	I	A	L	L	E	Y	L	T	P	S	Y	M	G	Y	P	S	R	E	R	L	F	N	L	R	H	Y	L	Y	L	L	E	L	A	L	I	L	I	W	T
Des 031	P	H	P	Y	W	W	W	L	L	I	I	A	V	L	E	Y	L	F	P	S	Y	F	G	Y	P	S	R	E	R	F	L	N	L	R	H	Y	W	W	I	L	A	L	A	L	Y	L	I	W	T
Des 032	P	H	P	Y	W	W	W	L	L	F	I	A	L	L	E	V	L	F	P	S	Y	Y	G	Y	P	S	R	E	R	L	L	N	L	R	H	W	L	Y	L	L	E	L	A	M	Y	L	I	W	T
Des 033	P	H	P	Y	W	W	W	L	L	I	I	A	V	L	E	Y	L	F	P	S	Y	Y	G	Y	P	S	R	E	R	L	F	N	L	L	H	W	L	W	I	L	E	L	A	L	I	L	I	W	T
Des 034	P	H	P	Y	L	W	W	L	L	F	I	A	V	L	E	V	L	T	P	S	Y	F	G	Y	P	M	R	E	R	L	F	N	L	R	H	Y	L	Y	L	L	E	L	A	L	I	L	I	W	T
Des 035	P	H	V	Y	W	W	W	L	L	F	I	A	V	L	E	F	L	F	P	S	Y	Y	G	Y	P	S	R	E	R	F	F	N	L	Y	M	W	L	Y	L	L	E	L	A	M	I	L	I	W	T
Des 036	P	H	P	Y	L	W	W	L	L	F	I	A	V	L	E	V	L	Y	L	S	Y	F	G	Y	P	S	R	E	R	L	F	N	L	R	M	Y	F	W	I	L	D	L	A	L	Y	L	I	W	T
Des 037	P	H	P	Y	W	W	W	L	L	F	I	A	V	L	E	F	L	F	P	E	Y	F	G	Y	P	S	R	E	R	F	F	N	L	R	H	Y	L	W	I	L	E	L	A	L	I	L	I	W	T
Des 038	P	H	P	Y	W	W	W	L	L	F	I	A	V	L	E	Y	L	T	P	E	Y	Y	G	Y	P	S	R	E	R	L	F	N	L	Y	M	W	F	Y	L	L	E	L	A	M	I	L	I	W	T
Des 039	P	H	P	Y	W	W	W	L	L	W	I	A	L	L	E	F	L	T	P	S	Y	F	G	Y	P	S	R	E	R	F	F	N	L	R	H	Y	W	Y	L	L	E	L	A	L	I	L	I	W	T
Des 040	P	H	P	Y	W	W	W	L	L	F	M	A	V	L	E	V	L	T	P	E	Y	M	G	Y	P	S	R	E	R	L	F	N	L	R	H	Y	L	Y	L	L	E	L	A	L	I	L	I	W	T
Des 041	P	H	P	Y	W	W	W	L	L	F	I	A	V	L	E	V	L	F	P	S	Y	F	G	Y	P	S	R	E	R	L	F	N	L	R	H	Y	N	K	L	L	Q	L	A	L	Y	L	I	W	T
Des 042	P	H	P	Y	W	W	W	L	L	F	I	A	V	L	E	V	L	F	P	S	Y	Y	G	Y	P	S	R	E	R	L	F	N	L	Y	M	Y	W	K	T	L	E	L	A	M	Y	L	I	W	T
Des 043	P	H	P	Y	W	W	W	L	L	F	I	A	V	L	E	Y	L	F	P	S	Y	Y	G	Y	P	S	R	E	R	L	F	N	L	Y	H	Y	L	Y	T	L	E	L	A	M	I	L	I	W	T
Des 044	P	H	P	Y	W	W	W	L	L	F	I	A	V	L	E	F	L	T	P	E	Y	M	G	Y	P	S	R	S	R	L	F	N	L	R	H	Y	M	Y	L	L	A	L	A	L	Y	L	I	W	T
Des 045	P	H	P	Y	W	W	W	L	L	I	I	A	L	L	E	F	L	T	L	E	Y	Y	G	Y	P	E	R	E	R	L	F	N	L	R	M	Y	L	W	V	L	E	L	A	M	I	L	I	W	T
Des 046	P	H	P	Y	W	W	W	L	L	F	I	A	V	L	E	Y	L	T	L	D	Y	Y	G	Y	P	E	R	E	R	L	L	N	L	R	H	Y	W	Y	L	L	A	L	A	L	Y	L	I	W	T
Des 047	P	H	P	Y	W	W	W	L	L	W	I	A	V	L	E	Y	L	T	P	S	Y	L	G	Y	P	S	R	E	R	L	F	N	L	R	H	Y	M	Y	L	L	E	L	A	L	Y	L	I	W	T
Des 048	P	H	P	Y	W	W	W	L	L	F	I	A	L	L	E	V	L	T	T	E	Y	Y	G	Y	P	S	R	E	R	L	F	N	L	R	H	Y	F	K	W	L	Q	L	A	L	I	L	M	W	T
Des 049	P	H	V	Y	W	W	W	L	L	F	I	A	V	L	E	V	L	T	P	S	Y	F	G	Y	P	M	R	E	R	L	F	N	L	R	M	Y	M	K	I	L	Q	L	A	L	Y	L	I	W	T
Des 050	P	H	P	Y	W	W	W	L	L	W	I	A	L	L	E	F	L	F	P	S	Y	Y	G	Y	P	S	R	E	R	L	F	N	L	R	H	Y	W	Y	L	L	E	L	A	L	I	L	I	W	T
Des 051	P	H	P	V	W	W	W	L	L	F	I	A	V	L	E	Y	L	T	P	S	Y	Y	G	Y	P	S	R	E	R	L	L	N	L	L	H	A	F	W	V	L	E	L	A	M	I	L	I	W	T
Des 052	P	H	P	Y	W	W	W	L	L	W	I	A	V	L	E	Y	L	F	P	S	Y	Y	G	Y	P	S	R	E	R	L	F	N	L	R	H	W	N	Y	L	L	A	L	A	L	Y	L	I	W	T
Des 053	P	H	P	Y	W	W	W	L	L	I	I	A	L	L	E	Y	L	F	P	S	Y	F	G	Y	P	M	R	E	R	L	F	N	L	R	H	Y	L	W	I	L	E	L	A	L	I	L	I	W	T
Des 054	P	H	V	Y	W	W	W	L	L	W	I	A	V	L	E	V	L	F	P	S	Y	Y	G	Y	P	S	R	E	R	L	L	N	L	Y	H	Y	W	Y	V	L	E	L	A	L	I	L	I	W	T
Des 055	P	H	P	Y	L	E	W	L	L	F	I	A	V	L	E	F	L	T	P	S	Y	Y	G	Y	P	S	R	E	R	F	F	N	L	N	H	Y	F	Y	L	L	E	L	A	M	I	L	I	W	T
Des 056	P	N	P	Y	W	W	W	L	L	F	M	A	L	L	E	Y	L	F	P	S	I	Y	G	Y	P	S	R	E	R	L	F	N	L	N	H	Y	F	Y	L	L	E	L	A	M	I	L	I	W	T
Des 057	P	H	P	Y	W	W	W	L	L	I	I	A	V	L	E	F	L	T	P	S	Y	F	G	Y	P	S	R	E	R	F	F	N	L	R	H	Y	W	Y	L	L	Q	L	A	L	Y	L	I	W	T
wild_type	A	N	P	S	V	E	K	N	T	Q	E	A	Q	V	K	Q	K	T	P	P	I	K	G	Q	P	P	S	P	S	R	D	N	K	T	L	A	D	K	Q	D	I	A	A	R	I	Q	K	F	T
[truncated: 75 more columns]

## Sheet: (a) Averaged_per_residue_energy
Given that the algorithm introduces a substantial number of mutations, we evaluated the per-residue energy for each mutated position in the designed sequences. This assessment aimed to identify key target positions for redesign based on their potential to enhance stability. To achieve this, we calculated the difference between the energy of the native residue and the mutated residue. However, rec…																						Mutations for further analysis were filtered based on the following criteria: 1) Positions where at least one mutation yielded a favorable energy improvement of 0.5 units or more in the prefusion native residue (energy change ≤ -0.5 in prefusion). 2) In instances where no mutations exhibited energy reduction in the prefusion state, positions were included if a significant destabilizing effect was…
Prefusion (all mutated positions)																						Prefusion (filtered positions)
Residue position	Average (Per_residue_energy_mutant - Per_residue_energy_native) (REU)																					Residue position	Average (Per_residue_energy_mutant - Per_residue_energy_native) (REU)
	R	H	K	D	E	S	T	N	Q	C	G	P	A	V	I	L	M	F	Y	W			R	H	K	D	E	S	T	N	Q	C	G	P	A	V	I	L	M	F	Y	W
N703																			0.529249			S704									-1.43537							-1.47865
S704									-1.43537							-1.47865						A706												-3.66398
A706												-3.66398										T732														-1.19463	-2.27624
T732														-1.19463	-2.27624							G744	0.61477		-1.37564				-1.44722		-1.36543				-0.923548			-0.725826			-0.692914	-1.07474
G744	0.61477		-1.37564				-1.44722		-1.36543				-0.923548			-0.725826			-0.692914	-1.07474		A766				-2.32262				-0.529917							-1.48171	-1.48512
Q755																0.69066						G769	-0.0370927		-1.06251														-0.077412		-0.67657	0.781443
S758								2.56652														T827	0.47672							-1.81546								-1.19508			-1.80311
N764				-0.103444	0.271										1.59561	2.31461	2.22887					A829																			-0.524102	-0.0287091
A766				-2.32262				-0.529917							-1.48171	-1.48512						I844					-2.36116				-1.81563
G769	-0.0370927		-1.06251														-0.077412		-0.67657	0.781443		R847													-6.04562			-8.14454	-6.20149
E780	0.154101														1.32029		2.31138					T881													-0.550429	2.3703
P809					3.61329	1.22092																A890																			-1.48811	-1.2278
P812						1.13197																A892				-2.189				0.249133								-0.103102
T827	0.47672							-1.81546								-1.19508			-1.80311			G908								-1.14408					-1.12213			0.331522
A829																			-0.524102	-0.0287091		T912		-1.01892				-1.04475		-0.70354						0.0994394	-0.57064	-0.614978
Q836							0.663923							2.86545	0.614333	-0.184204		0.653085	0.407831	0.0484564		T941				-2.81059
D843																0.354238						A942				-1.31898	-0.978003
I844					-2.36116				-1.81563													K947	0.253396					-0.61957		-0.349125
A845																-0.0557545						N955				-1.79619
R847													-6.04562			-8.14454	-6.20149					A956														-0.150257	0.121152	-2.2038
A871																		0.421517	1.04511			D985		0.519158			0.80972			0.229973					1.06717			1.11979
S875							0.0175866		0.259217				0.0415543			0.754357	0.792798					P987		-2.12934	-2.97578	-3.88079	-4.61906	-3.53429			-2.68428											-0.278767
T881													-0.550429	2.3703								E990	0.423822		-0.744394
S884													0.955866	1.4448								T998	1.56085	-0.0917802			-1.09548				-0.375197											0.62607
T887									0.0738365				-0.257509			-0.255077	0.0312291					T1006	1.6683	-0.809836							0.64033								0.19424	-0.682246		-0.566868
A890																			-1.48811	-1.2278		Q1010	0.204015				-0.931019			0.271201						-0.55506			0.57288	0.0119414
A892				-2.189				0.249133								-0.103102						A1016														0.644054	-1.19786
A899		1.05286							1.19208					1.13372		0.166543						E1111								-0.40652									0.591682	0.767641	3.18303
G908								-1.14408					-1.12213			0.331522						S1123	0.222218				1.01973								0.167192						-0.430733
T912		-1.01892				-1.04475		-0.70354						0.0994394	-0.57064	-0.614978						P1143			-1.6406	-2.80968	0.33644			-1.91011	0.948233
N914																	2.1943					D1146						-0.622725
T941				-2.81059
A942				-1.31898	-0.978003
A944			1.44385												1.48151	0.27712	2.27596					Postfusion (filtered positions)
K947	0.253396					-0.61957		-0.349125														Residue position	Average (Per_residue_energy_mutant - Per_residue_energy_native) (REU)
N955				-1.79619																			R	H	K	D	E	S	T	N	Q	C	G	P	A	V	I	L	M	F	Y	W
A956														-0.150257	0.121152	-2.2038						N703																			1.51562
N978		1.47258							0.812249				0.423073			2.15655						S704																4.2459
D985		0.519158			0.80972			0.229973					1.06717			1.11979						A706												5.32286
P987		-2.12934	-2.97578	-3.88079	-4.61906	-3.53429			-2.68428											-0.278767		T732														1.47805	1.73561
E990	0.423822		-0.744394																			G744	7.27571		2.63347						1.16969				2.58832			7.99494			7.65034	8.73372
D994	2.19004		1.50015		-0.0435419											0.260198				2.50884		Q755																1.53464
T998	1.56085	-0.0917802			-1.09548				-0.375197											0.62607		S758								2.66452
T1006	1.6683	-0.809836							0.64033								0.19424	-0.682246		-0.566868		N764				1.98203	2.17793
Q1010	0.204015				-0.931019			0.271201						-0.55506			0.57288	0.0119414				A766								2.85043							-0.0542761	1.2057
A1016														0.644054	-1.19786							G769	1.02702		0.0592757																-1.06557	-1.18899
P1053													3.87613									T912		3.76599				0.0950939		1.49811						2.62825	1.85708	2.1503
S1055													1.0012						0.920899			N914																	0.670573
A1078							0.918049															T941				2.33002
E1111								-0.40652									0.591682	0.767641	3.18303			A942				4.61113	1.7675
S1123	0.222218				1.01973								0.167192						-0.430733			A944			3.38767												-0.384111	0.32878
P1140				4.64857		1.44084																K947						1.9682		1.98456
P1143			-1.6406	-2.80968	0.33644			-1.91011	0.948233													N955				1.83185
E1144																	1.84461			2.78091		A956															1.49216	2.71803
D1146						-0.622725																N978									1.34914				1.6526			1.77235
																						D985		5.74533			2.49251								5.57504			4.67043
																						V987		1.57647	4.09197	1.05711	1.49954	1.22246			0.653189
Postfusion (all mutated positions)																						E990	2.65217		2.3378
Residue position	Average (Per_residue_energy_mutant - Per_residue_energy_native) (REU)																					D994	6.21456		6.29187		0.487299											2.25463				3.77453
	R	H	K	D	E	S	T	N	Q	C	G	P	A	V	I	L	M	F	Y	W		T998	4.41472	2.17795			0.927116
N703																			1.51562			T1006	4.37646	0.565585							2.27083									2.38973		1.52154
S704																4.2459						Q1010					1.32235									2.21829			2.79355
A706												5.32286										A1016														0.652565	0.421413
T732														1.47805	1.73561							P1053													3.55999
G744	7.27571		2.63347						1.16969				2.58832			7.99494			7.65034	8.73372		S1055													1.9142						1.08021
Q755																1.53464						A1078							0.822308
S758								2.66452														E1111								0.484975										3.96154	1.89089
N764				1.98203	2.17793																	S1123	7.91391				3.0706								1.85672						0.29462
A766								2.85043							-0.0542761	1.2057						P1140				2.46327		2.94309
G769	1.02702		0.0592757																-1.06557	-1.18899		P1143			4.88148	3.31843	5.65249				5.58986
T912		3.76599				0.0950939		1.49811						2.62825	1.85708	2.1503						E1144																	2.59778			3.8145
N914																	0.670573					D1146						0.524482
T941				2.33002
A942				4.61113	1.7675
A944			3.38767												-0.384111	0.32878
K947						1.9682		1.98456
N955				1.83185
A956															1.49216	2.71803
N978									1.34914				1.6526			1.77235
D985		5.74533			2.49251								5.57504			4.67043
V987		1.57647	4.09197	1.05711	1.49954	1.22246			0.653189
E990	2.65217		2.3378
D994	6.21456		6.29187		0.487299											2.25463				3.77453
T998	4.41472	2.17795			0.927116
T1006	4.37646	0.565585							2.27083									2.38973		1.52154
Q1010					1.32235									2.21829			2.79355
A1016														0.652565	0.421413
P1053													3.55999
S1055													1.9142						1.08021
A1078							0.822308
E1111								0.484975										3.96154	1.89089
S1123	7.91391				3.0706								1.85672						0.29462
P1140				2.46327		2.94309
P1143			4.88148	3.31843	5.65249				5.58986
E1144																	2.59778			3.8145
D1146						0.524482

## Sheet: (b) Averaged_per_residue_energy
Given that the algorithm introduces a substantial number of mutations, we evaluated the per-residue energy for each mutated position in the designed sequences. This assessment aimed to identify key target positions for redesign based on their potential to enhance stability. To achieve this, we calculated the difference between the energy of the native residue and the mutated residue. However, rec…																						Mutations for further analysis were filtered based on the following criteria: 1) Positions where at least one mutation yielded a favorable energy improvement of 0.5 units or more in the prefusion native residue (energy change ≤ -0.5 in prefusion). 2) In instances where no mutations exhibited energy reduction in the prefusion state, positions were included if a significant destabilizing effect was…
Prefusion (all mutated positions)																						Prefusion (filtered positions)
Residue position	Average (Per_residue_energy_mutant - Per_residue_energy_native) (REU)																					Residue position	Average (Per_residue_energy_mutant - Per_residue_energy_native) (REU)
	R	H	K	D	E	S	T	N	Q	C	G	P	A	V	I	L	M	F	Y	W			R	H	K	D	E	S	T	N	Q	C	G	P	A	V	I	L	M	F	Y	W
A706												-3.67117										A706												-3.67117
N710		0.498028																				S721														-1.56776					-1.2537
P715														3.49765								N777																-1.08579
S721														-1.56776					-1.2537			T778																-1.51961	1.20741
V772																-0.438384				0.0679736		E780															0.184083	-0.776986	1.61559
E773																				2.50828		V785																-1.93388
K776																				-0.250445		K786					-0.744757
N777																-1.08579						K795																-1.00566	-0.850391	-1.28493	-1.38884
T778																-1.51961	1.20741					R815																-2.01786		-1.76115
Q779															0.566696			1.48368		1.82337		T827	-2.76804							-1.79769								-1.34701			-1.61454
E780															0.184083	-0.776986	1.61559					L828		-2.69981					-1.8384										-0.653169
Q784														1.00836		0.961222						D830								-2.07381								-2.50507	-1.05888	-0.0700917		-1.75087
V785																-1.93388						Q836							0.959362							-0.0311513	-0.331444	-1.65761		0.89014		1.38104
K786					-0.744757																	I844				-0.0242514	-0.524891				-1.03533				0.732469				1.13317
Q787														0.74668				1.6922	0.751531			R847																-5.85895	-3.19599
K790																0.832246						T874															-0.638956
T791																		-0.266609	-0.270404			S875	-0.38339	-0.409626					-0.806726		-0.146945				-0.637675			0.0165839	-0.0963465		-2.70729
P792							3.24985									3.92692						T881													-1.72458	-0.382635
P793				1.85381	1.78686	1.50002																T887													-0.516855			-1.16957	0.0460225	0.0395707		-0.891131
I794																			0.589665			A890																		-0.819368	-1.18951	-0.956132
K795																-1.00566	-0.850391	-1.28493	-1.38884			A892					-1.75736									-1.1494		-1.24998	-0.940392
Q804																			2.02492			A899		0.478356							-0.34049					0.338576		-3.21001		-0.357964
P809					0.0966751	1.07241											2.80525					Y904																				-0.682433
S810	1.44758																					G908													-1.53254
P812					0.64524	1.3895																T912		-1.37533													0.230464	-0.427427	0.867429
S813	1.5453																					L916																		-1.21334	-1.10242	1.94829
R815																-2.01786		-1.76115				N919																		0.888722
D820															4.59272	4.05444		5.0586				F927																				0.771794
K825																0.26053						S937	0.33486		-0.450754	-2.60097	-1.86156										0.0602478
T827	-2.76804							-1.79769								-1.34701			-1.61454			T941				-3.9027
L828		-2.69981					-1.8384										-0.653169					A942					-1.28581
A829																			-0.169961	7.00884e-05		K947						-0.681149		-0.479246					0.258735
D830								-2.07381								-2.50507	-1.05888	-0.0700917		-1.75087		N955				-2.88604					-0.242748
K835																			1.00817	1.48038		A956															-1.12072	-2.21018
Q836							0.959362							-0.0311513	-0.331444	-1.65761		0.89014		1.38104		T961																	1.2008	-1.3422
D843																0.303589						V963															-0.897734
I844				-0.0242514	-0.524891				-1.03533				0.732469				1.13317					S968													-1.02491
A845																0.948856						N969																-1.25401
R847																-5.85895	-3.19599					D985		1.73498			0.0185723			-0.142382					0.426554			0.579756	2.44557	0.955456
I850																			1.09108			P987		-2.18906	-3.24173			-2.84064			-2.43692									-1.49496	-1.88032	-1.3137
Q853																1.44332						E988			0.888117	-1.91011					-1.56124
K854															0.84118		2.78493					E990	-1.47659		-0.829646										0.720338
F855																				-0.3786		E1072										0.4778								-1.60931	-1.93035	0.454729
T859																		1.79372				A1078							-1.09843
P863																		3.07868				N1098				-2.6065
D867					-0.215686												0.546371		0.571009			V1104															-1.10891	-2.43923
E868																				3.30465		R1107																-1.51874	-1.45389	-0.378809
M869																0.297272		2.77481				T1120																0.0514993
A871																		0.796607				F1121														-1.88736	-2.29319	-3.554
Q872															0.279617	1.04727	1.65978			1.86173		S1123					0.0566349								-0.695226					-0.736171
Y873																				0.608576		N1125																-0.685442	1.25468
T874															-0.638956							V1128			-1.33972												-0.60663
S875	-0.38339	-0.409626					-0.806726		-0.146945				-0.637675			0.0165839	-0.0963465		-2.70729			P1140						0.516595
T881													-1.72458	-0.382635								P1143			-2.12868	-3.6112	-2.74712				-2.36135
S884													0.888173	1.24816								E1144	-0.742235																	-0.301672	-0.656092
T887													-0.516855			-1.16957	0.0460225	0.0395707		-0.891131		D1146						-0.762299
A890																		-0.819368	-1.18951	-0.956132
A892					-1.75736									-1.1494		-1.24998	-0.940392
A899		0.478356							-0.34049					0.338576		-3.21001		-0.357964				Postfusion (filtered positions)
Q901															0.681579							Residue position	Average (Per_residue_energy_mutant - Per_residue_energy_native) (REU)
Y904																				-0.682433			R	H	K	D	E	S	T	N	Q	C	G	P	A	V	I	L	M	F	Y	W
R905																		0.784603	1.09873			A706												5.34454
N907																	2.2005					S721														0.331346					1.65151
G908													-1.53254									T912		2.75653													2.29842	2.20861	2.01354
T912		-1.37533													0.230464	-0.427427	0.867429					L916																		5.4375	3.14025	1.66202
N914														0.732706	0.0949393		0.641387					N919																		4.52347
L916																		-1.21334	-1.10242	1.94829		F927																				4.59257
N919																		0.888722				S937	1.54344		2.86672	1.81758	1.54793										0.503172
Q920																				1.272		T941				0.756059
L922																			1.65612			A942					1.98035
F927																				0.771794		K947						2.06971		2.32107					2.05987
S937	0.33486		-0.450754	-2.60097	-1.86156										0.0602478							N955				2.06014					1.42121
T941				-3.9027																		A956															0.814466	2.80212
A942					-1.28581																	T961																	1.89294	1.79859
A944			1.1227												0.788047	0.521906						V963															1.04329
K947						-0.681149		-0.479246					0.258735									S968													0.28891
N955				-2.88604					-0.242748													N969																1.8922
A956															-1.12072	-2.21018						D985		6.22344			3.53894			7.34797					6.30192			4.83028	7.48029	7.02363
T961																	1.2008	-1.3422				V987		0.586129	2.30928			1.03066			1.14504									-0.19464	0.197247	3.7672
V963															-0.897734							E988			4.64681	2.15124					2.30126
S968													-1.02491									E990	3.62311		2.79695										3.49421
N969																-1.25401						E1072										2.30928								1.27425	0.833082	2.51001
I973																			1.04288			A1078							0.0207012
V976																0.245545						N1098				0.679542
N978	-0.338128												0.311822			0.0927403						V1104															-0.142	0.678977
D985		1.73498			0.0185723			-0.142382					0.426554			0.579756	2.44557	0.955456				R1107																0.70237	2.63439	0.657951
P987		-2.18906	-3.24173			-2.84064			-2.43692									-1.49496	-1.88032	-1.3137		T1120																3.08179
E988			0.888117	-1.91011					-1.56124													F1121														0.0178832	-0.228898	-2.04747
E990	-1.47659		-0.829646										0.720338									S1123					3.18004								1.84099					0.971393
T1066																1.32903						N1125																3.23445	4.94405
Y1067																				2.96507		V1128			6.33757												1.37741
P1069														2.67807	2.44422		5.97479	7.91507				P1140						3.10566
A1070																	1.61594					P1143			8.11139	5.44634	6.39031				7.95928
E1072										0.4778								-1.60931	-1.93035	0.454729		E1144	1.07057																	2.21639	1.58626
A1078							-1.09843															D1146						0.703383
P1079							2.65687	2.37846						2.77192	2.64697	1.29036	2.74172
N1098				-2.6065
V1104															-1.10891	-2.43923
R1107																-1.51874	-1.45389	-0.378809
N1108		1.70667
E1111			0.172891					0.218589										1.17798	3.08949
Q1113																				0.167788
N1119	0.893759														2.03629		2.08833
T1120																0.0514993
F1121														-1.88736	-2.29319	-3.554
S1123					0.0566349								-0.695226					-0.736171
N1125																-0.685442	1.25468
V1128			-1.33972												-0.60663
I1130																		0.000189257		1.21774
P1140						0.516595
P1143			-2.12868	-3.6112	-2.74712				-2.36135
E1144	-0.742235																	-0.301672	-0.656092
D1146						-0.762299
Postfusion (all mutated positions)
Residue position	Average (Per_residue_energy_mutant - Per_residue_energy_native) (REU)
	R	H	K	D	E	S	T	N	Q	C	G	P	A	V	I	L	M	F	Y	W
A706												5.34454
N710		-0.145103
P715														5.5722
S721														0.331346					1.65151
T912		2.75653													2.29842	2.20861	2.01354
N914														-0.636806	-0.235683		1.755
L916																		5.4375	3.14025	1.66202
N919																		4.52347
Q920																				-0.532301
L922																			-0.492997
F927																				4.59257
S937	1.54344		2.86672	1.81758	1.54793										0.503172
T941				0.756059
A942					1.98035
A944			3.54695												-0.775312	1.20421
K947						2.06971		2.32107					2.05987
N955				2.06014					1.42121
A956															0.814466	2.80212
T961																	1.89294	1.79859
V963															1.04329
S968													0.28891
N969																1.8922
I973																			2.9389
V976																1.36075
N978	1.12147												0.976841			1.53555
D985		6.22344			3.53894			7.34797					6.30192			4.83028	7.48029	7.02363
V987		0.586129	2.30928			1.03066			1.14504									-0.19464	0.197247	3.7672
E988			4.64681	2.15124					2.30126
E990	3.62311		2.79695										3.49421
T1066																2.32502
Y1067																				2.82289
P1069														3.91301	4.79109		5.54025	6.51824
A1070																	2.31987
E1072										2.30928								1.27425	0.833082	2.51001
A1078							0.0207012
P1079							2.48121	5.17598						3.79661	2.15084	1.4186	3.48554
N1098				0.679542
V1104															-0.142	0.678977
R1107																0.70237	2.63439	0.657951
N1108		2.03684
E1111			1.46572					1.06603										2.8583	2.23676
Q1113																				1.9224
N1119	0.404799														1.89833		1.64829
T1120																3.08179
F1121														0.0178832	-0.228898	-2.04747
S1123					3.18004								1.84099					0.971393
N1125																3.23445	4.94405
V1128			6.33757												1.37741
I1130																		0.853603		1.33853
P1140						3.10566
P1143			8.11139	5.44634	6.39031				7.95928
E1144	1.07057																	2.21639	1.58626
D1146						0.703383

## Sheet: (a) Second_round_design
Sequences from the second round of design (following approach a) were retained based on their ability to improve the energy of the prefusion state while simultaneously increasing the energy of the postfusion state. However, for the spike protein, it is important to consider that 8 positions were absent in the postfusion structure. As a result, the postfusion state energy does not fully encompass …
Designs	Per-residue energetic difference (REU) at mutated positions																															Normalized Score_Pre	Normalized Score_Post	Normalized Energy_Difference (Post - Pre)
	704	706	732	744	766	769	827	829	844	847	881	890	892	908	912	941	942	947	955	956	985	987	990	998	1006	1010	1016	1111	1123	1143	1146
Des 01	L	P	I	W	L	K	R	W	E	L	V	W	D	A	H	D	D	S	D	L	L	Q	R	R	Q	E	I	N	R	K	S	-4240.17	-3681.81	558.36
Prefusion	-0.929	-3.687	-2.159	-0.948	-0.359	-1.314	-3.17	1.367	-1.579	-6.272	1.05	-1.243	-3.214	-1.322	-0.595	-3.353	-2.015	-0.861	-2.203	-1.895	0.491	-2.412	-1.598	0.141	-0.099	-1.895	-1.519	0.783	-0.964	-1.618	-0.777
Postfusion	4.848	4.698	1.664	8.252	0	0.542	0	0	0	0	0	0	0	0	4.038	3.027	3.642	1.934	1.888	2.233	4.634	0.995	2.921	5.576	2.069	1.741	-0.61	0.685	5.408	9.195	0.658
Des 02	L	P	I	T	L	K	R	W	E	L	A	W	D	A	I	D	E	S	D	L	L	K	R	E	W	M	I	N	R	D	S	-4243.7	-3703.32	540.383
Prefusion	-0.9	-3.706	-2.196	-1.302	-1.034	-1.178	-3.137	2.392	-1.819	-6.242	-0.662	-1.256	-1.795	-1.333	0.028	-3.346	-0.762	-0.792	-2.219	-1.937	1.158	-2.401	-0.811	-1.315	0.044	0.331	-1.452	1.1	-0.968	-3.34	-0.723
Postfusion	4.063	4.58	2.777	4.758	-0.427	-0.12	0	0	0	0	0	0	0	0	2.874	3.702	2.015	2.076	1.579	2.016	4.519	2.545	3.245	2.884	1.39	3.585	0.867	0.311	7.026	3.408	0.852
Des 03 (Spk-R)	L	P	I	T	L	K	Y	W	E	M	V	W	D	A	I	D	E	S	D	L	N	W	R	R	W	M	I	N	E	N	S	-4241.67	-3710.21	531.464
Prefusion	-0.95	-3.669	-2.311	-1.229	-1.347	-1.129	-1.732	1.957	-1.87	-3.526	1.167	-1.213	-3.164	-1.334	-0.013	-2.79	-2.018	-0.762	-2.375	-1.988	-0.623	-1.789	-1.471	-0.429	-0.122	0.262	-1.491	-0.834	0.275	-2.159	-0.691
Postfusion	4.695	5.33	2.615	3.776	0.355	-0.218	0	0	0	0	0	0	0	0	3.058	3.727	1.966	2.078	1.576	1.898	6.378	2.291	2.701	3.625	0.763	2.004	0.332	0.139	2.985	4.857	0.774
Des 04	L	P	V	T	L	K	R	Y	E	L	A	W	D	A	H	D	D	S	D	L	N	W	R	E	F	M	I	N	A	N	S	-4249.02	-3717.68	531.34
Prefusion	-0.837	-3.695	-2.585	-1.2	-1.178	-1.285	-3.014	-0.713	-1.466	-6.225	-0.72	-1.467	-3.051	-1.452	-1.041	-3.33	-2.031	-0.847	-2.194	-1.757	-0.499	-2.066	-1.131	-1.418	-0.439	-0.471	-1.513	-0.305	0.3	-2.143	-0.697
Postfusion	5.346	5.589	1.506	3.084	2.663	0.88	0	0	0	0	0	0	0	0	3.89	3.245	4.75	1.922	1.549	1.93	2.236	5.01	3.674	2.324	1.759	2.207	1.133	0.316	2.148	3.943	0.975
Des 05 (Spk-F)	L	P	V	W	L	K	Y	Y	E	L	A	W	D	A	L	D	E	S	D	L	L	Q	R	R	W	M	I	N	A	Q	S	-4266.02	-3735.8	530.22
Prefusion	-0.909	-3.689	-2.478	-1.072	-1.203	-1.377	-1.694	-0.228	-1.582	-6.281	-0.667	-1.414	-3.036	-1.372	-0.62	-2.899	-2.135	-0.779	-2.105	-1.421	0.544	-2.332	-1.792	-0.783	-0.349	-0.558	-1.66	-0.371	0.402	-1.42	-0.759
Postfusion	3.983	4.915	2.231	8.881	2.832	0.123	0	0	0	0	0	0	0	0	0.284	3.634	1.946	2.045	1.887	2.362	4.58	0.679	2.886	4.308	1.362	2.309	1.064	0.334	1.704	6.002	0.967
Des 06	L	P	I	W	L	K	Y	Y	E	M	A	W	D	A	L	D	E	N	D	L	L	Q	R	E	W	M	I	N	R	K	S	-4243.91	-3717.19	526.723
Prefusion	-0.853	-3.693	-2.117	-0.68	-0.978	-1.172	-1.794	1.335	-1.857	-3.624	-0.577	-1.409	-3.102	-1.361	-0.779	-2.761	-1.882	-0.484	-2.151	-1.788	0.558	-2.476	-1.659	-1.482	0.025	0.329	-1.438	0.303	1.154	-1.702	-0.787
Postfusion	4.601	4.66	1.463	8.369	-0.373	-0.43	0	0	0	0	0	0	0	0	2.384	3.73	2.086	3.491	1.653	2.077	4.651	0.766	2.816	3.181	0.705	1.489	-1.03	0.139	5.424	4.73	0.418
Des 07	L	P	V	W	L	Y	Y	Y	E	M	V	W	D	A	L	D	E	N	D	L	L	Q	R	E	W	M	V	N	A	E	S	-4245.98	-3721.53	524.447
Prefusion	-0.949	-3.7	-2.252	-0.704	-1.026	-0.518	-1.637	-0.262	-1.84	-3.567	1.112	-1.21	-3.121	-1.363	-0.588	-2.845	-2.02	-0.497	-2.187	-1.689	0.545	-2.456	-1.749	-1.394	0.011	0.405	-0.469	-0.031	0.398	-2.802	-0.752
Postfusion	5.502	5.578	1.429	8.454	4.22	3.068	0	0	0	0	0	0	0	0	3.539	3.66	2.05	1.962	1.836	2.881	4.248	1.336	3.965	2.356	1.599	3.248	0.964	0.669	2.12	5.247	1.167
Des 08	L	P	I	T	L	K	R	W	E	L	A	W	D	A	H	D	E	S	D	L	N	W	R	E	F	M	I	N	A	N	S	-4249.23	-3732.18	517.05
Prefusion	-0.84	-3.715	-2.519	-1.289	-1.268	-1.31	-3.03	1.937	-1.611	-6.3	-0.671	-1.585	-3.1	-1.394	-0.835	-3.369	-0.811	-0.785	-2.231	-2.122	-0.574	-2.891	0.414	-1.417	-0.676	0.095	-1.471	-0.305	0.293	-2.144	-0.701
Postfusion	5.385	5.604	1.793	3.709	2.706	0.893	0	0	0	0	0	0	0	0	3.843	3.655	2.029	2.027	1.886	2.358	6.542	2.766	2.541	2.246	1.734	2.164	1.137	0.24	2.111	3.913	1.006
Des 09	L	P	V	W	L	K	Y	W	E	M	A	W	D	A	H	D	E	S	D	L	L	Q	R	E	W	M	I	N	A	Q	S	-4246.33	-3732.69	513.636
Prefusion	-0.873	-3.709	-1.413	0.51	-1.306	-1.266	-1.608	1.868	-1.935	-3.573	-0.587	-1.434	-3.111	-1.372	-0.432	-2.822	-2.049	-0.766	-1.998	-1.453	0.453	-2.477	-1.505	-1.484	0.09	0.263	-1.568	-0.019	0.329	-1.042	-0.813
Postfusion	5.45	5.523	1.201	8.745	2.766	0.283	0	0	0	0	0	0	0	0	3.839	3.729	1.976	2.079	1.574	2.012	4.675	0.87	2.909	3.18	-0.021	2.315	1.198	0.303	2.148	3.392	0.745
Des 10	L	P	V	K	L	K	Y	Y	Q	M	V	W	D	A	H	D	E	S	D	L	A	W	R	R	W	M	I	N	R	K	S	-4244.65	-3731.81	512.837
Prefusion	-0.945	-3.688	-1.851	-0.9	-1.472	-1.225	-1.624	0.005	-1.246	-3.509	1.075	-1.214	-3.139	-1.302	-0.581	-2.901	-1.875	-0.741	-1.941	-1.53	0.195	-2	-1.025	0.29	-0.123	0.251	-1.513	0.725	-0.996	-1.625	-0.776
Postfusion	2.608	4.726	1.456	2.563	-2.019	0.365	0	0	0	0	0	0	0	0	3.715	3.708	1.91	2.079	1.6	2.059	5.801	2.156	2.521	3.253	-0.083	2.488	-0.176	0.344	5.17	3.899	0.871
Des 11	L	P	V	A	L	K	Y	Y	E	M	V	W	D	A	H	D	E	N	D	L	A	W	R	E	W	M	I	N	A	Q	S	-4253.15	-3741.43	511.717
Prefusion	-0.934	-3.701	-1.963	-0.744	-1.346	-1.295	-1.639	0.184	-1.786	-3.522	1.132	-1.478	-3.105	-1.401	-0.448	-2.975	-1.897	-0.479	-1.929	-1.647	0.292	-1.604	-1.175	-1.404	-0.01	0.191	-1.554	-0.314	0.315	-1.625	-0.759
Postfusion	5.251	5.528	1.107	2.83	3.336	0.854	0	0	0	0	0	0	0	0	3.897	3.714	2.089	3.51	1.635	2.03	5.596	2.931	3.111	2.778	0.867	1.822	1.21	0.264	2.128	6.369	0.951
Des 12	L	P	V	W	L	K	Y	Y	E	M	A	W	D	A	L	D	E	N	D	L	L	S	R	E	W	M	I	N	E	K	S	-4251.36	-3742.17	509.194
Prefusion	-0.884	-3.682	-1.736	0.598	-1.207	-1.353	-1.651	-0.265	-1.919	-3.554	-0.654	-1.388	-3.049	-1.411	-0.479	-2.898	-1.987	-0.482	-1.838	-1.566	1.153	-3.298	-1.407	-1.49	0.074	0.246	-1.564	-0.355	1.066	-1.568	-0.791
Postfusion	5.339	5.354	1.034	8.881	-1.983	-0.292	0	0	0	0	0	0	0	0	2.549	3.779	1.952	3.557	1.653	2.068	4.69	0.978	2.713	2.834	-1.075	2.709	0.038	0.121	2.953	3.32	1.06
Des 13	L	P	V	T	L	K	Y	W	E	M	A	W	D	A	I	D	E	S	D	L	N	W	R	E	W	M	I	N	E	N	S	-4247.1	-3738.73	508.366
Prefusion	-0.921	-3.699	-1.446	-0.758	-1.29	-1.286	-1.673	1.486	-1.805	-3.529	-0.66	-1.415	-3.114	-1.368	0.061	-2.804	-1.962	-0.747	-2.016	-1.537	-0.418	-1.682	-1.203	-1.423	0.131	0.234	-1.531	-1.065	0.378	-2.176	-0.714
Postfusion	3.823	12.489	2.396	4.962	1.219	-0.234	0	0	0	0	0	0	0	0	2.768	3.725	1.982	2.065	1.527	1.999	6.565	2.881	2.646	2.711	2.281	1.27	0.373	0.368	3.02	7.271	0.923
Des 14	L	P	V	W	L	K	Y	W	E	M	V	W	D	A	I	D	E	S	D	L	N	K	R	R	W	M	I	N	A	K	S	-4248.43	-3741.24	507.185
Prefusion	-0.967	-3.691	-2.009	0.863	-1.289	-1.281	-1.858	1.945	-1.893	-3.608	0.418	-1.352	-3.105	-1.408	0.138	-2.868	-2.058	-0.732	-1.963	-1.772	1.201	-2.779	-1.078	0.052	-0.136	0.38	-1.533	-0.381	0.394	-1.548	-0.798
Postfusion	2.551	5.885	2.251	8.351	0.991	-0.177	0	0	0	0	0	0	0	0	2.749	3.693	1.985	2.062	1.627	2.06	6.386	4.88	5.956	4.457	1.262	2.43	0.752	0.322	1.908	5.34	0.754
Des 15	L	P	I	T	L	K	Y	W	E	M	A	W	D	A	I	D	E	S	D	L	L	K	R	R	W	M	I	N	R	K	S	-4248.64	-3742.13	506.505
Prefusion	-0.904	-3.704	-2.205	-1.21	-1.247	-1.311	-1.755	2.521	-1.923	-3.588	-0.61	-1.428	-3.132	-1.33	0.049	-2.85	-1.923	-0.773	-2.32	-1.861	1.251	-2.34	-0.923	0.272	0.039	0.334	-1.442	0.714	-1.069	-1.553	-0.773
Postfusion	1.456	4.799	1.711	3.637	-1.898	-0.455	0	0	0	0	0	0	0	0	2.29	3.671	2.008	2.047	1.88	2.375	4.833	1.546	3.199	4.366	-0.918	2.371	-1.103	0.317	8.854	5.678	0.945
Des 16	L	P	V	W	L	K	Y	Y	E	M	A	W	D	A	S	D	E	S	D	L	L	Q	K	R	W	M	I	N	A	K	S	-4249.09	-3743.98	505.11
Prefusion	-0.874	-3.681	-1.89	0.834	-1.357	-1.297	-1.65	-0.223	-1.934	-3.613	-0.612	-1.44	-3.07	-1.353	-1.018	-2.936	-1.767	-0.769	-1.986	-1.666	0.358	-2.717	-0.386	0.502	-0.036	0.198	-1.496	-0.312	0.437	-1.594	-0.78
Postfusion	4.518	5.107	0.895	8.347	3.173	0.296	0	0	0	0	0	0	0	0	0.398	3.66	1.958	2.049	1.772	3.193	4.63	0.605	2.83	5.25	0.074	1.965	0.857	0.455	1.73	5.679	0.745
Des 17	L	P	I	T	L	K	Y	W	E	L	A	W	D	A	H	D	E	S	D	L	N	W	R	E	W	M	I	N	A	N	S	-4246.71	-3748.72	497.991
Prefusion	-0.846	-3.718	-2.088	-1.325	-1.017	-1.163	-2.259	2.952	-1.736	-6.334	-0.693	-1.476	-3.108	-1.454	-1.131	-2.946	-1.836	-0.806	-2.127	-1.939	-0.524	-1.985	-0.938	-1.299	0.007	0.354	-1.545	0.107	0.315	-2.158	-0.705
Postfusion	4.478	5.1	1.784	3.279	0.816	0.902	0	0	0	0	0	0	0	0	3.769	3.675	2.011	2.008	1.903	2.832	4.443	5.522	4.084	2.216	3.669	4.075	0.368	0.367	1.71	3.971	1.104
Des 18	L	P	V	T	L	K	Y	Y	E	M	A	W	D	A	H	D	E	S	D	L	N	W	R	E	W	M	I	N	A	N	S	-4252.2	-3755.55	496.653
Prefusion	-0.862	-3.7	-1.977	-1.324	-1.316	-1.292	-1.7	-0.233	-1.908	-3.577	-0.607	-1.503	-3.069	-1.389	-0.374	-2.844	-2.054	-0.767	-2.043	-1.539	-0.503	-2.859	0.324	-1.367	0.097	0.212	-1.522	-0.36	0.293	-2.154	-0.709
Postfusion	3.631	5.185	1.597	3.751	0.75	1.017	0	0	0	0	0	0	0	0	3.781	3.628	1.956	2.01	1.915	2.767	6.446	2.952	3.099	2.807	3.476	3.962	0.249	0.31	2.193	4.339	1.095
Des 19	L	P	I	W	I	W	R	Y	E	L	A	W	D	A	H	D	E	S	D	L	L	Q	R	R	W	M	I	N	A	K	S	-4244.05	-3749.74	494.313
Prefusion	-0.837	-3.699	-2.323	-0.296	-1.754	-0.104	-3.209	0.453	-1.652	-6.255	-0.684	-1.525	-3.058	-1.4	-0.846	-3.308	-0.741	-0.789	-2.235	-2.166	0.523	-2.319	-1.575	0.253	0.127	-0.873	-2.136	-0.333	0.301	-1.635	-0.791
Postfusion	3.679	5.189	1.786	8.32	-1.017	0.582	0	0	0	0	0	0	0	0	3.652	3.698	2.024	2.077	1.548	1.972	4.638	0.948	2.875	5.613	-0.01	2.46	-0.419	0.405	2.183	4.527	0.668
Des 20	L	P	V	W	L	K	Y	W	E	M	A	W	D	A	H	D	E	N	D	L	L	Q	R	R	W	M	I	N	A	K	S	-4244.23	-3754.42	489.808
Prefusion	-0.868	-3.694	-1.706	-0.108	-1.166	-1.318	-1.686	2.004	-1.934	-3.614	-0.567	-1.42	-3.085	-1.393	-0.985	-2.837	-2.026	-0.511	-2.207	-1.501	0.399	-3.81	0.207	0.182	-0.079	0.263	-1.377	0.015	0.391	-1.604	-0.787
Postfusion	4.406	4.686	1.394	8.599	-1.301	0.363	0	0	0	0	0	0	0	0	3.751	3.733	2.031	3.529	1.626	2.004	4.592	0.826	2.839	5.239	-0.054	3.092	-0.045	0.291	1.953	5.324	0.875
Des 21	L	P	V	W	L	K	Y	W	E	M	V	W	D	A	H	D	E	S	D	L	L	Q	R	E	W	M	I	N	A	K	S	-4248.32	-3758.85	489.47
Prefusion	-0.896	-3.663	-1.531	-0.66	-1.339	-1.244	-1.871	1.922	-1.933	-3.589	1.156	-1.477	-3.062	-1.4	-0.394	-2.919	-1.852	-0.747	-1.676	-1.787	0.36	-2.77	-1.578	-1.463	0.021	0.229	-1.527	-0.337	0.307	-1.651	-0.801
Postfusion	2.027	5.114	0.829	8.803	3.188	0.803	0	0	0	0	0	0	0	0	4.457	3.676	2.039	2.069	1.606	1.982	4.62	1	2.875	2.75	0.36	2.621	1.017	0.329	1.939	5.12	0.771
Des 22	L	P	I	W	L	K	R	W	E	L	A	W	D	A	H	D	D	S	D	L	L	Q	R	E	W	M	I	N	A	K	S	-4251.22	-3761.92	489.304
Prefusion	-0.853	-3.685	-2.25	-1.075	-1.338	-1.287	-3.221	1.979	-1.808	-6.304	-0.697	-1.481	-3.07	-1.38	-0.814	-3.342	-2.044	-0.857	-2.091	-1.99	0.351	-2.733	-1.461	-1.497	0.014	0.163	-1.478	-0.387	0.303	-1.611	-0.788
Postfusion	2.05	5.202	1.495	8.833	1.409	0.889	0	0	0	0	0	0	0	0	3.727	3.053	3.536	1.966	1.589	1.96	4.658	0.894	2.857	2.634	-0.282	2.522	-0.191	0.366	1.873	4.278	0.896
Des 23	L	P	I	T	L	K	Y	W	E	L	A	W	D	A	L	D	E	S	D	L	N	W	R	E	W	M	I	N	A	N	S	-4252.06	-3764.92	487.143
Prefusion	-0.873	-3.697	-1.34	-1.287	-1.279	-1.265	-1.76	2.142	-1.806	-6.264	-0.612	-1.462	-3.062	-1.421	-0.665	-2.849	-1.778	-0.845	-1.79	-1.678	-0.523	-1.955	-0.811	-1.215	0.047	0.116	-1.512	-0.374	0.405	-2.165	-0.706
Postfusion	5.422	5.612	2.036	4.71	1.528	-0.137	0	0	0	0	0	0	0	0	1.168	3.732	1.968	2.079	1.588	2.043	2.304	5.608	3.362	2.642	0.788	2.001	0.808	0.306	2.146	4.532	0.915
Des 24	L	P	I	T	L	K	Y	W	E	M	A	W	D	A	S	D	E	S	D	L	L	S	R	E	W	M	I	N	A	Q	S	-4246.82	-3764.7	482.116
Prefusion	-0.877	-3.698	-2.311	-1.21	-1.328	-1.092	-1.826	2.051	-1.779	-3.622	-0.684	-1.457	-3.025	-1.352	-1.06	-3	-1.675	-0.883	-2.105	-1.781	1.033	-3.361	-1.354	-1.35	0.007	0.133	-1.969	-0.368	0.371	-1.625	-0.756
Postfusion	5.357	5.56	1.876	3.64	5.151	0.233	0	0	0	0	0	0	0	0	0.166	3.717	2.007	2.079	1.6	2.049	4.249	0.887	2.926	2.876	1.03	1.502	0.946	0.32	2.141	7.231	1.245
Des 25	L	P	V	K	L	K	Y	Y	E	M	A	W	D	N	H	D	E	N	D	L	N	K	R	E	W	M	I	N	A	K	S	-4252.59	-3777.02	475.568
Prefusion	-0.841	-3.703	-1.989	-1.028	-1.293	-1.288	-1.652	0.36	-1.943	-3.603	-0.626	-1.364	-3.021	-1.486	-0.454	-2.937	-1.788	-0.48	-1.905	-1.539	1.083	-2.994	-0.984	-1.408	0.062	0.231	-1.568	-0.415	0.312	-1.506	-0.782
Postfusion	4.613	5.444	1.486	2.509	1.771	1.106	0	0	0	0	0	0	0	0	3.803	3.711	2.067	3.546	1.64	2.036	6.247	1.863	3.084	2.788	0.333	3.93	-1.287	0.35	2.087	4.941	0.813
Des 26	L	P	I	W	L	K	Y	W	E	M	A	Y	D	A	L	D	E	N	D	L	L	S	R	Q	W	M	I	N	A	Q	S	-4247.38	-3775.17	472.206
Prefusion	-0.895	-3.708	-1.9	-0.368	-1.176	-1.349	-2.08	2.867	-1.855	-3.64	-0.599	-1.838	-2.972	-1.31	-0.625	-2.832	-1.998	-0.471	-2.032	-1.934	1.07	-3.351	-1.582	-0.826	-0.146	0.384	-1.434	-0.362	0.42	-1.045	-0.8
Postfusion	5.414	5.597	1.701	9.254	-1.038	-0.1	0	0	0	0	0	0	0	0	2.476	3.688	2.045	1.894	1.877	2.887	4.698	0.993	2.662	2.396	0.358	3.06	-0.329	0.38	2.129	5.339	1.006
Des 27	L	P	I	T	L	K	R	Y	E	L	V	W	D	A	H	D	D	S	D	L	L	Q	R	E	W	M	I	N	Y	K	S	-4250.45	-3780.86	469.594
Prefusion	-0.868	-3.684	-2.656	-1.221	-1.18	-1.178	-3.444	0.462	-1.7	-6.187	1.796	-1.556	-3.122	-1.439	-1.825	-3.333	-2.064	-0.87	-2.358	-2.119	0.576	-2.302	-1.484	-1.463	0.093	0.17	-1.499	-0.276	-0.53	-1.604	-0.789
Postfusion	1.738	3.918	1.691	4.92	-1.712	0.43	0	0	0	0	0	0	0	0	3.821	3.053	3.535	1.968	1.571	1.952	4.648	0.877	2.844	2.52	-0.26	2.577	-0.227	0.319	0.074	4.094	0.856
Des 28	L	P	V	K	L	K	Y	Y	E	M	V	W	D	A	L	D	E	S	D	L	A	W	R	E	W	M	I	N	E	Q	S	-4247.34	-3778.12	469.221
Prefusion	-0.94	-3.696	-1.765	-1.224	-1.285	-1.261	-1.591	-0.269	-1.917	-3.615	1.151	-1.24	-3.158	-1.409	-0.596	-2.845	-2.021	-0.756	-1.855	-1.543	0.278	-2.603	0.29	-1.402	0.151	0.232	-1.562	0.067	1.144	-1.572	-0.753
Postfusion	5.347	4.941	1.998	2.894	1.333	-0.071	0	0	0	0	0	0	0	0	0.858	3.677	1.914	2.051	1.832	2.339	5.902	3.001	3.16	2.845	0.894	2.305	0.724	0.147	2.848	6.467	0.971
Des 29	L	P	V	K	L	K	Y	Y	E	M	V	W	D	A	H	D	E	S	D	L	A	H	R	R	H	M	I	N	A	Q	S	-4243.53	-3774.64	468.888
Prefusion	-0.901	-3.675	-1.878	-1.906	-1.161	-1.295	-1.859	0.678	-1.859	-3.664	1.216	-1.498	-3.11	-1.429	-0.349	-2.852	-2.04	-0.739	-1.994	-2.024	1.35	-2.542	-1.221	0.221	-0.7	0.116	-1.792	-0.314	0.289	-1.628	-0.747
Postfusion	4.971	5.235	1.518	2.629	1.499	0.451	0	0	0	0	0	0	0	0	4.035	3.662	2.051	2.055	1.522	1.977	5.178	2.265	3.068	4.338	0.858	1.75	0.502	0.304	2.084	6.659	0.925
Des 30	L	P	V	T	L	K	Y	W	E	M	V	W	D	A	S	D	E	S	D	L	N	S	R	R	W	M	I	N	A	N	S	-4244.47	-3777.05	467.423
Prefusion	-0.948	-3.699	-1.858	-0.733	-1.351	-1.334	-1.519	1.893	-1.845	-3.546	1.104	-1.499	-3.16	-1.379	-1.08	-2.875	-2.084	-0.782	-2.032	-1.48	0.714	-3.356	-1.493	0.208	-0.196	0.416	-1.474	-0.317	0.384	-2.155	-0.706
Postfusion	5.262	5.581	1.38	4.774	1.892	0.219	0	0	0	0	0	0	0	0	0.509	3.729	1.928	2.05	1.533	2.379	6.087	0.961	3.059	4.995	1.809	2.381	-0.693	0.375	2.086	3.547	0.833
Des 31	L	P	I	K	L	K	R	W	E	L	A	W	D	A	H	D	E	S	D	L	L	S	R	R	F	M	I	N	Y	Q	S	-4246.4	-3779.03	467.366
Prefusion	-0.855	-3.678	-2.308	-1.18	-1.179	-1.276	-3.116	1.852	-1.778	-6.271	-0.71	-1.54	-3.102	-1.457	-1.769	-3.296	-0.713	-0.854	-2.041	-2.044	0.695	-3.152	-1.6	-0.559	-0.791	0.098	-1.322	-0.314	-0.46	-1.081	-0.806
Postfusion	1.322	6.298	1.293	2.683	1.196	1.051	0	0	0	0	0	0	0	0	3.861	3.694	2.034	2.071	1.542	1.974	4.481	1.319	2.873	4.458	1.04	2.958	-0.779	0.334	-0.144	6.373	0.864
Des 32	L	P	V	T	L	K	Y	Y	E	M	V	W	D	A	H	D	E	S	D	L	N	S	R	Q	W	M	I	N	Y	N	S	-4247.9	-3781.9	466.001
Prefusion	-0.959	-3.668	-2.117	-0.507	-1.106	-1.33	-1.923	0.728	-1.797	-3.633	1.068	-1.421	-3.117	-1.475	-1.87	-2.918	-1.975	-0.797	-2.301	-1.993	0.715	-3.337	-1.478	-0.744	-0.021	0.398	-1.519	-0.498	-1.992	-2.177	-0.695
Postfusion	1.267	5.23	1.593	3.732	0.707	0.891	0	0	0	0	0	0	0	0	3.805	3.627	2.043	2.051	1.536	1.954	3.682	1.397	2.751	2.315	3.736	3.938	0.337	0.469	0.205	4.371	1.071
Des 33	L	P	V	W	L	K	Y	Y	E	M	V	W	D	A	L	D	E	S	D	L	L	Q	R	E	W	M	I	N	Y	K	S	-4247.94	-3790.11	457.826
Prefusion	-0.969	-3.689	-1.888	-0.367	-1.331	-1.34	-1.665	0.289	-1.858	-3.605	1.117	-1.261	-2.665	-1.45	-0.636	-2.826	-2.085	-0.799	-2.285	-1.79	0.524	-2.522	-1.565	-1.547	0.131	-0.472	-1.671	-0.165	-1.028	-1.411	-0.771
Postfusion	1.217	5.474	1.26	8.799	-1.201	-0.197	0	0	0	0	0	0	0	0	2.592	3.745	1.943	2.087	1.609	2.032	4.718	0.716	2.892	2.672	-1.321	2.289	-0.172	0.31	0.418	4.526	0.951
Des 34	L	P	I	W	L	K	Y	W	E	M	A	W	D	A	H	D	E	S	D	L	L	Q	K	E	W	M	I	N	A	K	S	-4245.8	-3788.7	457.102
Prefusion	-0.888	-3.707	-2.183	0.969	-1.188	-1.251	-1.781	2.29	-1.952	-3.571	-0.712	-1.474	-3.076	-1.384	-0.411	-2.789	-2.011	-0.778	-2.274	-1.807	0.499	-2.463	-0.528	-1.46	0.019	0.316	-1.402	-0.287	0.324	-1.674	-0.781
Postfusion	5.31	5.505	1.619	8.803	-0.445	0.35	0	0	0	0	0	0	0	0	3.812	3.7	1.985	2.034	1.87	2.868	4.606	0.683	2.893	2.665	-0.484	2.925	-0.524	0.277	2.151	4.497	0.793
Des 35	L	P	V	W	L	K	Y	Y	E	L	V	W	D	A	H	D	E	S	D	L	L	Q	R	E	W	M	I	N	Y	K	S	-4251.29	-3796.49	454.804
Prefusion	-0.964	-3.656	-2.333	-1.029	-1.067	-1.296	-1.609	-0.335	-1.774	-6.29	1.033	-1.484	-3.105	-1.501	-1.751	-2.908	-1.875	-0.829	-2.202	-1.677	0.375	-2.76	-1.37	-1.437	-0.157	0.33	-1.376	-0.284	-2.283	-1.578	-0.783
Postfusion	1.99	5.083	1.669	8.834	1.57	0.837	0	0	0	0	0	0	0	0	3.869	3.695	2.023	2.067	1.605	2.023	4.637	0.89	2.858	2.765	0.499	1.485	0.831	0.332	0.018	4.91	0.747
Des 36	L	P	I	K	L	K	Y	W	E	L	A	W	D	A	H	D	E	S	D	L	L	Q	R	R	F	M	I	N	A	K	S	-4245.77	-3793.26	452.507
Prefusion	-0.848	-3.682	-2.191	-2.716	-1.052	-1.299	-1.715	2.839	-1.689	-6.358	-0.569	-1.389	-3.053	-1.358	-0.855	-2.81	-2.027	-0.76	-2.269	-1.703	0.373	-2.749	-1.492	-0.73	-0.402	0.135	-1.573	0.135	0.379	-1.648	-0.775
Postfusion	3.628	5.184	1.614	2.451	1.679	1.055	0	0	0	0	0	0	0	0	3.938	3.691	2.032	2.079	1.586	2.003	4.645	0.917	2.977	4.898	1.331	1.7	-0.867	0.39	2.154	4.926	0.72
Des 37	L	P	I	K	L	K	Y	W	E	L	A	W	D	A	H	D	E	S	D	L	L	Q	R	E	W	M	I	N	A	K	S	-4251.75	-3802.78	448.968
Prefusion	-0.863	-3.685	-2.39	-1.691	-1.365	-1.318	-1.933	2.735	-1.721	-6.292	-0.64	-1.528	-3.011	-1.424	-1.072	-2.995	-1.884	-0.809	-2.254	-1.9	0.556	-2.436	-1.574	-1.452	-0.02	0.22	-1.47	-0.308	0.312	-1.607	-0.78
Postfusion	2.03	5.132	1.43	2.583	-0.568	0.477	0	0	0	0	0	0	0	0	4.124	3.697	2.02	2.082	1.55	1.98	4.652	0.909	2.9	2.886	-0.692	2.624	0.941	0.347	1.915	5.198	0.811
Des 38	L	P	I	R	L	K	R	Y	E	L	A	W	D	A	H	D	E	S	D	L	L	H	R	E	W	M	I	N	A	Q	S	-4245.35	-3797.66	447.687
Prefusion	-0.832	-3.689	-2.57	0.167	-1.301	-1.239	-3.15	0.613	-1.54	-6.254	-0.684	-1.473	-3.033	-1.381	-0.836	-3.157	-0.748	-0.815	-2.313	-2.285	0.739	-2.373	-1.621	-1.586	-0.03	0.12	-1.55	-0.318	0.276	-1.668	-0.753
Postfusion	2.593	5.63	1.288	7.899	1.243	1.085	0	0	0	0	0	0	0	0	3.929	3.639	2.043	2.023	1.899	2.341	4.177	1.145	3.338	2.983	0.787	2.303	0.81	0.333	1.941	6.144	1.039
Des 39	L	P	I	T	L	K	R	Y	E	L	A	W	D	A	L	D	E	S	D	L	L	Q	R	E	W	M	I	N	A	Q	S	-4247.55	-3807.23	440.321
Prefusion	-0.863	-3.678	-2.082	-1.235	-1.048	-1.163	-3.289	0.848	-1.558	-6.239	-0.744	-1.46	-3.117	-1.4	-0.667	-3.593	-0.723	-0.863	-2.116	-1.954	0.393	-2.637	-1.415	-1.442	0.035	0.262	-1.323	-0.441	0.404	-1.569	-0.76
Postfusion	4.641	5.429	3.123	3.737	1.037	-0.015	0	0	0	0	0	0	0	0	0.709	3.677	2.018	2.047	1.881	2.359	4.645	0.831	2.896	2.879	0.782	2.494	0.774	0.283	2.126	6.303	1.086
wild_type	S	A	T	G	A	G	T	A	I	R	T	A	A	G	T	T	A	K	N	A	D	P	E	T	T	Q	A	E	S	P	D	-4188.47	-4188.47	0

## Sheet: (b) Second_round_design
Sequences from the second round of design (following the approach b) were retained based on their ability to improve the energy of the prefusion state while simultaneously increasing the energy of the postfusion state. However, for the spike protein, it is important to consider that several positions were absent in the postfusion structure. As a result, the postfusion state energy does not fully …
Designs	Per-residue energetic difference (REU) at mutated positions
	706	721	777	778	780	785	786	795	815	827	828	830	836	844	847	874	875	881	887	890	892	899	904	908	912	916	919	937	941	942	947	955	956	961	963	968	969	985	987	988	990	1072	1078	1098	1104	1107	1120	1121	1123
Des 01 (Spk-M)	P	Y	L	L	I	L	E	Y	L	R	H	W	L	E	L	I	A	V	L	W	E	Q	W	A	H	F	F	K	D	E	A	D	L	F	I	A	L	N	W	Q	R	Y	T	D	L	F	L	V	A
Prefusion	-3.701	-0.85	-0.697	0.285	2.564	-1.623	-0.275	-0.614	-1.399	-1.632	-2.68	-2.614	-0.439	-1.565	-6.244	-0.855	-0.332	0.281	-0.006	-1.591	-2.596	-0.695	-0.154	-1.532	-0.951	-1.464	0.308	-0.247	-4.882	-0.674	0.091	-3.409	-1.857	-1.442	-0.862	-1.088	-1.528	0.365	-1.489	-1.833	-1.941	-2.226	0.544	-2.777	-2.309	0.15	0.076	-1.237	-0.178
Postfusion	6.408	3.486	0	0	0	0	0	0	0	0	0	0	0	0	0	0	0	0	0	0	0	0	0	0	3.382	1.922	3.76	4.734	2.03	3.597	2.137	5.58	0.761	1.548	0.517	0.325	0.86	3.248	4.824	3.263	3.039	1.267	1.056	0.475	1.053	1.802	2.507	-0.96	1.634
Des 02	P	Y	L	L	I	L	E	Y	L	R	H	W	L	E	L	I	T	V	L	W	L	L	W	A	H	F	F	K	D	E	A	D	L	F	I	A	L	L	W	Q	R	F	T	D	L	F	L	V	E
Prefusion	-3.7	-1.038	-0.696	0.498	2.605	-1.627	-0.233	-0.684	-1.326	-1.652	-2.613	-1.317	-0.311	-0.53	-6.315	-0.62	-0.476	1.668	-0.381	-1.686	-1.385	-1.751	-0.168	-1.505	-0.918	-1.327	0.066	-0.2	-4.884	-0.51	0.031	-3.254	-1.856	-1.447	-0.827	-1.23	-1.169	-0.248	-1.404	-1.412	-1.343	-0.389	0.646	-2.661	-2.412	0.059	-0.185	-1.254	0.55
Postfusion	5.786	5.625	0	0	0	0	0	0	0	0	0	0	0	0	0	0	0	0	0	0	0	0	0	0	3.542	1.595	3.776	2.405	2.579	1.837	2.004	1.589	1.673	2.086	-0.037	-0.121	1.332	4.436	4.786	3.047	3.537	1.552	0.699	0.498	1.445	1.795	2.286	0.597	3.899
Des 03	P	Y	L	L	I	L	E	Y	L	Y	H	W	L	E	M	I	L	A	M	W	M	L	W	A	H	F	F	K	D	E	A	D	L	F	I	A	L	L	W	Q	K	W	A	D	I	L	L	V	A
Prefusion	-3.699	-0.872	-0.444	0.531	2.498	-1.505	-0.242	-1.013	-1.342	-1.727	-2.482	-1.718	-0.131	-1.686	-3.777	-0.809	-0.5	-0.777	0.749	-1.426	-0.355	-1.625	0.017	-1.592	-1.123	-1.366	0.077	-0.37	-4.525	-2.088	0.135	-3.349	-1.928	-1.302	-0.662	-0.972	-1.364	0.31	-1.254	-2.266	-0.739	0.196	0	-2.671	-0.806	-0.506	0.276	-1.208	-0.055
Postfusion	5.686	3.631	0	0	0	0	0	0	0	0	0	0	0	0	0	0	0	0	0	0	0	0	0	0	3.315	4.092	2.149	2.673	2.673	1.273	2.027	1.706	1.93	1.836	1.308	0.341	1.293	4.428	4.884	2.911	3.429	2.49	0	0.441	-0.165	0.837	0.442	-0.96	1.89
Des 04	P	Y	L	L	M	L	E	Y	L	R	H	W	W	E	L	I	T	A	L	W	E	Q	W	A	I	F	F	K	D	E	A	D	L	F	I	A	L	L	W	Q	R	Y	T	D	L	F	L	V	A
Prefusion	-3.684	-1.139	-1.178	0.348	3.056	-1.62	-0.249	-1.266	-1.355	-1.52	-2.713	-1.446	1.608	-0.972	-6.415	-0.756	-0.49	-0.793	0.017	-1.319	-2.513	0.288	-0.192	-1.539	0.644	-1.558	0.231	-0.324	-4.749	-0.681	0.094	-3.254	-1.177	-1.667	-0.785	-1.2	-1.205	0.326	-1.503	-2.164	-1.637	-2.18	0.554	-2.599	-2.264	-0.063	-0.038	-1.17	-0.018
Postfusion	6.204	3.695	0	0	0	0	0	0	0	0	0	0	0	0	0	0	0	0	0	0	0	0	0	0	1.613	1.466	3.694	2.634	2.508	1.86	2.131	1.503	3.507	1.752	1.333	0.314	1.328	4.46	4.93	2.992	3.784	1.315	0.629	0.431	1.212	0.693	2.343	-0.759	1.575
Des 05	P	Y	L	L	L	L	E	Y	L	Y	H	W	L	E	L	I	L	A	L	W	E	L	W	A	L	F	F	K	D	E	A	D	L	F	I	A	L	L	W	Q	R	Y	T	D	L	F	L	L	A
Prefusion	-3.654	-0.962	-1.041	0.462	1.703	-1.571	-0.268	-0.607	-1.311	-1.752	-2.338	-1.501	-0.295	-1.214	-6.319	-0.778	-0.338	-0.686	0.055	-1.573	-2.722	-1.783	-0.239	-1.518	-0.077	-1.322	0.088	-0.312	-4.573	-2.075	0.082	-3.339	-1.824	-0.982	-0.83	-0.997	-1.435	0.261	-1.179	-2.137	-1.434	-2.375	0.489	-2.748	-2.413	-0.082	-0.474	-3.144	-0.206
Postfusion	8.505	5.267	0	0	0	0	0	0	0	0	0	0	0	0	0	0	0	0	0	0	0	0	0	0	2.296	2.548	2.637	2.722	2.513	1.828	2.025	1.757	2.134	1.782	1.261	0.327	1.205	4.193	4.916	3.06	3.466	1.4	0.69	0.776	1.1	1.602	2.265	-1.957	1.599
Des 06	P	Y	L	L	I	L	E	Y	L	Y	H	L	I	E	L	I	T	A	L	W	E	Q	W	A	L	F	F	K	D	E	A	D	L	F	I	A	L	L	F	Q	R	Y	T	D	I	F	L	L	E
Prefusion	-3.677	-0.864	-0.747	0.372	2.574	-1.629	-0.23	-1.331	-1.343	-2.023	-2.366	-2.034	1.391	-1.55	-6.339	-0.786	-0.517	-0.786	-0.133	-1.358	-2.607	0.01	-0.159	-1.499	0.306	-1.346	0.194	-0.307	-4.525	-2.019	0.128	-3.199	-2.371	-1.298	-0.77	-0.981	-1.312	0.146	-2.179	-1.636	0.313	-2.195	0.594	-2.667	-1.075	-0.071	0.473	-2.256	0.684
Postfusion	9.345	5.353	0	0	0	0	0	0	0	0	0	0	0	0	0	0	0	0	0	0	0	0	0	0	2.306	1.422	3.476	2.833	2.654	1.758	2.126	1.644	2.079	1.838	1.242	0.263	1.268	5.327	-0.338	2.128	3.091	1.205	1.094	0.65	-0.115	1.866	2.164	-1.112	3.81
Des 07	P	Y	L	L	I	L	E	Y	L	Y	H	L	L	E	L	I	A	A	L	W	E	Q	W	A	L	F	F	K	D	E	A	D	L	F	I	A	L	L	Q	Q	R	Y	T	D	I	F	L	V	E
Prefusion	-3.668	-0.778	-0.753	0.308	2.546	-1.589	-0.237	-1.322	-1.308	-1.933	-2.434	-2.766	-0.255	-1.695	-6.376	-0.848	-0.515	-0.718	-0.092	-1.307	-2.478	-0.4	-0.238	-1.484	0.223	-1.345	0.175	-0.346	-4.662	-1.766	0.08	-3.307	-1.84	-1.291	-0.936	-1.072	-1.041	0.101	-2.716	-1.169	-1.468	-2.109	0.629	-2.661	-1.073	-0.049	0.569	-1.439	0.748
Postfusion	9.543	4.251	0	0	0	0	0	0	0	0	0	0	0	0	0	0	0	0	0	0	0	0	0	0	2.088	2.095	2.774	2.71	2.518	1.819	2.027	1.732	2.095	1.756	1.219	0.339	1.392	4.801	1.427	2.467	3.076	1.317	0.734	0.658	0.049	0.693	0.864	-0.508	5.5
Des 08	P	Y	L	L	I	L	E	Y	L	Y	H	W	L	E	M	I	A	A	F	Y	E	A	W	A	H	F	F	K	D	E	A	D	L	M	I	A	L	L	W	Q	R	F	A	D	L	L	L	V	E
Prefusion	-3.712	-0.879	-0.768	0.36	2.567	-1.476	-0.258	-1.357	-1.344	-1.735	-2.36	-1.659	-0.049	-1.599	-3.768	-0.966	-0.597	-0.691	1.212	-1.72	-1.592	0	0.21	-1.509	-1.173	-1.472	0.311	-0.34	-4.535	-2.085	0.099	-3.219	-1.866	1.166	-0.679	-1.053	-1.045	0.335	-1.229	-2.033	-1.797	-1.182	0	-2.645	-0.756	-1.921	0.878	-1.028	0.671
Postfusion	4.293	6.037	0	0	0	0	0	0	0	0	0	0	0	0	0	0	0	0	0	0	0	0	0	0	3.622	1.731	3.733	2.375	2.579	1.828	1.995	1.568	1.998	1.677	-0.755	-0.011	1.352	4.441	4.818	3.043	3.55	1.523	0	0.379	0.134	0.761	2.491	-0.133	2.887
Des 09	P	Y	L	L	I	L	E	Y	L	Y	H	W	L	E	M	I	T	A	L	W	E	V	W	A	L	F	F	K	D	E	A	D	L	M	I	A	L	L	K	D	R	Y	T	D	I	L	L	L	E
Prefusion	-3.686	-0.875	-0.469	0.619	2.495	-1.548	-0.235	-1.172	-1.375	-1.759	-2.401	-2.743	0.009	-1.947	-3.578	-0.95	-0.507	-0.887	0.264	-1.481	-2.611	1.084	0.099	-1.615	0.787	-1.482	0.096	-0.331	-4.522	-2.075	0.108	-3.299	-1.848	1.179	-0.711	-0.964	-1.415	2.191	-2.913	-1.678	-2.304	-2.311	0.48	-2.708	-1.014	-1.082	0.174	-2.271	0.631
Postfusion	9.66	3.871	0	0	0	0	0	0	0	0	0	0	0	0	0	0	0	0	0	0	0	0	0	0	2.142	1.801	2.641	2.483	2.52	1.825	1.917	2.187	3.674	1.837	1.371	0.174	2.326	5.145	1.35	1.679	4.345	1.124	0.755	0.428	0.142	0.676	1.215	-1.185	4.054
Des 10	P	Y	L	L	I	L	E	Y	L	Y	H	W	L	E	L	I	T	A	L	W	E	V	W	A	I	F	F	K	D	E	A	D	L	F	I	A	L	H	K	D	R	Y	T	D	L	F	L	V	A
Prefusion	-3.656	-1.039	-0.687	0.439	2.621	-1.692	-0.245	-1.14	-1.327	-1.805	-2.387	-2.709	-0.345	-1.568	-6.364	-0.822	-0.459	-0.845	-0.019	-1.362	-2.644	1.076	-0.135	-1.538	0.683	-1.613	0.176	-0.294	-4.626	-1.948	0.092	-3.214	-1.779	-1.517	-0.972	-1.124	-1.502	1.872	-4.464	-1.918	-1.715	-2.19	0.528	-2.573	-2.273	-0.258	0.022	-1.2	-0.039
Postfusion	9.571	4.305	0	0	0	0	0	0	0	0	0	0	0	0	0	0	0	0	0	0	0	0	0	0	1.578	2.288	2.508	2.672	2.689	1.266	2.053	1.725	1.966	1.824	1.311	0.368	1.317	6.247	2.844	1.829	3.254	1.241	1.305	0.766	1.012	1.7	2.244	-0.812	1.842
Des 11	P	Y	L	L	M	L	E	Y	L	Y	H	L	L	Q	L	I	T	A	M	W	L	Q	W	A	H	F	F	K	D	E	A	D	L	F	I	A	L	L	W	Q	K	W	T	D	I	F	L	V	A
Prefusion	-3.722	-0.946	-1.581	0.81	1.754	-1.53	-0.265	-1.198	-1.328	-2.004	-2.302	-2.755	-0.086	-1.969	-5.644	-0.793	-0.434	-0.786	0.626	-1.435	-1.651	-0.777	-0.071	-1.5	-1.132	-1.682	0.335	-0.308	-4.519	-2.044	0.071	-3.247	-1.81	-1.483	-0.805	-1.075	-1.515	0.253	-1.358	-2.189	-0.88	0.825	0.629	-2.689	-1.066	0.571	0.477	-1.201	-0.169
Postfusion	4.829	6.371	0	0	0	0	0	0	0	0	0	0	0	0	0	0	0	0	0	0	0	0	0	0	3.477	1.448	3.33	2.095	2.519	2.172	2.037	1.606	1.893	1.866	1.284	0.361	1.178	4.189	4.92	2.878	3.313	2.562	0.96	0.75	-0.643	1.834	3.657	-0.477	1.578
Des 12	P	Y	L	L	M	L	E	Y	L	Y	H	W	L	M	L	I	T	V	L	Y	E	A	W	A	I	F	F	K	D	E	A	D	L	F	I	A	L	N	H	Q	K	Y	T	D	L	F	L	V	A
Prefusion	-3.678	-1.127	-1.211	0.433	3.011	-1.671	-0.264	-0.722	-1.385	-1.749	-2.556	-2.623	-0.366	0.142	-5.969	-0.931	-0.422	0.215	-0.025	-1.638	-2.604	0	-0.179	-1.486	0.703	-1.576	0.166	-0.209	-4.649	-1.446	0.052	-3.279	-1.863	-1.499	-0.948	-1.092	-1.506	0.347	-2.475	-1.056	-0.348	-2.266	0.488	-2.755	-2.309	-0.151	-0.207	-1.232	-0.072
Postfusion	6.447	4.817	0	0	0	0	0	0	0	0	0	0	0	0	0	0	0	0	0	0	0	0	0	0	4.283	1.589	3.773	2.393	2.563	1.833	2.024	1.704	2.063	1.78	1.225	0.366	1.585	6.339	0.524	3.23	2.639	0.941	0.963	0.758	1.023	1.671	2.376	-0.702	1.716
Des 13	P	Y	L	L	L	L	E	Y	L	Y	H	W	L	E	M	I	A	A	M	W	E	Q	W	A	I	F	F	K	D	E	A	D	L	M	I	A	L	L	W	Q	R	C	T	D	I	L	L	L	A
Prefusion	-3.711	-1.155	-0.994	0.445	1.777	-1.574	-0.239	-1.353	-1.342	-1.882	-2.205	-1.75	0.408	-1.506	-3.765	-0.796	-0.514	-0.657	0.847	-1.374	-1.307	-0.467	0.297	-1.64	0.89	-1.316	0.226	-0.294	-4.57	-2.036	0.122	-3.138	-1.918	1.058	-0.365	-1.032	-1.062	0.301	-1.393	-2.214	-1.808	0.752	0.742	-2.572	-0.826	-1.433	0.236	-1.729	-0.13
Postfusion	5.685	4.566	0	0	0	0	0	0	0	0	0	0	0	0	0	0	0	0	0	0	0	0	0	0	4.27	1.614	3.936	3.148	3.065	2.878	1.908	2.053	3.653	1.97	1.315	0.522	1.44	5.001	2.607	1.782	2.965	2.615	1.399	0.342	-0.258	0.948	0.535	-1.735	1.458
Des 14	P	Y	L	L	I	L	E	Y	L	Y	H	L	L	E	M	I	L	A	M	W	E	Q	W	A	L	F	F	K	D	E	A	D	L	M	I	A	L	N	Y	Q	K	Y	T	D	I	L	L	L	A
Prefusion	-3.707	-0.845	-0.436	0.417	2.509	-1.395	-0.224	-1.124	-1.371	-1.83	-2.491	-2.695	-0.132	-1.833	-3.64	-0.792	-0.458	-0.724	0.427	-1.383	-2.32	1.698	0.163	-1.546	0.245	-1.329	0.128	-0.273	-4.52	-1.916	0.1	-3.329	-1.83	1.236	-0.827	-1.04	-1.033	-0.412	-2.453	-1.254	-0.628	-2.155	0.458	-2.615	-1.035	-0.433	-0.087	-2.523	-0.212
Postfusion	6.603	4.74	0	0	0	0	0	0	0	0	0	0	0	0	0	0	0	0	0	0	0	0	0	0	2.13	1.45	3.601	2.408	2.572	1.83	1.973	1.638	1.578	1.718	-0.79	0.16	1.715	4.126	0.789	1.814	2.751	1.052	1.276	0.443	-0.341	0.725	2.314	-1.946	2.081
Des 15	P	Y	L	L	M	L	E	Y	L	R	H	W	L	E	L	I	L	A	L	W	E	Q	W	A	M	F	F	K	D	E	A	D	L	F	I	A	L	N	K	D	K	Y	T	D	I	L	L	L	A
Prefusion	-3.674	-0.849	-1.554	0.839	1.666	-1.637	-0.264	-1.18	-1.378	-1.677	-2.71	-2.383	-0.426	-1.499	-6.38	-0.675	0.724	-0.757	0.152	-1.398	-2.528	0.538	0.185	-1.622	1.638	-1.146	0.14	-0.269	-4.875	-0.492	0.02	-3.249	-1.858	-1.576	-0.987	-1.263	-1.259	2.557	-2.847	-2.085	-1.109	-2.277	1.405	-2.64	-0.673	-1.382	0.835	-2.676	-0.165
Postfusion	11.575	3.675	0	0	0	0	0	0	0	0	0	0	0	0	0	0	0	0	0	0	0	0	0	0	1.839	4.923	2.709	2.434	2.527	1.84	1.893	1.928	2.442	1.719	1.234	0.299	1.579	6.402	1.846	2.508	3.99	1.049	0.92	0.6	-0.212	0.88	0.668	-1.606	1.606
Des 16	P	Y	L	L	I	L	E	Y	L	Y	H	W	L	E	M	I	T	A	M	W	M	V	W	A	H	F	F	K	D	E	A	D	I	F	I	A	L	L	F	Q	R	W	T	D	I	L	T	V	A
Prefusion	-3.72	-0.78	-0.755	0.3	2.549	-1.53	-0.235	-1.111	-1.304	-1.646	-2.284	-1.701	-0.693	-1.632	-3.764	-0.861	-0.544	-0.761	-0.186	-1.415	-0.382	0.592	0.459	-1.607	-1.027	-1.494	0.193	-0.364	-4.531	-2.06	0.101	-3.564	-0.783	-1.24	-0.92	-1.041	-1.008	0.17	-1.41	-1.618	-1.61	0.158	0.67	-2.671	-1.256	-0.284	0	-1.322	-0.069
Postfusion	6.659	5.033	0	0	0	0	0	0	0	0	0	0	0	0	0	0	0	0	0	0	0	0	0	0	3.593	1.531	3.575	2.604	2.529	1.845	1.888	1.899	2.676	1.668	1.157	0.309	1.478	5.266	-0.298	1.97	3.08	2.617	0.619	0.433	0.256	0.983	0	0.143	2.058
Des 17	P	Y	L	L	I	L	E	Y	L	Y	H	F	L	E	L	I	T	A	M	W	E	Q	W	A	H	F	F	K	D	E	A	D	L	F	I	A	L	L	W	Q	K	Y	T	D	I	F	T	V	A
Prefusion	-3.69	-0.796	-0.733	0.291	2.562	-1.545	-0.269	-1.252	-1.256	-1.87	-1.872	-2.641	-0.371	-1.206	-6.283	-0.881	-0.239	-0.781	0.764	-1.083	-2.473	-0.503	-0.056	-1.537	-1.112	-1.319	0.205	-0.33	-4.527	-2.097	0.093	-3.351	-1.746	-1.383	-0.971	-1.253	-1.252	0.165	-1.53	-2.255	-0.805	-2.182	0.609	-2.577	-1.286	-0.373	0	-1.15	-0.167
Postfusion	5.214	6.362	0	0	0	0	0	0	0	0	0	0	0	0	0	0	0	0	0	0	0	0	0	0	3.32	3.618	3.367	2.149	2.532	2.137	1.962	1.89	2.835	1.726	1.326	0.286	1.226	4.249	4.91	2.882	3.447	1.235	0.976	0.825	0.555	1.783	0	-0.43	1.438
Des 18	P	Y	L	L	I	L	E	Y	L	Y	H	W	L	E	L	I	T	V	M	W	L	A	W	A	L	F	F	K	D	E	A	D	L	F	I	A	L	N	K	D	R	F	T	D	I	L	L	L	A
Prefusion	-3.69	-0.837	-0.708	0.352	2.587	-1.53	-0.268	-0.751	-1.323	-1.704	-2.469	-2.698	-0.353	-1.527	-6.362	-0.813	-0.527	0.304	0.693	-1.319	-1.23	0	0.243	-1.533	0.168	-1.434	0.295	-0.254	-4.558	-1.921	0.131	-3.273	-1.861	-1.147	-0.811	-1.081	-1.556	2.543	-2.709	-2	-1.996	-0.453	0.718	-2.671	-1.081	-1.087	0.527	-2.469	-0.178
Postfusion	9.733	3.609	0	0	0	0	0	0	0	0	0	0	0	0	0	0	0	0	0	0	0	0	0	0	2.075	1.738	2.628	2.491	2.58	1.789	2.003	1.749	1.794	1.707	-0.144	0.09	2.027	6.913	0.419	1.349	5.66	1.632	1.243	0.487	-0.483	1.11	2.294	-1.635	1.833
Des 19	P	Y	L	L	M	L	E	Y	L	R	H	W	L	E	L	I	T	A	L	W	E	A	W	A	I	F	F	K	D	E	A	D	L	F	I	A	L	N	K	D	K	Y	T	D	L	F	L	V	A
Prefusion	-3.683	-0.938	-1.196	0.372	3.009	-1.645	-0.248	-1.342	-1.418	-1.672	-2.459	-2.25	-0.254	-1.479	-6.374	-0.778	-0.562	-0.826	-0.104	-1.306	-2.59	0	-0.119	-1.495	0.61	-1.409	0.105	-0.147	-4.892	-0.509	0.022	-3.288	-1.677	-1.313	-0.914	-0.963	-1.391	2.336	-2.645	-2.279	-0.969	-2.197	0.573	-2.647	-2.186	-0.069	0.224	-1.139	-0.088
Postfusion	6.35	3.832	0	0	0	0	0	0	0	0	0	0	0	0	0	0	0	0	0	0	0	0	0	0	1.54	0.33	3.707	2.647	2.526	1.834	2.035	1.693	2.131	1.784	1.222	0.368	1.44	6.436	1.701	2.561	3.905	1.267	0.737	0.493	1.171	1.705	2.342	-0.896	1.614
Des 20	P	Y	L	L	I	L	E	Y	L	Y	H	L	L	E	L	I	A	V	L	W	E	Q	W	A	H	F	F	K	D	E	A	D	L	F	I	A	L	L	K	D	R	Y	T	D	I	L	L	V	A
Prefusion	-3.712	-0.883	-0.494	0.618	2.577	-1.567	-0.203	-1.266	-1.408	-1.904	-2.46	-2.719	-0.365	-1.625	-6.278	-0.877	-0.423	1.755	0.109	-1.279	-2.337	-0.435	0.213	-1.622	-1.17	-1.412	0.321	-0.287	-4.655	-1.854	0.084	-3.333	-1.794	-1.369	-0.996	-1.207	-1.214	2.843	-2.792	-1.881	-1.61	-1.698	0.785	-2.615	-1.146	-1.462	0.672	-1.292	-0.088
Postfusion	6.299	3.626	0	0	0	0	0	0	0	0	0	0	0	0	0	0	0	0	0	0	0	0	0	0	3.509	1.613	3.791	4.625	1.635	1.57	1.985	1.83	3.263	1.731	1.247	0.315	1.441	4.423	1.874	1.939	3.754	1.236	1.149	0.673	-0.649	0.927	3.567	-0.522	1.685
Des 21	P	Y	L	L	M	L	E	Y	L	Y	H	W	L	E	L	I	T	V	L	W	E	L	W	A	L	F	F	K	D	E	A	D	L	F	I	A	L	A	Q	Q	R	Y	T	D	L	F	L	V	A
Prefusion	-3.658	-0.916	-0.944	0.459	2.95	-1.599	-0.236	-0.57	-1.362	-1.708	-2.387	-1.462	-0.287	-1.227	-6.332	-0.846	-0.146	1.02	-0.099	-1.287	-2.574	-1.549	-0.421	-1.614	-0.047	-1.282	0.061	-0.288	-4.572	-1.847	0.061	-3.373	-1.823	-1.504	-0.852	-1.21	-0.953	0.684	-2.546	-0.855	-1.587	-2.149	1.255	-2.68	-2.174	-0.085	0.054	-1.683	-0.041
Postfusion	6.6	3.988	0	0	0	0	0	0	0	0	0	0	0	0	0	0	0	0	0	0	0	0	0	0	2.14	1.567	2.73	2.443	2.55	1.793	2.094	1.944	3.158	1.734	1.236	0.319	1.547	5.755	2.014	2.681	2.951	0.854	1.058	0.711	1.101	1.716	2.352	-0.584	1.669
Des 22	P	Y	L	L	I	L	E	Y	L	R	H	W	L	E	L	I	L	A	L	W	E	Q	W	A	I	F	F	K	D	E	A	D	L	F	I	A	L	H	K	D	R	C	T	D	I	L	L	V	A
Prefusion	-3.682	-1.063	-0.594	0.339	2.56	-1.556	-0.266	-1.054	-1.371	-1.581	-2.751	-1.414	-0.31	-1.169	-6.27	-0.742	-0.438	-0.776	0.354	-1.724	-1.266	-0.397	0.158	-1.619	0.721	-1.362	0.14	-0.317	-4.815	-0.683	0.101	-3.262	-1.812	-1.46	-0.851	-1.061	-1.413	1.505	-4.35	-2.11	-1.937	0.883	0.318	-2.571	-1.329	-1.117	0.334	-1.272	-0.111
Postfusion	5.856	5.517	0	0	0	0	0	0	0	0	0	0	0	0	0	0	0	0	0	0	0	0	0	0	1.6	1.647	3.139	2.768	1.666	1.655	2.118	1.999	3.472	1.713	1.289	0.327	1.441	6.17	1.754	2.46	5.853	2.64	0.921	0.471	-0.135	0.769	0.705	-0.826	2.005
Des 23	P	Y	L	L	I	L	E	Y	L	R	H	W	L	E	L	I	A	A	L	W	E	Q	W	A	L	F	F	K	D	E	S	D	L	F	I	A	L	N	Q	Q	R	Y	T	D	I	F	L	L	A
Prefusion	-3.685	-0.9	-0.64	0.445	2.62	-1.584	-0.274	-1.148	-1.418	-1.728	-2.422	-2.517	-0.228	-1.568	-6.306	-0.828	-0.394	-0.752	-0.055	-1.402	-2.467	-0.418	-0.088	-1.423	0.091	-1.346	0.178	-0.214	-4.854	-0.539	-1.001	-3.243	-1.772	-1.552	-0.91	-1.106	-1.517	-0.157	-2.478	-0.77	-1.535	-2.08	0.394	-2.744	-1.255	-0.195	0.382	-2.825	-0.207
Postfusion	6.102	3.722	0	0	0	0	0	0	0	0	0	0	0	0	0	0	0	0	0	0	0	0	0	0	2.06	1.563	5.453	2.826	1.629	1.598	1.979	1.836	3.248	1.716	1.309	0.348	1.394	5.378	1.019	1.835	2.91	1.204	1.14	0.716	-0.306	1.734	2.356	-2.259	1.576
Des 24	P	Y	L	L	I	L	E	Y	L	Y	H	F	L	E	M	I	A	A	L	W	E	V	W	A	H	F	F	K	D	E	A	D	L	F	I	A	L	L	W	Q	R	Y	T	D	I	L	L	V	A
Prefusion	-3.746	-0.714	-0.398	0.38	2.486	-1.522	-0.186	-1.235	-1.397	-1.865	-2.327	-2.611	-0.258	-1.79	-3.613	-0.89	-0.491	-0.773	-0.151	-1.193	-2.181	0.675	0.102	-1.621	-1.176	-1.608	0.253	-0.347	-4.595	-1.998	0.09	-3.395	-1.859	-1.39	-0.863	-1.048	-1.053	0.368	-1.192	-2.064	-1.834	-1.612	0.654	-2.656	-1.135	-1.527	0.538	-1.377	-0.061
Postfusion	5.178	4.853	0	0	0	0	0	0	0	0	0	0	0	0	0	0	0	0	0	0	0	0	0	0	3.544	3.691	3.057	2.472	2.564	1.802	1.998	1.736	1.907	1.821	1.264	0.299	1.544	5.031	2.602	1.762	2.984	1.128	1.065	0.623	-0.187	0.826	0.436	-1.017	1.835
Des 25	P	Y	L	L	L	L	E	Y	L	N	H	L	L	E	L	I	L	A	L	W	E	A	W	A	L	F	F	K	D	E	A	D	L	F	I	A	L	N	F	Q	R	Y	T	D	L	F	L	L	A
Prefusion	-3.685	-1.052	-1.018	0.487	1.747	-1.591	-0.261	-1.048	-1.553	-1.961	-2.621	-2.636	-0.081	-1.497	-6.306	-0.754	-0.435	-0.732	-0.195	-1.305	-2.515	0	-0.271	-1.472	-0.129	-1.682	0.178	-0.156	-4.815	-0.477	0.052	-3.257	-1.744	-1.153	-0.836	-1.053	-1.084	-0.357	-1.201	-0.845	-1.356	-2.169	0.581	-2.68	-2.506	-0.199	-0.298	-3.142	-0.18
Postfusion	6.17	3.803	0	0	0	0	0	0	0	0	0	0	0	0	0	0	0	0	0	0	0	0	0	0	2.1	1.699	3.421	2.716	1.68	1.619	1.857	1.892	2.975	1.696	1.223	0.324	1.554	6.453	-0.439	1.865	2.982	1.192	1.15	0.675	0.578	1.525	2.111	-2.128	1.522
Des 26	P	Y	L	L	I	L	E	Y	L	Y	H	L	L	E	M	I	A	V	M	W	E	A	W	A	L	F	F	K	D	E	A	D	L	M	I	A	L	N	Q	Q	K	Y	T	D	I	L	L	V	A
Prefusion	-3.703	-0.958	-0.692	0.314	2.593	-1.434	-0.207	-0.878	-1.351	-1.863	-2.51	-2.764	-0.06	-1.903	-3.625	-0.968	-0.509	0.503	0.711	-1.131	-2.231	0	0.22	-1.595	0.193	-1.424	0.201	-0.25	-4.606	-1.799	0.112	-3.171	-1.92	1.3	-0.84	-1.062	-1.01	-0.158	-2.558	-0.759	-0.666	-2.374	0.617	-2.677	-0.488	-1.37	0.218	-1.444	-0.109
Postfusion	4.605	2.994	0	0	0	0	0	0	0	0	0	0	0	0	0	0	0	0	0	0	0	0	0	0	2.134	0.735	2.931	2.791	2.507	1.797	2.002	1.702	2.488	2.074	1.252	0.474	1.638	6.287	0.882	2.327	2.533	0.783	1.049	0.675	-0.103	0.786	0.585	-0.153	2.13
Des 27	P	Y	L	L	I	L	E	Y	L	R	H	W	L	E	L	I	T	A	L	W	E	A	W	A	H	F	F	K	D	E	A	D	L	F	I	A	L	N	F	Q	K	Y	T	D	I	F	L	V	A
Prefusion	-3.696	-0.891	-0.704	0.326	2.57	-1.647	-0.247	-0.894	-1.174	-1.507	-2.752	-1.156	-0.401	-0.992	-6.351	-0.88	-0.511	-0.83	0.002	-1.348	-2.49	0	-0.14	-1.451	-1.022	-1.512	0.183	-0.259	-4.855	-0.678	0.095	-3.277	-1.796	-1.519	-0.938	-1.21	-1.209	-0.402	-1.304	-1.108	-0.375	-2.17	0.679	-2.683	-0.986	0.238	0.499	-1.116	-0.147
Postfusion	4.874	6.844	0	0	0	0	0	0	0	0	0	0	0	0	0	0	0	0	0	0	0	0	0	0	3.355	3.632	3.368	2.139	2.535	2.134	1.945	1.875	2.251	1.735	1.331	0.29	1.334	2.691	0.026	0.907	2.69	1.237	1.038	0.757	-0.346	1.859	2.506	-0.722	1.586
Des 28	P	Y	L	L	I	L	E	Y	L	Y	H	W	L	Q	M	I	L	A	M	W	L	Q	W	A	L	F	F	K	D	E	A	D	L	F	I	A	L	L	W	Q	R	F	T	D	I	F	L	V	A
Prefusion	-3.691	-0.946	-0.734	0.311	2.602	-1.502	-0.251	-1.095	-1.317	-1.679	-2.562	-2.029	0.404	-1.099	-3.805	-0.695	-0.419	-0.771	0.868	-1.11	-1.001	-0.36	-0.199	-1.557	0.211	-1.478	0.135	-0.28	-4.531	-2.004	0.12	-3.115	-1.868	-1.521	-0.384	-1.057	-1.495	0.202	-1.394	-2.163	-1.7	-0.331	0.539	-2.674	-1.02	-0.579	0.597	-1.499	-0.068
Postfusion	6.173	3.691	0	0	0	0	0	0	0	0	0	0	0	0	0	0	0	0	0	0	0	0	0	0	2.246	1.585	3.401	2.429	2.525	1.85	1.913	1.855	2.892	1.745	1.258	0.293	1.499	5.105	2.592	1.715	2.906	1.585	0.784	0.758	-0.366	1.847	2.46	-0.561	1.751
Des 29	P	Y	L	L	I	L	E	Y	L	Y	H	W	L	E	M	I	T	A	M	W	E	A	W	A	H	F	F	K	D	E	A	D	L	M	I	A	L	N	Y	Q	K	Y	T	D	I	L	L	F	A
Prefusion	-3.723	-0.955	-0.749	0.38	2.551	-1.504	-0.229	-1.327	-1.288	-1.703	-2.383	-1.651	0.002	-1.643	-3.839	-0.912	-0.575	-0.765	0.78	-1.369	-2.473	0	0.141	-1.589	-0.362	-1.409	0.118	-0.326	-4.53	-2.043	0.111	-3.199	-1.837	1.312	-0.595	-1.07	-1.017	-0.512	-2.65	-1.215	-0.641	-2.273	0.488	-2.673	-1.305	-0.505	0.446	0	-0.119
Postfusion	5.286	5.064	0	0	0	0	0	0	0	0	0	0	0	0	0	0	0	0	0	0	0	0	0	0	3.576	1.597	3.751	2.572	2.526	1.834	2.053	1.857	3.148	1.938	1.482	0.239	2.434	3.975	0.685	1.539	2.711	1.075	0.759	0.477	-0.412	0.987	2.249	0	1.536
Des 30	P	Y	L	L	M	L	E	Y	L	Y	H	W	L	E	L	I	A	A	L	W	E	Q	W	A	I	F	F	K	D	E	A	D	L	F	I	A	L	L	W	Q	R	Y	T	D	I	L	L	V	A
Prefusion	-3.676	-0.911	-1.119	0.314	3.047	-1.586	-0.271	-1.381	-1.332	-1.772	-2.397	-2.552	-0.294	-1.665	-6.334	-0.878	-0.517	-0.829	0.284	-1.345	-2.554	-0.171	0.172	-1.579	0.572	-1.312	0.156	-0.339	-4.537	-1.945	0.104	-3.298	-1.823	-1.431	-0.923	-1.175	-1.008	-0.222	-1.469	-1.417	-1.386	-2.265	0.636	-2.633	-0.839	-1.124	0.379	-1.249	-0.042
Postfusion	5.09	4.811	0	0	0	0	0	0	0	0	0	0	0	0	0	0	0	0	0	0	0	0	0	0	1.565	1.811	2.66	2.758	2.519	1.828	2.035	1.733	2.086	1.729	1.209	0.327	1.471	5.646	0.005	1.124	2.797	1.112	0.743	0.671	-0.01	0.72	0.634	-0.225	1.754
wild_type	A	S	N	T	E	V	K	K	R	T	L	D	Q	I	R	T	S	T	T	A	A	A	Y	G	T	L	N	S	T	A	K	N	A	T	V	S	N	D	P	E	E	E	A	N	V	R	T	F	S
[truncated: 9 more columns]
