# Supplementary material for: A general computational design strategy for stabilizing viral class I fusion proteins
Source: Nat Commun. 2024 Feb 13;15:1335. doi: 10.1038/s41467-024-45480-z (PMC10864359; doi:10.1038/s41467-024-45480-z)
Supplement: Supplementary file 8 — Source Data [file 41467_2024_45480_MOESM8_ESM.xlsx]

## Sheet: Fig. 2A
DS-Cav1		R-1b
ml	mAU	ml	mAU
-0.000438	0.052727	-0.000446	-0.000298
0.000889	-0.255616	0.000878	2.35879
0.002216	-0.260848	0.002202	-0.383792
0.003543	-0.26676	0.003526	-0.383885
0.00487	-0.269274	0.00485	-0.383963
0.006197	-0.27108	0.006174	-0.383865
0.007524	-0.271656	0.007498	-0.383459
0.008851	-0.270949	0.008822	-0.382919
0.010178	-0.270651	0.010146	-0.382431
0.011504	-0.270375	0.011471	-0.381983
0.012831	-0.270118	0.012795	-0.381614
0.014158	-0.269875	0.014119	-0.381355
0.015485	-0.269666	0.015443	-0.381143
0.016812	-0.269468	0.016767	-0.380944
0.018139	-0.269114	0.018091	-0.380748
0.019466	-0.268686	0.019415	-0.380552
0.020793	-0.268248	0.020739	-0.380361
0.02212	-0.267812	0.022063	-0.380163
0.023447	-0.267374	0.023387	-0.379868
0.024774	-0.267561	0.024711	-0.37954
0.026101	-0.269349	0.026036	-0.379307
0.027428	-0.271105	0.02736	-0.379136
0.028755	-0.27237	0.028684	-0.378965
0.030082	-0.273533	0.030008	-0.378791
0.031408	-0.2747	0.031332	-0.378617
0.032735	-0.27586	0.032656	-0.3785
0.034062	-0.277026	0.03398	-0.37848
0.035389	-0.276408	0.035304	-0.378393
0.036716	-0.275084	0.036628	-0.378179
0.038043	-0.27445	0.037952	-0.377951
0.03937	-0.274043	0.039276	-0.377723
0.040697	-0.273637	0.040601	-0.377496
0.042024	-0.273233	0.041925	-0.377263
0.043351	-0.272828	0.043249	-0.377007
0.044678	-0.272559	0.044573	-0.376665
0.046005	-0.272652	0.045897	-0.376181
0.047332	-0.273051	0.047221	-0.375616
0.048659	-0.27365	0.048545	-0.375052
0.049986	-0.274296	0.049869	-0.374486
0.051312	-0.274931	0.051193	-0.373921
0.052639	-0.275561	0.052517	-0.373426
0.053966	-0.276202	0.053841	-0.373066
0.055293	-0.276166	0.055166	-0.37289
0.05662	-0.275807	0.05649	-0.372942
0.057947	-0.274168	0.057814	-0.372994
0.059274	-0.2719	0.059138	-0.373046
0.060601	-0.269637	0.060462	-0.373097
0.061928	-0.267368	0.061786	-0.373131
0.063255	-0.265101	0.06311	-0.3731
0.064582	-0.26326	0.064434	-0.373102
0.065909	-0.261816	0.065758	-0.373419
0.067236	-0.259507	0.067082	-0.373906
0.068563	-0.256041	0.068406	-0.374393
0.06989	-0.252215	0.06973	-0.374879
0.071216	-0.248396	0.071055	-0.375367
0.072543	-0.244582	0.072379	-0.375897
0.07387	-0.240691	0.073703	-0.376514
0.075197	-0.236614	0.075027	-0.376879
0.076524	-0.232125	0.076351	-0.376893
0.077851	-0.226724	0.077675	-0.376907
0.079178	-0.22088	0.078999	-0.376921
0.080505	-0.215045	0.080323	-0.376935
0.081832	-0.209242	0.081647	-0.376948
0.083159	-0.203468	0.082971	-0.376949
0.084486	-0.197771	0.084295	-0.37699
0.085813	-0.192179	0.08562	-0.377338
0.08714	-0.18627	0.086944	-0.377718
0.088467	-0.180077	0.088268	-0.378099
0.089794	-0.173862	0.089592	-0.378481
0.09112	-0.167621	0.090916	-0.378857
0.092447	-0.161374	0.09224	-0.379185
0.093774	-0.155385	0.093564	-0.379374
0.095101	-0.149894	0.094888	-0.379522
0.096428	-0.144377	0.096212	-0.37963
0.097755	-0.138461	0.097536	-0.379739
0.099082	-0.132387	0.09886	-0.379847
0.100409	-0.12631	0.100185	-0.379955
0.101736	-0.120244	0.101509	-0.380077
0.103063	-0.114174	0.102833	-0.38041
0.10439	-0.107697	0.104157	-0.380751
0.105717	-0.100868	0.105481	-0.380832
0.107044	-0.094121	0.106805	-0.380913
0.108371	-0.087402	0.108129	-0.380993
0.109698	-0.080686	0.109453	-0.381074
0.111024	-0.073965	0.110777	-0.381159
0.112351	-0.067251	0.112101	-0.381383
0.113678	-0.060411	0.113425	-0.381751
0.115005	-0.053321	0.11475	-0.382428
0.116332	-0.045831	0.116074	-0.383229
0.117659	-0.037898	0.117398	-0.384037
0.118986	-0.029919	0.118722	-0.384842
0.120313	-0.02192	0.120046	-0.385644
0.12164	-0.013919	0.12137	-0.386409
0.122967	-0.005936	0.122694	-0.386815
0.124294	0.00124	0.124018	-0.387164
0.125621	0.007022	0.125342	-0.387396
0.126948	0.012187	0.126666	-0.387626
0.128275	0.01707	0.12799	-0.387855
0.129602	0.021953	0.129314	-0.388075
0.130928	0.026842	0.130639	-0.388302
0.132255	0.031728	0.131963	-0.38822
0.133582	0.035989	0.133287	-0.387895
0.134909	0.038934	0.134611	-0.387694
0.136236	0.041102	0.135935	-0.387513
0.137563	0.043069	0.137259	-0.387332
0.13889	0.045041	0.138583	-0.387151
0.140217	0.047007	0.139907	-0.386971
0.141544	0.048972	0.141231	-0.386957
0.142871	0.050736	0.142555	-0.387359
0.144198	0.051716	0.143879	-0.387752
0.145525	0.052076	0.145204	-0.388019
0.146852	0.052558	0.146528	-0.388263
0.148179	0.053082	0.147852	-0.388507
0.149506	0.053604	0.149176	-0.388751
0.150832	0.054126	0.1505	-0.388996
0.152159	0.054649	0.151824	-0.388956
0.153486	0.054906	0.153148	-0.388819
0.154813	0.054794	0.154472	-0.388622
0.15614	0.054732	0.155796	-0.388412
0.157467	0.054715	0.15712	-0.388201
0.158794	0.054698	0.158444	-0.387991
0.160121	0.054683	0.159769	-0.38778
0.161448	0.054666	0.161093	-0.387602
0.162775	0.054532	0.162417	-0.387467
0.164102	0.053947	0.163741	-0.387332
0.165429	0.053117	0.165065	-0.387181
0.166756	0.052307	0.166389	-0.387026
0.168083	0.051499	0.167713	-0.386871
0.16941	0.050691	0.169037	-0.386715
0.170736	0.049883	0.170361	-0.38656
0.172063	0.0491	0.171685	-0.386604
0.17339	0.048451	0.173009	-0.38673
0.174717	0.047924	0.174334	-0.386905
0.176044	0.047175	0.175658	-0.387101
0.177371	0.046302	0.176982	-0.387297
0.178698	0.045432	0.178306	-0.387493
0.180025	0.04456	0.17963	-0.387688
0.181352	0.04369	0.180954	-0.387673
0.182679	0.042652	0.182278	-0.387477
0.184006	0.041032	0.183602	-0.387183
0.185333	0.039273	0.184926	-0.386816
0.18666	0.037357	0.18625	-0.386424
0.187987	0.035438	0.187574	-0.386032
0.189314	0.033517	0.188899	-0.385641
0.19064	0.031602	0.190223	-0.385279
0.191967	0.029848	0.191547	-0.385008
0.193294	0.028758	0.192871	-0.384798
0.194621	0.028086	0.194195	-0.384625
0.195948	0.027612	0.195519	-0.384475
0.197275	0.027211	0.196843	-0.384324
0.198602	0.02681	0.198167	-0.384174
0.199929	0.026409	0.199491	-0.384023
0.201256	0.026029	0.200815	-0.383779
0.202583	0.025795	0.202139	-0.383459
0.20391	0.025795	0.203463	-0.383088
0.205237	0.025589	0.204788	-0.382662
0.206564	0.025096	0.206112	-0.382225
0.207891	0.024603	0.207436	-0.381787
0.209218	0.024112	0.20876	-0.381349
0.210544	0.023622	0.210084	-0.38096
0.211871	0.023121	0.211408	-0.380681
0.213198	0.022535	0.212732	-0.380472
0.214525	0.021802	0.214056	-0.380268
0.215852	0.020483	0.21538	-0.380065
0.217179	0.019163	0.216704	-0.379863
0.218506	0.017846	0.218028	-0.379661
0.219833	0.016527	0.219353	-0.379459
0.22116	0.01521	0.220677	-0.379287
0.222487	0.013849	0.222001	-0.379151
0.223814	0.012416	0.223325	-0.379117
0.225141	0.010765	0.224649	-0.379208
0.226468	0.009025	0.225973	-0.379298
0.227795	0.007274	0.227297	-0.379389
0.229122	0.005537	0.228621	-0.37948
0.230448	0.003797	0.229945	-0.379576
0.231775	0.002056	0.231269	-0.379686
0.233102	0.000286	0.232593	-0.379582
0.234429	-0.001419	0.233918	-0.379066
0.235756	-0.002929	0.235242	-0.378418
0.237083	-0.004441	0.236566	-0.377781
0.23841	-0.005946	0.23789	-0.377141
0.239737	-0.007455	0.239214	-0.376486
0.241064	-0.008955	0.240538	-0.375803
0.242391	-0.010216	0.241862	-0.375132
0.243718	-0.011334	0.243186	-0.374713
0.245045	-0.012634	0.24451	-0.374575
0.246372	-0.013988	0.245834	-0.374436
0.247699	-0.01534	0.247158	-0.374298
0.249026	-0.016687	0.248483	-0.37416
0.250353	-0.018038	0.249807	-0.374048
0.251679	-0.019337	0.251131	-0.374016
0.253006	-0.020437	0.252455	-0.374055
0.254333	-0.021581	0.253779	-0.374169
0.25566	-0.022757	0.255103	-0.374282
0.256987	-0.023934	0.256427	-0.374395
0.258314	-0.025109	0.257751	-0.374508
0.259641	-0.026285	0.259075	-0.374616
0.260968	-0.02747	0.260399	-0.374695
0.262295	-0.028876	0.261723	-0.374783
0.263622	-0.030335	0.263048	-0.375035
0.264949	-0.031514	0.264372	-0.375352
0.266276	-0.032585	0.265696	-0.375669
0.267603	-0.033751	0.26702	-0.375985
0.26893	-0.034951	0.268344	-0.376302
0.270256	-0.036159	0.269668	-0.376638
0.271583	-0.037229	0.270992	-0.376994
0.27291	-0.037959	0.272316	-0.377056
0.274237	-0.037073	0.27364	-0.376774
0.275564	-0.034889	0.274964	-0.376492
0.276891	-0.032534	0.276288	-0.376211
0.278218	-0.030184	0.277612	-0.37593
0.279545	-0.027829	0.278937	-0.375648
0.280872	-0.025476	0.280261	-0.375362
0.282199	-0.022612	0.281585	-0.375092
0.283526	-0.019336	0.282909	-0.374883
0.284853	-0.013107	0.284233	-0.374674
0.28618	-0.006397	0.285557	-0.374466
0.287507	0.000308	0.286881	-0.374257
0.288834	0.007028	0.288205	-0.374049
0.290161	0.013733	0.289529	-0.373819
0.291487	0.02062	0.290853	-0.373391
0.292814	0.027663	0.292177	-0.372838
0.294141	0.046155	0.293502	-0.372257
0.295468	0.071652	0.294826	-0.371676
0.296795	0.097938	0.29615	-0.371094
0.298122	0.124267	0.297474	-0.370512
0.299449	0.150507	0.298798	-0.369948
0.300776	0.176753	0.300122	-0.369915
0.302103	0.202847	0.301446	-0.370181
0.30343	0.234193	0.30277	-0.370554
0.304757	0.287782	0.304094	-0.370929
0.306084	0.345029	0.305418	-0.371303
0.307411	0.402107	0.306742	-0.371677
0.308738	0.459475	0.308067	-0.372053
0.310064	0.516661	0.309391	-0.37225
0.311391	0.574108	0.310715	-0.372076
0.312718	0.631642	0.312039	-0.372218
0.314045	0.716307	0.313363	-0.372367
0.315372	0.809045	0.314687	-0.372515
0.316699	0.902071	0.316011	-0.372664
0.318026	0.993973	0.317335	-0.372813
0.319353	1.07824	0.318659	-0.372962
0.32068	1.16653	0.319983	-0.373013
0.322007	1.259	0.321307	-0.372947
0.323334	1.35949	0.322632	-0.372801
0.324661	1.46808	0.323956	-0.372649
0.325988	1.57904	0.32528	-0.372497
0.327315	1.69012	0.326604	-0.372345
0.328642	1.80131	0.327928	-0.372193
0.329969	1.91247	0.329252	-0.371868
0.331295	2.0235	0.330576	-0.371468
0.332622	2.1346	0.3319	-0.371239
0.333949	2.24792	0.333224	-0.371031
0.335276	2.36287	0.334548	-0.370823
0.336603	2.47758	0.335872	-0.370614
0.33793	2.59228	0.337196	-0.370407
0.339257	2.70707	0.338521	-0.370446
0.340584	2.82056	0.339845	-0.370894
0.341911	2.93245	0.341169	-0.371327
0.343238	3.04278	0.342493	-0.3717
0.344565	3.15178	0.343817	-0.372052
0.345892	3.26055	0.345141	-0.372414
0.347219	3.36978	0.346465	-0.37278
0.348546	3.47831	0.347789	-0.37314
0.349872	3.58652	0.349113	-0.37344
0.351199	3.69276	0.350437	-0.373698
0.352526	3.79767	0.351761	-0.373704
0.353853	3.90204	0.353086	-0.373636
0.35518	4.00624	0.35441	-0.373568
0.356507	4.11042	0.355734	-0.373501
0.357834	4.21473	0.357058	-0.373433
0.359161	4.31891	0.358382	-0.373453
0.360488	4.41423	0.359706	-0.373524
0.361815	4.50104	0.36103	-0.373768
0.363142	4.58628	0.362354	-0.374139
0.364469	4.67145	0.363678	-0.374533
0.365796	4.75643	0.365002	-0.374928
0.367123	4.84141	0.366326	-0.375323
0.36845	4.9265	0.367651	-0.375664
0.369776	5.00761	0.368975	-0.375905
0.371103	5.06972	0.370299	-0.376121
0.37243	5.11695	0.371623	-0.376352
0.373757	5.1626	0.372947	-0.376587
0.375084	5.21066	0.374271	-0.376823
0.376411	5.25959	0.375595	-0.377059
0.377738	5.30854	0.376919	-0.377267
0.379065	5.35746	0.378243	-0.377227
0.380392	5.39097	0.379567	-0.377096
0.381719	5.40422	0.380891	-0.376852
0.383046	5.41188	0.382216	-0.376534
0.384373	5.41761	0.38354	-0.376205
0.3857	5.42334	0.384864	-0.375876
0.387027	5.42907	0.386188	-0.375548
0.388354	5.4348	0.387512	-0.375302
0.389681	5.43542	0.388836	-0.375148
0.391007	5.42707	0.39016	-0.374943
0.392334	5.41139	0.391484	-0.374595
0.393661	5.39171	0.392808	-0.3742
0.394988	5.37206	0.394132	-0.373805
0.396315	5.35243	0.395456	-0.373413
0.397642	5.33274	0.396781	-0.373034
0.398969	5.3129	0.398105	-0.372542
0.400296	5.29122	0.399429	-0.371939
0.401623	5.26559	0.400753	-0.37151
0.40295	5.23685	0.402077	-0.371263
0.404277	5.20719	0.403401	-0.371016
0.405604	5.17756	0.404725	-0.37077
0.406931	5.14789	0.406049	-0.370523
0.408258	5.11816	0.407373	-0.370317
0.409584	5.08961	0.408697	-0.370182
0.410911	5.06136	0.410021	-0.369965
0.412238	5.02936	0.411345	-0.369557
0.413565	4.99431	0.41267	-0.36907
0.414892	4.95922	0.413994	-0.368582
0.416219	4.92405	0.415318	-0.368095
0.417546	4.88892	0.416642	-0.367624
0.418873	4.85406	0.417966	-0.36732
0.4202	4.81951	0.41929	-0.36717
0.421527	4.78314	0.420614	-0.366946
0.422854	4.74423	0.421938	-0.366656
0.424181	4.70517	0.423262	-0.366365
0.425508	4.66814	0.424586	-0.366075
0.426835	4.63231	0.42591	-0.365783
0.428162	4.59414	0.427235	-0.365392
0.429489	4.55492	0.428559	-0.364838
0.430815	4.5144	0.429883	-0.36426
0.432142	4.47029	0.431207	-0.363723
0.433469	4.42436	0.432531	-0.363197
0.434796	4.37837	0.433855	-0.362669
0.436123	4.3325	0.435179	-0.362142
0.43745	4.28653	0.436503	-0.361611
0.438777	4.24185	0.437827	-0.36107
0.440104	4.20021	0.439151	-0.360596
0.441431	4.1572	0.440475	-0.360338
0.442758	4.1116	0.4418	-0.360234
0.444085	4.06618	0.443124	-0.360131
0.445412	4.02085	0.444448	-0.360027
0.446739	3.97528	0.445772	-0.359924
0.448066	3.93083	0.447096	-0.359886
0.449392	3.89015	0.44842	-0.359974
0.450719	3.8508	0.449744	-0.360254
0.452046	3.808	0.451068	-0.360754
0.453373	3.76476	0.452392	-0.361288
0.4547	3.72156	0.453716	-0.361838
0.456027	3.67837	0.45504	-0.362388
0.457354	3.63513	0.456365	-0.362961
0.458681	3.59417	0.457689	-0.363653
0.460008	3.55803	0.459013	-0.364378
0.461335	3.52029	0.460337	-0.364725
0.462662	3.48185	0.461661	-0.36486
0.463989	3.44342	0.462985	-0.364994
0.465316	3.40493	0.464309	-0.365128
0.466643	3.36644	0.465633	-0.365263
0.46797	3.32922	0.466957	-0.365321
0.469297	3.29554	0.468281	-0.365087
0.470623	3.26216	0.469605	-0.364891
0.47195	3.22633	0.47093	-0.364848
0.473277	3.1905	0.472254	-0.364806
0.474604	3.15457	0.473578	-0.364763
0.475931	3.1186	0.474902	-0.36472
0.477258	3.08352	0.476226	-0.36472
0.478585	3.05271	0.47755	-0.364933
0.479912	3.02761	0.478874	-0.365125
0.481239	2.99915	0.480198	-0.364555
0.482566	2.96786	0.481522	-0.363541
0.483893	2.93661	0.482846	-0.362526
0.48522	2.90532	0.48417	-0.361514
0.486547	2.87403	0.485494	-0.360506
0.487874	2.84318	0.486819	-0.359543
0.489201	2.81639	0.488143	-0.358711
0.490527	2.78986	0.489467	-0.358108
0.491854	2.76068	0.490791	-0.358023
0.493181	2.7315	0.492115	-0.357939
0.494508	2.70223	0.493439	-0.357854
0.495835	2.6731	0.494763	-0.35777
0.497162	2.64425	0.496087	-0.357676
0.498489	2.61927	0.497411	-0.357526
0.499816	2.59654	0.498735	-0.35745
0.501143	2.57243	0.500059	-0.357927
0.50247	2.5473	0.501384	-0.358534
0.503797	2.52235	0.502708	-0.359131
0.505124	2.49721	0.504032	-0.359673
0.506451	2.47233	0.505356	-0.360259
0.507778	2.4485	0.50668	-0.360695
0.509104	2.42788	0.508004	-0.360871
0.510431	2.40651	0.509328	-0.3607
0.511758	2.38366	0.510652	-0.360016
0.513085	2.3608	0.511976	-0.359299
0.514412	2.33791	0.5133	-0.358585
0.515739	2.31511	0.514624	-0.35787
0.517066	2.29274	0.515948	-0.357112
0.518393	2.27451	0.517273	-0.35597
0.51972	2.2568	0.518597	-0.354834
0.521047	2.23827	0.519921	-0.354035
0.522374	2.21954	0.521245	-0.353263
0.523701	2.20085	0.522569	-0.352492
0.525028	2.18221	0.523893	-0.351716
0.526355	2.16362	0.525217	-0.350941
0.527682	2.14679	0.526541	-0.35054
0.529009	2.13089	0.527865	-0.350422
0.530335	2.11411	0.529189	-0.350211
0.531662	2.09668	0.530513	-0.349938
0.532989	2.08086	0.531838	-0.349662
0.534316	2.0641	0.533162	-0.349385
0.535643	2.04656	0.534486	-0.349108
0.53697	2.0289	0.53581	-0.348832
0.538297	2.01443	0.537134	-0.348383
0.539624	2.00008	0.538458	-0.348112
0.540951	1.98471	0.539782	-0.348156
0.542278	1.96928	0.541106	-0.348237
0.543605	1.95393	0.54243	-0.348319
0.544932	1.93844	0.543754	-0.3484
0.546259	1.92305	0.545078	-0.348481
0.547586	1.9093	0.546403	-0.349273
0.548913	1.89741	0.547727	-0.350643
0.550239	1.8848	0.549051	-0.352491
0.551566	1.87115	0.550375	-0.354404
0.552893	1.85742	0.551699	-0.35631
0.55422	1.84371	0.553023	-0.358223
0.555547	1.82997	0.554347	-0.360136
0.556874	1.81623	0.555671	-0.361901
0.558201	1.80512	0.556995	-0.363022
0.559528	1.79427	0.558319	-0.363759
0.560855	1.78194	0.559643	-0.364079
0.562182	1.76943	0.560968	-0.364253
0.563509	1.75686	0.562292	-0.364427
0.564836	1.74431	0.563616	-0.364601
0.566163	1.73178	0.56494	-0.364776
0.56749	1.72058	0.566264	-0.364535
0.568816	1.71039	0.567588	-0.364057
0.570143	1.69927	0.568912	-0.363847
0.57147	1.68764	0.570236	-0.363778
0.572797	1.6759	0.57156	-0.363709
0.574124	1.66421	0.572884	-0.36364
0.575451	1.65251	0.574208	-0.363571
0.576778	1.64143	0.575532	-0.363731
0.578105	1.63187	0.576857	-0.364355
0.579432	1.6223	0.578181	-0.362826
0.580759	1.61239	0.579505	-0.359765
0.582086	1.60244	0.580829	-0.356563
0.583413	1.59249	0.582153	-0.35337
0.58474	1.58257	0.583477	-0.350169
0.586067	1.57352	0.584801	-0.346946
0.587394	1.5648	0.586125	-0.343473
0.588721	1.55591	0.587449	-0.3396
0.590047	1.54595	0.588773	-0.333039
0.591374	1.5354	0.590097	-0.324948
0.592701	1.52475	0.591422	-0.316892
0.594028	1.51411	0.592746	-0.308829
0.595355	1.50342	0.59407	-0.300754
0.596682	1.49344	0.595394	-0.292751
0.598009	1.48438	0.596718	-0.284839
0.599336	1.47524	0.598042	-0.274953
0.600663	1.4655	0.599366	-0.26243
0.60199	1.45557	0.60069	-0.249043
0.603317	1.44567	0.602014	-0.235677
0.604644	1.43573	0.603338	-0.222299
0.605971	1.42597	0.604662	-0.208776
0.607298	1.41704	0.605987	-0.194992
0.608625	1.40837	0.607311	-0.181068
0.609951	1.39951	0.608635	-0.167073
0.611278	1.39055	0.609959	-0.153823
0.612605	1.38157	0.611283	-0.140723
0.613932	1.37262	0.612607	-0.12686
0.615259	1.36365	0.613931	-0.112672
0.616586	1.35542	0.615255	-0.098282
0.617913	1.34821	0.616579	-0.083599
0.61924	1.34034	0.617903	-0.0688
0.620567	1.33187	0.619227	-0.053615
0.621894	1.32328	0.620552	-0.038282
0.623221	1.31469	0.621876	-0.023019
0.624548	1.30613	0.6232	-0.007728
0.625875	1.29756	0.624524	0.007369
0.627202	1.29019	0.625848	0.021971
0.628529	1.28317	0.627172	0.036577
0.629855	1.27594	0.628496	0.052065
0.631182	1.26868	0.62982	0.068234
0.632509	1.2614	0.631144	0.084412
0.633836	1.25412	0.632468	0.100612
0.635163	1.24684	0.633792	0.116835
0.63649	1.24037	0.635117	0.133285
0.637817	1.23445	0.636441	0.150026
0.639144	1.22805	0.637765	0.166876
0.640471	1.22125	0.639089	0.183835
0.641798	1.2141	0.640413	0.200823
0.643125	1.20677	0.641737	0.217909
0.644452	1.19944	0.643061	0.234939
0.645779	1.19215	0.644385	0.250728
0.647106	1.18512	0.645709	0.26403
0.648432	1.17791	0.647033	0.276951
0.649759	1.17021	0.648357	0.289763
0.651086	1.16241	0.649682	0.302505
0.652413	1.15462	0.651006	0.315223
0.65374	1.14685	0.65233	0.32794
0.655067	1.1391	0.653654	0.340503
0.656394	1.13202	0.654978	0.351503
0.657721	1.12564	0.656302	0.359689
0.659048	1.11915	0.657626	0.367399
0.660375	1.11251	0.65895	0.374486
0.661702	1.10589	0.660274	0.381563
0.663029	1.09925	0.661598	0.388596
0.664356	1.09262	0.662922	0.395388
0.665683	1.08623	0.664246	0.401235
0.66701	1.08038	0.665571	0.404612
0.668337	1.07472	0.666895	0.406064
0.669663	1.0689	0.668219	0.4066
0.67099	1.06303	0.669543	0.407035
0.672317	1.05717	0.670867	0.407472
0.673644	1.05132	0.672191	0.407907
0.674971	1.04548	0.673515	0.408339
0.676298	1.0398	0.674839	0.408719
0.677625	1.03403	0.676163	0.408835
0.678952	1.02773	0.677487	0.408548
0.680279	1.02113	0.678811	0.407902
0.681606	1.01453	0.680136	0.407255
0.682933	1.00793	0.68146	0.406608
0.68426	1.00133	0.682784	0.405962
0.685587	0.995418	0.684108	0.405274
0.686914	0.990311	0.685432	0.404165
0.688241	0.985003	0.686756	0.402615
0.689567	0.979339	0.68808	0.399767
0.690894	0.973634	0.689404	0.396921
0.692221	0.968194	0.690728	0.394082
0.693548	0.96294	0.692052	0.39123
0.694875	0.957537	0.693376	0.388324
0.696202	0.952096	0.694701	0.38465
0.697529	0.946698	0.696025	0.379886
0.698856	0.940918	0.697349	0.374176
0.700183	0.934776	0.698673	0.368097
0.70151	0.928625	0.699997	0.362039
0.702837	0.922464	0.701321	0.355958
0.704164	0.916381	0.702645	0.349865
0.705491	0.910918	0.703969	0.343744
0.706818	0.90643	0.705293	0.337352
0.708144	0.901653	0.706617	0.330814
0.709471	0.896293	0.707941	0.324026
0.710798	0.890872	0.709266	0.317198
0.712125	0.885449	0.71059	0.310401
0.713452	0.880029	0.711914	0.303581
0.714779	0.874861	0.713238	0.296784
0.716106	0.870251	0.714562	0.290171
0.717433	0.86566	0.715886	0.283724
0.71876	0.860811	0.71721	0.27751
0.720087	0.855788	0.718534	0.270744
0.721414	0.850758	0.719858	0.263688
0.722741	0.845739	0.721182	0.256602
0.724068	0.840793	0.722506	0.24949
0.725395	0.836099	0.723831	0.242605
0.726722	0.831574	0.725155	0.236531
0.728049	0.826772	0.726479	0.230172
0.729375	0.821604	0.727803	0.223066
0.730702	0.816416	0.729127	0.215835
0.732029	0.811248	0.730451	0.208576
0.733356	0.806087	0.731775	0.201376
0.734683	0.801003	0.733099	0.194127
0.73601	0.796128	0.734423	0.187737
0.737337	0.791214	0.735747	0.181635
0.738664	0.786097	0.737071	0.175555
0.739991	0.780943	0.738395	0.169504
0.741318	0.775778	0.73972	0.163447
0.742645	0.770628	0.741044	0.157382
0.743972	0.765632	0.742368	0.151318
0.745299	0.761225	0.743692	0.145571
0.746626	0.757396	0.745016	0.140248
0.747953	0.753129	0.74634	0.134972
0.749279	0.747978	0.747664	0.129705
0.750606	0.742812	0.748988	0.124451
0.751933	0.737655	0.750312	0.119198
0.75326	0.732491	0.751636	0.113934
0.754587	0.727442	0.75296	0.108789
0.755914	0.722995	0.754285	0.104805
0.757241	0.718545	0.755609	0.101021
0.758568	0.713888	0.756933	0.096926
0.759895	0.709193	0.758257	0.092764
0.761222	0.704519	0.759581	0.088613
0.762549	0.69983	0.760905	0.084467
0.763876	0.695181	0.762229	0.080302
0.765203	0.690829	0.763553	0.076895
0.76653	0.686947	0.764877	0.074012
0.767857	0.682838	0.766201	0.07103
0.769183	0.67861	0.767525	0.067995
0.77051	0.674379	0.76885	0.064994
0.771837	0.670135	0.770174	0.062222
0.773164	0.665889	0.771498	0.059386
0.774491	0.661787	0.772822	0.056478
0.775818	0.658374	0.774146	0.053744
0.777145	0.654739	0.77547	0.050886
0.778472	0.650639	0.776794	0.047593
0.779799	0.646511	0.778118	0.044115
0.781126	0.642408	0.779442	0.040627
0.782453	0.63829	0.780766	0.037149
0.78378	0.634217	0.78209	0.033671
0.785107	0.630407	0.783414	0.030447
0.786434	0.626841	0.784739	0.027473
0.78776	0.623367	0.786063	0.024339
0.789087	0.619916	0.787387	0.021046
0.790414	0.61647	0.788711	0.017754
0.791741	0.613002	0.790035	0.014457
0.793068	0.609559	0.791359	0.011166
0.794395	0.606336	0.792683	0.008157
0.795722	0.603495	0.794007	0.005816
0.797049	0.600023	0.795331	0.003861
0.798376	0.596053	0.796655	0.001925
0.799703	0.592375	0.797979	-2e-06
0.80103	0.588684	0.799304	-0.001928
0.802357	0.584679	0.800628	-0.003857
0.803684	0.58068	0.801952	-0.005789
0.805011	0.576921	0.803276	-0.007731
0.806338	0.573244	0.8046	-0.009707
0.807665	0.569634	0.805924	-0.011807
0.808991	0.56602	0.807248	-0.014
0.810318	0.562403	0.808572	-0.016188
0.811645	0.5588	0.809896	-0.018376
0.812972	0.555185	0.81122	-0.020567
0.814299	0.551888	0.812544	-0.022757
0.815626	0.549323	0.813869	-0.024938
0.816953	0.546259	0.815193	-0.027428
0.81828	0.542936	0.816517	-0.030361
0.819607	0.539612	0.817841	-0.03342
0.820934	0.536296	0.819165	-0.036482
0.822261	0.532977	0.820489	-0.039542
0.823588	0.529642	0.821813	-0.042512
0.824915	0.52658	0.823137	-0.045116
0.826242	0.523635	0.824461	-0.04741
0.827569	0.520876	0.825785	-0.049577
0.828895	0.518133	0.827109	-0.051457
0.830222	0.515393	0.828434	-0.053342
0.831549	0.512649	0.829758	-0.055225
0.832876	0.509906	0.831082	-0.057111
0.834203	0.507381	0.832406	-0.05892
0.83553	0.505015	0.83373	-0.060554
0.836857	0.502509	0.835054	-0.062215
0.838184	0.500006	0.836378	-0.063928
0.839511	0.497504	0.837702	-0.065644
0.840838	0.495003	0.839026	-0.06736
0.842165	0.492492	0.84035	-0.069076
0.843492	0.490224	0.841674	-0.070676
0.844819	0.488514	0.842999	-0.071839
0.846146	0.486574	0.844323	-0.072782
0.847473	0.484459	0.845647	-0.074106
0.848799	0.482341	0.846971	-0.07572
0.850126	0.480228	0.848295	-0.077328
0.851453	0.4781	0.849619	-0.078935
0.85278	0.476135	0.850943	-0.080531
0.854107	0.474108	0.852267	-0.082016
0.855434	0.471922	0.853591	-0.083238
0.856761	0.4698	0.854915	-0.084435
0.858088	0.467711	0.856239	-0.085557
0.859415	0.465621	0.857563	-0.086674
0.860742	0.463532	0.858888	-0.087789
0.862069	0.461442	0.860212	-0.088901
0.863396	0.459832	0.861536	-0.090022
0.864723	0.458848	0.86286	-0.091168
0.86605	0.458034	0.864184	-0.092343
0.867377	0.457238	0.865508	-0.093565
0.868703	0.456445	0.866832	-0.094848
0.87003	0.45565	0.868156	-0.09613
0.871357	0.454859	0.86948	-0.09741
0.872684	0.454061	0.870804	-0.098679
0.874011	0.45321	0.872128	-0.099871
0.875338	0.452104	0.873453	-0.100914
0.876665	0.450563	0.874777	-0.102132
0.877992	0.44891	0.876101	-0.103998
0.879319	0.447261	0.877425	-0.105723
0.880646	0.445614	0.878749	-0.107584
0.881973	0.443966	0.880073	-0.109511
0.8833	0.442732	0.881397	-0.111424
0.884627	0.441812	0.882721	-0.112726
0.885954	0.441002	0.884045	-0.113766
0.887281	0.440209	0.885369	-0.114723
0.888607	0.439415	0.886693	-0.115644
0.889934	0.438623	0.888018	-0.116566
0.891261	0.43783	0.889342	-0.117484
0.892588	0.436969	0.890666	-0.118406
0.893915	0.43594	0.89199	-0.119539
0.895242	0.434538	0.893314	-0.121155
0.896569	0.432828	0.894638	-0.122817
0.897896	0.431052	0.895962	-0.12478
0.899223	0.429276	0.897286	-0.126741
0.90055	0.427498	0.89861	-0.12871
0.901877	0.425722	0.899934	-0.130674
0.903204	0.42406	0.901258	-0.13264
0.904531	0.422445	0.902583	-0.134534
0.905858	0.420962	0.903907	-0.136414
0.907185	0.41954	0.905231	-0.138061
0.908511	0.418045	0.906555	-0.13964
0.909838	0.416494	0.907879	-0.141218
0.911165	0.414944	0.909203	-0.142792
0.912492	0.413546	0.910527	-0.144374
0.913819	0.412357	0.911851	-0.145581
0.915146	0.411162	0.913175	-0.146403
0.916473	0.409906	0.914499	-0.147318
0.9178	0.408647	0.915823	-0.14839
0.919127	0.407389	0.917148	-0.149466
0.920454	0.406131	0.918472	-0.150538
0.921781	0.404861	0.919796	-0.151617
0.923108	0.403502	0.92112	-0.15269
0.924435	0.401995	0.922444	-0.153858
0.925762	0.400357	0.923768	-0.155081
0.927088	0.398674	0.925092	-0.156671
0.928415	0.396992	0.926416	-0.158284
0.929742	0.395309	0.92774	-0.15989
0.931069	0.393629	0.929064	-0.161479
0.932396	0.391929	0.930388	-0.162919
0.933723	0.390164	0.931713	-0.164413
0.93505	0.388222	0.933037	-0.165907
0.936377	0.38618	0.934361	-0.167348
0.937704	0.384137	0.935685	-0.168756
0.939031	0.382088	0.937009	-0.170159
0.940358	0.38004	0.938333	-0.171561
0.941685	0.37818	0.939657	-0.172957
0.943012	0.376727	0.940981	-0.174356
0.944339	0.375619	0.942305	-0.175109
0.945666	0.374684	0.943629	-0.175625
0.946993	0.373795	0.944953	-0.176142
0.948319	0.372906	0.946277	-0.176659
0.949646	0.372016	0.947602	-0.177176
0.950973	0.371123	0.948926	-0.177693
0.9523	0.370185	0.95025	-0.17821
0.953627	0.369259	0.951574	-0.178788
0.954954	0.368429	0.952898	-0.179418
0.956281	0.367644	0.954222	-0.180238
0.957608	0.36686	0.955546	-0.181149
0.958935	0.366105	0.95687	-0.18207
0.960262	0.365382	0.958194	-0.182992
0.961589	0.36481	0.959518	-0.183915
0.962916	0.364555	0.960842	-0.184806
0.964243	0.364284	0.962167	-0.185472
0.96557	0.363698	0.963491	-0.185963
0.966897	0.363044	0.964815	-0.186338
0.968223	0.36239	0.966139	-0.186677
0.96955	0.361736	0.967463	-0.187017
0.970877	0.361071	0.968787	-0.187354
0.972204	0.360371	0.970111	-0.187693
0.973531	0.359725	0.971435	-0.188201
0.974858	0.359303	0.972759	-0.188873
0.976185	0.359017	0.974083	-0.189784
0.977512	0.358731	0.975407	-0.190789
0.978839	0.358443	0.976732	-0.191793
0.980166	0.358157	0.978056	-0.192795
0.981493	0.35792	0.97938	-0.1938
0.98282	0.357724	0.980704	-0.194734
0.984147	0.357099	0.982028	-0.195522
0.985474	0.355895	0.983352	-0.196306
0.986801	0.354696	0.984676	-0.197165
0.988127	0.353493	0.986	-0.198084
0.989454	0.352286	0.987324	-0.199019
0.990781	0.351141	0.988648	-0.199953
0.992108	0.350141	0.989972	-0.200868
0.993435	0.349248	0.991296	-0.201578
0.994762	0.348448	0.992621	-0.202083
0.996089	0.347681	0.993945	-0.202579
0.997416	0.346914	0.995269	-0.203071
0.998743	0.346148	0.996593	-0.203563
1.00007	0.345405	0.997917	-0.204056
1.0014	0.344798	0.999241	-0.204547
1.00272	0.344315	1.00056	-0.205068
1.00405	0.343746	1.00189	-0.205639
1.00538	0.343112	1.00321	-0.206238
1.0067	0.342477	1.00454	-0.20685
1.00803	0.341841	1.00586	-0.207462
1.00936	0.341206	1.00719	-0.208074
1.01069	0.340472	1.00851	-0.208687
1.01201	0.339555	1.00983	-0.2093
1.01334	0.338606	1.01116	-0.209912
1.01467	0.337636	1.01248	-0.21061
1.01599	0.336582	1.01381	-0.211465
1.01732	0.335531	1.01513	-0.212371
1.01865	0.334475	1.01645	-0.213276
1.01997	0.333407	1.01778	-0.214181
1.0213	0.332256	1.0191	-0.215085
1.02263	0.33108	1.02043	-0.215884
1.02395	0.330153	1.02175	-0.216474
1.02528	0.329321	1.02307	-0.216892
1.02661	0.328489	1.0244	-0.217196
1.02794	0.327657	1.02572	-0.2175
1.02926	0.326824	1.02705	-0.217805
1.03059	0.326087	1.02837	-0.218109
1.03192	0.3257	1.0297	-0.21846
1.03324	0.32524	1.03102	-0.218934
1.03457	0.324603	1.03234	-0.21954
1.0359	0.323967	1.03367	-0.220227
1.03722	0.323333	1.03499	-0.22091
1.03855	0.322698	1.03632	-0.221561
1.03988	0.322016	1.03764	-0.222185
1.0412	0.321108	1.03896	-0.222841
1.04253	0.320118	1.04029	-0.223398
1.04386	0.319478	1.04161	-0.223726
1.04519	0.318838	1.04294	-0.224049
1.04651	0.318196	1.04426	-0.224368
1.04784	0.317555	1.04558	-0.224686
1.04917	0.316937	1.04691	-0.225005
1.05049	0.316597	1.04823	-0.225325
1.05182	0.316907	1.04956	-0.225613
1.05315	0.31675	1.05088	-0.225745
1.05447	0.316413	1.05221	-0.225796
1.0558	0.316076	1.05353	-0.225746
1.05713	0.315739	1.05485	-0.225695
1.05845	0.315402	1.05618	-0.225645
1.05978	0.315041	1.0575	-0.225594
1.06111	0.314567	1.05882	-0.225545
1.06244	0.314009	1.06015	-0.225503
1.06376	0.313365	1.06147	-0.225539
1.06509	0.31273	1.0628	-0.225967
1.06642	0.312124	1.06412	-0.226442
1.06774	0.311544	1.06545	-0.226912
1.06907	0.310905	1.06677	-0.227381
1.0704	0.310335	1.06809	-0.227858
1.07172	0.309868	1.06942	-0.228319
1.07305	0.309187	1.07074	-0.228786
1.07438	0.308481	1.07207	-0.229439
1.0757	0.307771	1.07339	-0.230319
1.07703	0.307066	1.07471	-0.231195
1.07836	0.306358	1.07604	-0.232074
1.07969	0.305661	1.07736	-0.232956
1.08101	0.304993	1.07869	-0.233808
1.08234	0.303979	1.08001	-0.234472
1.08367	0.30273	1.08133	-0.235029
1.08499	0.301487	1.08266	-0.235388
1.08632	0.300238	1.08398	-0.23575
1.08765	0.298988	1.08531	-0.23611
1.08897	0.297739	1.08663	-0.23647
1.0903	0.296206	1.08796	-0.236844
1.09163	0.294638	1.08928	-0.237336
1.09295	0.293412	1.0906	-0.23794
1.09428	0.292193	1.09193	-0.238534
1.09561	0.290961	1.09325	-0.239079
1.09694	0.289737	1.09458	-0.239621
1.09826	0.288513	1.0959	-0.240163
1.09959	0.287434	1.09722	-0.240706
1.10092	0.286573	1.09855	-0.241233
1.10224	0.285324	1.09987	-0.241637
1.10357	0.283976	1.1012	-0.24203
1.1049	0.282626	1.10252	-0.241944
1.10622	0.281279	1.10384	-0.241814
1.10755	0.279926	1.10517	-0.241685
1.10888	0.278579	1.10649	-0.241555
1.11021	0.276789	1.10782	-0.241425
1.11153	0.27515	1.10914	-0.241303
1.11286	0.273651	1.11047	-0.241183
1.11419	0.272159	1.11179	-0.24128
1.11551	0.270664	1.11311	-0.241543
1.11684	0.269171	1.11444	-0.241824
1.11817	0.267684	1.11576	-0.242104
1.11949	0.266766	1.11709	-0.242384
1.12082	0.265965	1.11841	-0.242712
1.12215	0.264599	1.11973	-0.243154
1.12348	0.263114	1.12106	-0.243628
1.1248	0.261629	1.12238	-0.24417
1.12613	0.260147	1.12371	-0.24472
1.12746	0.258662	1.12503	-0.245271
1.12878	0.257197	1.12635	-0.24582
1.13011	0.255829	1.12768	-0.246371
1.13144	0.254593	1.129	-0.246528
1.13276	0.253452	1.13033	-0.246578
1.13409	0.252327	1.13165	-0.246765
1.13542	0.251201	1.13297	-0.247014
1.13674	0.250078	1.1343	-0.247269
1.13807	0.248951	1.13562	-0.247523
1.1394	0.24801	1.13695	-0.247778
1.14072	0.24709	1.13827	-0.247884
1.14205	0.246095	1.13959	-0.247743
1.14338	0.245086	1.14092	-0.247534
1.14471	0.244075	1.14224	-0.247295
1.14603	0.243064	1.14357	-0.24707
1.14736	0.242054	1.14489	-0.246835
1.14869	0.241333	1.14621	-0.246589
1.15001	0.240872	1.14754	-0.246341
1.15134	0.240662	1.14886	-0.246238
1.15267	0.240518	1.15019	-0.246215
1.15399	0.240379	1.15151	-0.245822
1.15532	0.24024	1.15284	-0.245226
1.15665	0.240102	1.15416	-0.244629
1.15797	0.239893	1.15548	-0.244031
1.1593	0.239387	1.15681	-0.243434
1.16063	0.238534	1.15813	-0.24288
1.16196	0.237329	1.15946	-0.242395
1.16328	0.236059	1.16078	-0.242094
1.16461	0.234794	1.1621	-0.241954
1.16594	0.233526	1.16343	-0.241856
1.16726	0.232258	1.16475	-0.241757
1.16859	0.231315	1.16608	-0.241658
1.16992	0.230527	1.1674	-0.241559
1.17124	0.229832	1.16873	-0.241779
1.17257	0.229173	1.17005	-0.242146
1.1739	0.228554	1.17137	-0.24226
1.17522	0.2279	1.1727	-0.24223
1.17655	0.22722	1.17402	-0.2422
1.17788	0.226442	1.17535	-0.242169
1.17921	0.225515	1.17667	-0.242139
1.18053	0.224471	1.17799	-0.241968
1.18186	0.223362	1.17932	-0.241604
1.18319	0.222237	1.18064	-0.241593
1.18451	0.221114	1.18196	-0.241928
1.18584	0.219989	1.18329	-0.242294
1.18717	0.218958	1.18461	-0.242663
1.18849	0.218367	1.18594	-0.24303
1.18982	0.217821	1.18726	-0.243387
1.19115	0.216925	1.18859	-0.243694
1.19247	0.215884	1.18991	-0.243968
1.1938	0.214843	1.19123	-0.244244
1.19513	0.213803	1.19256	-0.244521
1.19646	0.212761	1.19388	-0.244798
1.19778	0.211638	1.19521	-0.245072
1.19911	0.210408	1.19653	-0.245331
1.20044	0.209535	1.19785	-0.245519
1.20176	0.208889	1.19918	-0.245608
1.20309	0.20082	1.2005	-0.245531
1.20442	0.206943	1.20183	-0.245217
1.20575	0.210317	1.20315	-0.244242
1.20707	0.212861	1.20447	-0.247703
1.2084	0.214141	1.2058	-0.24798
1.20972	0.21248	1.20712	-0.248594
1.21105	0.210969	1.20845	-0.250674
1.21238	0.20959	1.20977	-0.253515
1.21371	0.208317	1.2111	-0.256025
1.21503	0.207224	1.21242	-0.25834
1.21636	0.205532	1.21374	-0.25994
1.21769	0.201558	1.21507	-0.2611
1.21901	0.197334	1.21639	-0.261657
1.22034	0.193102	1.21772	-0.262117
1.22167	0.188883	1.21904	-0.262575
1.223	0.184719	1.22036	-0.263032
1.22432	0.180853	1.22169	-0.263489
1.22565	0.177421	1.22301	-0.263947
1.22697	0.174531	1.22434	-0.264402
1.2283	0.172184	1.22566	-0.264674
1.22963	0.169654	1.22698	-0.26484
1.23096	0.167125	1.22831	-0.264993
1.23228	0.164601	1.22963	-0.265146
1.23361	0.162039	1.23096	-0.265299
1.23494	0.15889	1.23228	-0.265451
1.23626	0.155685	1.23361	-0.265925
1.23759	0.151748	1.23493	-0.266336
1.23892	0.147718	1.23625	-0.266539
1.24025	0.143702	1.23758	-0.266708
1.24157	0.139667	1.2389	-0.266878
1.2429	0.135667	1.24022	-0.267047
1.24423	0.131974	1.24155	-0.267217
1.24555	0.128447	1.24287	-0.267363
1.24688	0.125321	1.2442	-0.267483
1.24821	0.122577	1.24552	-0.267644
1.24953	0.119842	1.24685	-0.267815
1.25086	0.117107	1.24817	-0.267985
1.25219	0.11432	1.24949	-0.268147
1.25351	0.110711	1.25082	-0.268303
1.25484	0.105936	1.25214	-0.268467
1.25617	0.101404	1.25347	-0.268432
1.2575	0.097608	1.25479	-0.268266
1.25882	0.093825	1.25611	-0.268083
1.26015	0.090044	1.25744	-0.267893
1.26148	0.086257	1.25876	-0.267704
1.2628	0.082476	1.26009	-0.267514
1.26413	0.078801	1.26141	-0.267324
1.26546	0.075163	1.26273	-0.267244
1.26678	0.071089	1.26406	-0.267279
1.26811	0.066857	1.26538	-0.267465
1.26944	0.062611	1.26671	-0.267761
1.27076	0.058379	1.26803	-0.268075
1.27209	0.054168	1.26936	-0.268391
1.27342	0.050712	1.27068	-0.268707
1.27475	0.048825	1.272	-0.268713
1.27607	0.04696	1.27333	-0.268048
1.2774	0.045207	1.27465	-0.267093
1.27873	0.043452	1.27598	-0.266191
1.28005	0.041824	1.2773	-0.265311
1.28138	0.040215	1.27862	-0.264431
1.28271	0.038477	1.27995	-0.263551
1.28403	0.039245	1.28127	-0.26267
1.28536	0.040674	1.2826	-0.262127
1.28669	0.042251	1.28392	-0.261828
1.28801	0.043868	1.28524	-0.261445
1.28934	0.045485	1.28657	-0.261003
1.29067	0.047111	1.28789	-0.26056
1.292	0.048732	1.28922	-0.260117
1.29332	0.050082	1.29054	-0.259673
1.29465	0.050768	1.29187	-0.259349
1.29598	0.051774	1.29319	-0.259167
1.2973	0.053268	1.29451	-0.259062
1.29863	0.054831	1.29584	-0.259008
1.29996	0.056396	1.29716	-0.258973
1.30128	0.057958	1.29848	-0.258939
1.30261	0.05952	1.29981	-0.258904
1.30394	0.061774	1.30113	-0.258948
1.30526	0.064193	1.30246	-0.259166
1.30659	0.066532	1.30378	-0.259469
1.30792	0.068864	1.30511	-0.259664
1.30924	0.071191	1.30643	-0.259683
1.31057	0.073514	1.30775	-0.259701
1.3119	0.07584	1.30908	-0.259719
1.31323	0.077822	1.3104	-0.259738
1.31455	0.079384	1.31173	-0.259737
1.31588	0.081005	1.31305	-0.259699
1.31721	0.082677	1.31437	-0.259673
1.31853	0.084348	1.3157	-0.259674
1.31986	0.086018	1.31702	-0.25969
1.32119	0.087694	1.31835	-0.259705
1.32252	0.0892	1.31967	-0.259721
1.32384	0.09	1.32099	-0.259742
1.32517	0.090442	1.32232	-0.25978
1.32649	0.090603	1.32364	-0.259817
1.32782	0.090723	1.32497	-0.259775
1.32915	0.090843	1.32629	-0.259625
1.33048	0.090962	1.32761	-0.259474
1.3318	0.091083	1.32894	-0.259324
1.33313	0.091543	1.33026	-0.259174
1.33446	0.092217	1.33159	-0.258962
1.33578	0.093303	1.33291	-0.258596
1.33711	0.094562	1.33424	-0.25824
1.33844	0.095821	1.33556	-0.257996
1.33977	0.097079	1.33688	-0.257777
1.34109	0.09834	1.33821	-0.257558
1.34242	0.099584	1.33953	-0.257339
1.34375	0.100745	1.34086	-0.257106
1.34507	0.101614	1.34218	-0.256819
1.3464	0.102253	1.3435	-0.256551
1.34773	0.10284	1.34483	-0.25654
1.34905	0.103427	1.34615	-0.256844
1.35038	0.104012	1.34748	-0.257147
1.35171	0.104599	1.3488	-0.25745
1.35303	0.105106	1.35013	-0.257757
1.35436	0.105519	1.35145	-0.258114
1.35569	0.105764	1.35277	-0.25857
1.35702	0.105941	1.3541	-0.258917
1.35834	0.106118	1.35542	-0.258936
1.35967	0.106294	1.35675	-0.258883
1.361	0.106472	1.35807	-0.258831
1.36232	0.106318	1.35939	-0.258774
1.36365	0.105678	1.36072	-0.258713
1.36498	0.10487	1.36204	-0.258588
1.3663	0.104052	1.36337	-0.258431
1.36763	0.103227	1.36469	-0.258361
1.36896	0.102407	1.36601	-0.258411
1.37028	0.101585	1.36734	-0.25846
1.37161	0.100769	1.36866	-0.258509
1.37294	0.10003	1.36999	-0.258559
1.37427	0.09927	1.37131	-0.258626
1.37559	0.098258	1.37263	-0.258985
1.37692	0.097134	1.37396	-0.259341
1.37825	0.096012	1.37528	-0.259643
1.37957	0.094891	1.37661	-0.259946
1.3809	0.093768	1.37793	-0.260249
1.38223	0.092557	1.37925	-0.260551
1.38355	0.091284	1.38058	-0.260853
1.38488	0.089931	1.3819	-0.261122
1.38621	0.08859	1.38323	-0.261375
1.38753	0.087305	1.38455	-0.261691
1.38886	0.085974	1.38587	-0.262052
1.39019	0.084575	1.3872	-0.262412
1.39152	0.083314	1.38852	-0.262772
1.39284	0.082332	1.38985	-0.263133
1.39417	0.081573	1.39117	-0.263534
1.3955	0.080973	1.3925	-0.264098
1.39682	0.080453	1.39382	-0.264677
1.39815	0.079934	1.39514	-0.265414
1.39948	0.079414	1.39647	-0.266148
1.4008	0.07887	1.39779	-0.266884
1.40213	0.078071	1.39912	-0.267619
1.40346	0.077041	1.40044	-0.268354
1.40478	0.0761	1.40176	-0.268943
1.40611	0.075245	1.40309	-0.269496
1.40744	0.074388	1.40441	-0.270124
1.40877	0.07353	1.40574	-0.27077
1.41009	0.072672	1.40706	-0.271416
1.41142	0.071998	1.40838	-0.272062
1.41275	0.071598	1.40971	-0.272671
1.41407	0.071349	1.41103	-0.273101
1.4154	0.071199	1.41236	-0.273195
1.41673	0.071079	1.41368	-0.273092
1.41805	0.07096	1.41501	-0.272673
1.41938	0.070841	1.41633	-0.272184
1.42071	0.070747	1.41765	-0.271695
1.42203	0.070781	1.41898	-0.271205
1.42336	0.070829	1.4203	-0.270717
1.42469	0.070396	1.42162	-0.270555
1.42602	0.069555	1.42295	-0.270559
1.42734	0.068714	1.42427	-0.270903
1.42867	0.067871	1.4256	-0.27147
1.43	0.067028	1.42692	-0.272074
1.43132	0.066192	1.42825	-0.272677
1.43265	0.065367	1.42957	-0.27328
1.43398	0.064599	1.43089	-0.273817
1.4353	0.063901	1.43222	-0.274237
1.43663	0.063219	1.43354	-0.274621
1.43796	0.062535	1.43487	-0.274994
1.43928	0.061869	1.43619	-0.275364
1.44061	0.061268	1.43752	-0.275735
1.44194	0.060814	1.43884	-0.276105
1.44327	0.060492	1.44016	-0.276476
1.44459	0.059956	1.44149	-0.276889
1.44592	0.059224	1.44281	-0.277293
1.44725	0.058493	1.44413	-0.27748
1.44857	0.057762	1.44546	-0.277598
1.4499	0.057031	1.44678	-0.277717
1.45123	0.056332	1.44811	-0.277835
1.45255	0.055709	1.44943	-0.277953
1.45388	0.055117	1.45076	-0.278023
1.45521	0.054583	1.45208	-0.278042
1.45653	0.054056	1.4534	-0.278155
1.45786	0.053529	1.45473	-0.278352
1.45919	0.053002	1.45605	-0.278565
1.46052	0.052429	1.45738	-0.278779
1.46184	0.051694	1.4587	-0.278993
1.46317	0.050839	1.46002	-0.279194
1.4645	0.049957	1.46135	-0.279277
1.46582	0.049052	1.46267	-0.279209
1.46715	0.048145	1.464	-0.278964
1.46848	0.047237	1.46532	-0.278626
1.4698	0.046327	1.46664	-0.278273
1.47113	0.045356	1.46797	-0.277919
1.47246	0.044268	1.46929	-0.277565
1.47378	0.043379	1.47062	-0.277173
1.47511	0.042965	1.47194	-0.276746
1.47644	0.042551	1.47327	-0.276416
1.47777	0.042137	1.47459	-0.276175
1.47909	0.041724	1.47591	-0.275933
1.48042	0.04127	1.47724	-0.275691
1.48175	0.040702	1.47856	-0.27545
1.48307	0.040726	1.47988	-0.275286
1.4844	0.04255	1.48121	-0.275376
1.48573	0.045026	1.48253	-0.275437
1.48705	0.047505	1.48386	-0.275203
1.48838	0.049985	1.48518	-0.274881
1.48971	0.052522	1.48651	-0.274559
1.49104	0.055421	1.48783	-0.274236
1.49236	0.059434	1.48915	-0.273913
1.49369	0.065806	1.49048	-0.273393
1.49502	0.075558	1.4918	-0.272583
1.49634	0.086233	1.49313	-0.271672
1.49767	0.09697	1.49445	-0.270748
1.499	0.107706	1.49578	-0.269824
1.50032	0.118421	1.4971	-0.268901
1.50165	0.129052	1.49842	-0.267976
1.50298	0.140524	1.49975	-0.267057
1.50431	0.158977	1.50107	-0.266149
1.50563	0.177393	1.50239	-0.264944
1.50696	0.195864	1.50372	-0.263257
1.50829	0.214368	1.50504	-0.261419
1.50961	0.232845	1.50637	-0.259581
1.51094	0.251474	1.50769	-0.257741
1.51227	0.270788	1.50901	-0.255913
1.51359	0.293438	1.51034	-0.254229
1.51492	0.317376	1.51166	-0.252662
1.51625	0.34141	1.51299	-0.250972
1.51757	0.365345	1.51431	-0.249185
1.5189	0.389408	1.51564	-0.247446
1.52023	0.413276	1.51696	-0.245792
1.52155	0.437231	1.51828	-0.24413
1.52288	0.462164	1.51961	-0.242306
1.52421	0.488881	1.52093	-0.240356
1.52554	0.515734	1.52226	-0.238129
1.52686	0.54254	1.52358	-0.235185
1.52819	0.569257	1.5249	-0.232168
1.52952	0.595956	1.52623	-0.229141
1.53084	0.622744	1.52755	-0.226127
1.53217	0.649694	1.52888	-0.223146
1.5335	0.676817	1.5302	-0.220346
1.53482	0.704161	1.53153	-0.217693
1.53615	0.73147	1.53285	-0.214906
1.53748	0.758761	1.53417	-0.21202
1.5388	0.786094	1.5355	-0.209126
1.54013	0.81337	1.53682	-0.206241
1.54146	0.83994	1.53815	-0.203355
1.54279	0.866612	1.53947	-0.200404
1.54411	0.893397	1.54079	-0.197312
1.54544	0.920023	1.54212	-0.194126
1.54677	0.945541	1.54344	-0.190712
1.54809	0.969471	1.54477	-0.1873
1.54942	0.995917	1.54609	-0.183886
1.55075	1.02065	1.54741	-0.180474
1.55207	1.04439	1.54874	-0.177142
1.5534	1.06785	1.55006	-0.174177
1.55473	1.09131	1.55139	-0.171348
1.55605	1.11473	1.55271	-0.168503
1.55738	1.13825	1.55403	-0.165629
1.55871	1.16163	1.55536	-0.162765
1.56004	1.18311	1.55668	-0.159899
1.56136	1.1996	1.55801	-0.157029
1.56269	1.21539	1.55933	-0.154173
1.56402	1.23083	1.56065	-0.151317
1.56534	1.24624	1.56198	-0.148419
1.56667	1.26172	1.5633	-0.145452
1.568	1.27715	1.56463	-0.142481
1.56932	1.29258	1.56595	-0.13951
1.57065	1.30076	1.56727	-0.136543
1.57198	1.30821	1.5686	-0.133708
1.5733	1.31513	1.56992	-0.131573
1.57463	1.32199	1.57125	-0.129735
1.57596	1.32885	1.57257	-0.127436
1.57729	1.33574	1.5739	-0.125124
1.57861	1.3426	1.57522	-0.122822
1.57994	1.34621	1.57654	-0.120514
1.58127	1.34815	1.57787	-0.118212
1.58259	1.34846	1.57919	-0.11598
1.58392	1.34825	1.58052	-0.113925
1.58525	1.348	1.58184	-0.112597
1.58657	1.34775	1.58316	-0.111776
1.5879	1.3475	1.58449	-0.110975
1.58923	1.34647	1.58581	-0.110175
1.59055	1.34353	1.58714	-0.109374
1.59188	1.33973	1.58846	-0.108575
1.59321	1.33518	1.58979	-0.108651
1.59454	1.33057	1.59111	-0.1087
1.59586	1.32596	1.59243	-0.108349
1.59719	1.32134	1.59376	-0.107973
1.59852	1.31674	1.59508	-0.107598
1.59984	1.3119	1.59641	-0.107223
1.60117	1.30731	1.59773	-0.106848
1.6025	1.30057	1.59905	-0.106595
1.60382	1.29303	1.60038	-0.106473
1.60515	1.28548	1.6017	-0.107233
1.60648	1.27793	1.60303	-0.108058
1.6078	1.27038	1.60435	-0.108887
1.60913	1.26276	1.60567	-0.109717
1.61046	1.25507	1.607	-0.110545
1.61179	1.2466	1.60832	-0.111406
1.61311	1.23754	1.60965	-0.112529
1.61444	1.22832	1.61097	-0.113824
1.61577	1.21912	1.61229	-0.115201
1.61709	1.20992	1.61362	-0.116581
1.61842	1.20073	1.61494	-0.117964
1.61975	1.19172	1.61627	-0.119345
1.62108	1.18233	1.61759	-0.120729
1.6224	1.17215	1.61892	-0.122133
1.62373	1.16169	1.62024	-0.123569
1.62505	1.15128	1.62156	-0.125036
1.62638	1.14086	1.62289	-0.126417
1.62771	1.13043	1.62421	-0.127762
1.62904	1.12031	1.62553	-0.129193
1.63036	1.1105	1.62686	-0.130664
1.63169	1.1003	1.62818	-0.132161
1.63302	1.08981	1.62951	-0.133728
1.63434	1.07924	1.63083	-0.135237
1.63567	1.06866	1.63216	-0.136701
1.637	1.05815	1.63348	-0.138158
1.63833	1.04769	1.6348	-0.139614
1.63965	1.03766	1.63613	-0.141072
1.64098	1.02756	1.63745	-0.142527
1.64231	1.01629	1.63878	-0.144175
1.64363	1.00471	1.6401	-0.145955
1.64496	0.993069	1.64142	-0.147802
1.64629	0.981399	1.64275	-0.14968
1.64761	0.969743	1.64407	-0.151552
1.64894	0.959284	1.6454	-0.153426
1.65027	0.949587	1.64672	-0.155303
1.65159	0.939485	1.64804	-0.156675
1.65292	0.929205	1.64937	-0.157529
1.65425	0.919503	1.65069	-0.158516
1.65558	0.909454	1.65202	-0.15964
1.6569	0.89888	1.65334	-0.160768
1.65823	0.888674	1.65467	-0.161891
1.65956	0.879217	1.65599	-0.163014
1.66088	0.869886	1.65731	-0.164256
1.66221	0.859865	1.65864	-0.165835
1.66354	0.849411	1.65996	-0.167664
1.66486	0.838966	1.66129	-0.169579
1.66619	0.828526	1.66261	-0.171508
1.66752	0.818102	1.66393	-0.173436
1.66884	0.809014	1.66526	-0.175368
1.67017	0.801041	1.66658	-0.177303
1.6715	0.792673	1.66791	-0.178639
1.67283	0.783915	1.66923	-0.179418
1.67415	0.775118	1.67055	-0.179866
1.67548	0.766321	1.67188	-0.180188
1.67681	0.757531	1.6732	-0.180511
1.67813	0.749325	1.67453	-0.180833
1.67946	0.741827	1.67585	-0.181142
1.68079	0.734256	1.67718	-0.181358
1.68211	0.72628	1.6785	-0.181506
1.68344	0.718134	1.67982	-0.181901
1.68477	0.709995	1.68115	-0.182616
1.68609	0.701879	1.68247	-0.183332
1.68742	0.694063	1.68379	-0.184048
1.68875	0.686999	1.68512	-0.184765
1.69007	0.680234	1.68644	-0.185476
1.6914	0.673131	1.68777	-0.186164
1.69273	0.66582	1.68909	-0.186792
1.69406	0.658508	1.69042	-0.187313
1.69538	0.651193	1.69174	-0.187771
1.69671	0.643878	1.69306	-0.188229
1.69804	0.636927	1.69439	-0.188685
1.69936	0.630379	1.69571	-0.189143
1.70069	0.623729	1.69704	-0.189651
1.70202	0.616905	1.69836	-0.190237
1.70334	0.610071	1.69968	-0.190846
1.70467	0.60325	1.70101	-0.191472
1.706	0.596533	1.70233	-0.192096
1.70732	0.590355	1.70366	-0.192719
1.70865	0.584918	1.70498	-0.193341
1.70998	0.579901	1.7063	-0.19394
1.71131	0.574669	1.70763	-0.194468
1.71263	0.569273	1.70895	-0.195065
1.71396	0.563873	1.71028	-0.195882
1.71529	0.55847	1.7116	-0.196746
1.71661	0.553071	1.71293	-0.197608
1.71794	0.547919	1.71425	-0.198472
1.71927	0.543357	1.71557	-0.199301
1.7206	0.538693	1.7169	-0.199923
1.72192	0.533479	1.71822	-0.200325
1.72325	0.528248	1.71955	-0.200834
1.72457	0.523025	1.72087	-0.201415
1.7259	0.517794	1.72219	-0.201994
1.72723	0.512701	1.72352	-0.202573
1.72856	0.508198	1.72484	-0.203153
1.72988	0.504209	1.72617	-0.203678
1.73121	0.499998	1.72749	-0.204117
1.73254	0.495715	1.72881	-0.204733
1.73386	0.491441	1.73014	-0.205601
1.73519	0.487159	1.73146	-0.20647
1.73652	0.482878	1.73279	-0.207411
1.73785	0.478847	1.73411	-0.208352
1.73917	0.475264	1.73544	-0.209342
1.7405	0.471543	1.73676	-0.210664
1.74183	0.467617	1.73808	-0.212268
1.74315	0.463688	1.73941	-0.213852
1.74448	0.459761	1.74073	-0.215426
1.74581	0.455826	1.74205	-0.216997
1.74713	0.45207	1.74338	-0.218571
1.74846	0.448759	1.7447	-0.220137
1.74979	0.445533	1.74603	-0.22157
1.75111	0.442031	1.74735	-0.222468
1.75244	0.438478	1.74868	-0.222974
1.75377	0.434919	1.75	-0.222993
1.7551	0.431355	1.75132	-0.223012
1.75642	0.427868	1.75265	-0.223031
1.75775	0.424662	1.75397	-0.22305
1.75908	0.421753	1.7553	-0.223081
1.7604	0.418891	1.75662	-0.223219
1.76173	0.416106	1.75794	-0.223522
1.76306	0.413076	1.75927	-0.22442
1.76438	0.409997	1.76059	-0.225374
1.76571	0.406922	1.76192	-0.226333
1.76704	0.403895	1.76324	-0.227292
1.76836	0.401112	1.76456	-0.228252
1.76969	0.397995	1.76589	-0.229206
1.77102	0.394099	1.76721	-0.230118
1.77235	0.390204	1.76854	-0.23087
1.77367	0.386302	1.76986	-0.231521
1.775	0.382413	1.77119	-0.232171
1.77633	0.378533	1.77251	-0.232824
1.77765	0.374793	1.77383	-0.233474
1.77898	0.371327	1.77516	-0.234102
1.78031	0.36813	1.77648	-0.234447
1.78163	0.36503	1.77781	-0.234816
1.78296	0.361943	1.77913	-0.235375
1.78429	0.358846	1.78045	-0.235931
1.78561	0.355747	1.78178	-0.236487
1.78694	0.352801	1.7831	-0.237005
1.78827	0.350535	1.78443	-0.237513
1.7896	0.348013	1.78575	-0.237969
1.79092	0.345195	1.78707	-0.238323
1.79225	0.342368	1.7884	-0.238346
1.79358	0.339554	1.78972	-0.238289
1.7949	0.336728	1.79105	-0.238227
1.79623	0.333951	1.79237	-0.238164
1.79756	0.331407	1.7937	-0.238102
1.79888	0.328774	1.79502	-0.237942
1.80021	0.325564	1.79634	-0.237376
1.80154	0.322349	1.79767	-0.237035
1.80286	0.319141	1.79899	-0.237027
1.80419	0.315926	1.80032	-0.237067
1.80552	0.312733	1.80164	-0.237108
1.80685	0.309712	1.80296	-0.237148
1.80817	0.307036	1.80429	-0.237189
1.8095	0.304759	1.80561	-0.237251
1.81083	0.30265	1.80693	-0.237322
1.81215	0.300552	1.80826	-0.237359
1.81348	0.298512	1.80958	-0.237389
1.81481	0.296643	1.81091	-0.237418
1.81613	0.294582	1.81223	-0.237448
1.81746	0.292837	1.81356	-0.237478
1.81879	0.290875	1.81488	-0.237815
1.82011	0.288448	1.8162	-0.238672
1.82144	0.285999	1.81753	-0.239817
1.82277	0.28356	1.81885	-0.241128
1.8241	0.281124	1.82018	-0.242464
1.82542	0.278677	1.8215	-0.243801
1.82675	0.276318	1.82282	-0.245143
1.82808	0.274057	1.82415	-0.24648
1.8294	0.271425	1.82547	-0.24729
1.83073	0.268743	1.8268	-0.247874
1.83206	0.266065	1.82812	-0.248335
1.83338	0.263389	1.82944	-0.248773
1.83471	0.260714	1.83077	-0.249211
1.83604	0.258259	1.83209	-0.249649
1.83736	0.256734	1.83342	-0.250085
1.83869	0.25499	1.83474	-0.250655
1.84002	0.253063	1.83607	-0.251306
1.84135	0.251145	1.83739	-0.251942
1.84267	0.249218	1.83871	-0.252602
1.844	0.247285	1.84004	-0.253282
1.84533	0.24536	1.84136	-0.253962
1.84665	0.24314	1.84269	-0.254642
1.84798	0.24076	1.84401	-0.255271
1.84931	0.238284	1.84533	-0.255744
1.85063	0.235801	1.84666	-0.25615
1.85196	0.233321	1.84798	-0.256583
1.85329	0.230845	1.84931	-0.257027
1.85461	0.228365	1.85063	-0.257471
1.85594	0.22611	1.85195	-0.257915
1.85727	0.224219	1.85328	-0.258359
1.8586	0.222122	1.8546	-0.259015
1.85992	0.220027	1.85593	-0.259871
1.86125	0.217924	1.85725	-0.260987
1.86258	0.215826	1.85858	-0.262272
1.8639	0.213729	1.8599	-0.263553
1.86523	0.211706	1.86122	-0.264838
1.86656	0.210376	1.86255	-0.266124
1.86788	0.208981	1.86387	-0.267219
1.86921	0.207336	1.86519	-0.26798
1.87054	0.205603	1.86652	-0.268526
1.87186	0.203858	1.86784	-0.268971
1.87319	0.202113	1.86917	-0.269379
1.87452	0.200369	1.87049	-0.269789
1.87585	0.198271	1.87182	-0.270198
1.87717	0.195956	1.87314	-0.270607
1.8785	0.193746	1.87446	-0.27104
1.87983	0.191571	1.87579	-0.271506
1.88115	0.189398	1.87711	-0.272111
1.88248	0.187222	1.87844	-0.272828
1.88381	0.185047	1.87976	-0.273545
1.88513	0.18312	1.88108	-0.27426
1.88646	0.181637	1.88241	-0.274976
1.88779	0.180278	1.88373	-0.275572
1.88912	0.17894	1.88506	-0.275981
1.89044	0.177604	1.88638	-0.275895
1.89177	0.17627	1.8877	-0.275236
1.8931	0.174938	1.88903	-0.274437
1.89442	0.173604	1.89035	-0.273674
1.89575	0.172558	1.89168	-0.272893
1.89708	0.171532	1.893	-0.272081
1.8984	0.170115	1.89433	-0.271344
1.89973	0.168601	1.89565	-0.270777
1.90106	0.167083	1.89697	-0.270521
1.90238	0.165566	1.8983	-0.270539
1.90371	0.164048	1.89962	-0.270558
1.90504	0.162733	1.90095	-0.270576
1.90637	0.16161	1.90227	-0.270595
1.90769	0.160463	1.90359	-0.270623
1.90902	0.15928	1.90492	-0.270674
1.91035	0.158091	1.90624	-0.270766
1.91167	0.156906	1.90757	-0.270946
1.913	0.15572	1.90889	-0.271126
1.91433	0.154563	1.91021	-0.271306
1.91565	0.153482	1.91154	-0.271486
1.91698	0.152184	1.91286	-0.271659
1.91831	0.150463	1.91419	-0.271805
1.91963	0.148659	1.91551	-0.271976
1.92096	0.146997	1.91684	-0.272291
1.92229	0.145283	1.91816	-0.27268
1.92362	0.143481	1.91948	-0.273071
1.92494	0.141785	1.92081	-0.273461
1.92627	0.140172	1.92213	-0.273839
1.9276	0.138874	1.92345	-0.27408
1.92892	0.137786	1.92478	-0.274027
1.93025	0.1367	1.9261	-0.273936
1.93158	0.135614	1.92743	-0.273797
1.9329	0.134528	1.92875	-0.273658
1.93423	0.133591	1.93008	-0.273519
1.93556	0.132853	1.9314	-0.273379
1.93688	0.131999	1.93272	-0.273272
1.93821	0.130897	1.93405	-0.273276
1.93954	0.129715	1.93537	-0.273367
1.94087	0.128532	1.9367	-0.273534
1.94219	0.127349	1.93802	-0.273709
1.94352	0.12614	1.93934	-0.273884
1.94485	0.124815	1.94067	-0.274058
1.94617	0.12347	1.94199	-0.274225
1.9475	0.122261	1.94332	-0.274328
1.94883	0.121124	1.94464	-0.27426
1.95015	0.119989	1.94596	-0.274409
1.95148	0.118852	1.94729	-0.274701
1.95281	0.117717	1.94861	-0.274995
1.95413	0.116562	1.94994	-0.275289
1.95546	0.115385	1.95126	-0.275581
1.95679	0.113979	1.95259	-0.275914
1.95812	0.112417	1.95391	-0.277038
1.95944	0.110845	1.95523	-0.278417
1.96077	0.10928	1.95656	-0.279632
1.9621	0.107714	1.95788	-0.280853
1.96342	0.106217	1.95921	-0.282069
1.96475	0.10505	1.96053	-0.283287
1.96608	0.104033	1.96185	-0.284499
1.9674	0.102882	1.96318	-0.285436
1.96873	0.10166	1.9645	-0.285981
1.97006	0.100442	1.96583	-0.286531
1.97138	0.099224	1.96715	-0.287082
1.97271	0.09801	1.96847	-0.287632
1.97404	0.096914	1.9698	-0.288183
1.97537	0.09587	1.97112	-0.288733
1.97669	0.094638	1.97245	-0.289283
1.97802	0.093193	1.97377	-0.289706
1.97935	0.091748	1.9751	-0.289988
1.98067	0.090304	1.97642	-0.290128
1.982	0.088859	1.97774	-0.290268
1.98333	0.08754	1.97907	-0.290409
1.98465	0.08659	1.98039	-0.290549
1.98598	0.085897	1.98171	-0.290689
1.98731	0.085169	1.98304	-0.290673
1.98863	0.084424	1.98436	-0.290577
1.98996	0.083679	1.98569	-0.29071
1.99129	0.082934	1.98701	-0.290847
1.99262	0.082187	1.98834	-0.290984
1.99394	0.081223	1.98966	-0.291121
1.99527	0.079976	1.99098	-0.291257
1.9966	0.078986	1.99231	-0.291422
1.99792	0.078318	1.99363	-0.29165
1.99925	0.077649	1.99496	-0.292158
2.00058	0.07698	1.99628	-0.292809
2.0019	0.07631	1.9976	-0.293459
2.00323	0.075766	1.99893	-0.294155
2.00456	0.075486	2.00025	-0.294863
2.00589	0.074963	2.00158	-0.295572
2.00721	0.073819	2.0029	-0.296205
2.00854	0.072538	2.00422	-0.296842
2.00987	0.071259	2.00555	-0.297616
2.01119	0.069977	2.00687	-0.298429
2.01252	0.068665	2.0082	-0.299244
2.01385	0.067237	2.00952	-0.300056
2.01517	0.06567	2.01085	-0.30087
2.0165	0.064035	2.01217	-0.301508
2.01783	0.062354	2.01349	-0.301978
2.01916	0.060672	2.01482	-0.302213
2.02048	0.058992	2.01614	-0.302092
2.02181	0.057314	2.01747	-0.301871
2.02313	0.055791	2.01879	-0.301651
2.02446	0.054488	2.02011	-0.30143
2.02579	0.053147	2.02144	-0.301263
2.02712	0.05182	2.02276	-0.301239
2.02844	0.050552	2.02409	-0.301276
2.02977	0.0492	2.02541	-0.301471
2.0311	0.047804	2.02673	-0.301721
2.03242	0.046426	2.02806	-0.301971
2.03375	0.045142	2.02938	-0.302222
2.03508	0.044026	2.03071	-0.302472
2.0364	0.043044	2.03203	-0.30272
2.03773	0.042114	2.03335	-0.302965
2.03906	0.041183	2.03468	-0.303134
2.04039	0.040255	2.036	-0.303254
2.04171	0.039324	2.03733	-0.303366
2.04304	0.038464	2.03865	-0.303478
2.04437	0.037835	2.03998	-0.303591
2.04569	0.037087	2.0413	-0.303802
2.04702	0.036168	2.04262	-0.304156
2.04835	0.035249	2.04395	-0.304629
2.04967	0.034329	2.04527	-0.305252
2.051	0.033408	2.0466	-0.305932
2.05233	0.032493	2.04792	-0.306609
2.05366	0.031617	2.04924	-0.30725
2.05498	0.030801	2.05057	-0.307858
2.05631	0.030132	2.05189	-0.308363
2.05764	0.029463	2.05322	-0.30878
2.05896	0.028792	2.05454	-0.309041
2.06029	0.028122	2.05586	-0.309109
2.06162	0.02744	2.05719	-0.309139
2.06294	0.026596	2.05851	-0.309169
2.06427	0.025319	2.05984	-0.309198
2.0656	0.024023	2.06116	-0.309086
2.06692	0.022707	2.06249	-0.308735
2.06825	0.021386	2.06381	-0.30835
2.06958	0.020067	2.06513	-0.308129
2.07091	0.018743	2.06646	-0.308009
2.07223	0.017611	2.06778	-0.307888
2.07356	0.017236	2.0691	-0.307768
2.07489	0.016987	2.07043	-0.307628
2.07621	0.016528	2.07175	-0.307386
2.07754	0.01602	2.07308	-0.307053
2.07887	0.015513	2.0744	-0.306833
2.08019	0.015018	2.07572	-0.30674
2.08152	0.014568	2.07705	-0.306647
2.08285	0.014153	2.07837	-0.306555
2.08417	0.013783	2.0797	-0.306462
2.0855	0.013309	2.08102	-0.306487
2.08683	0.012688	2.08235	-0.306832
2.08815	0.012067	2.08367	-0.307291
2.08948	0.011446	2.08499	-0.307562
2.09081	0.010824	2.08632	-0.307751
2.09214	0.010227	2.08764	-0.30794
2.09346	0.009706	2.08897	-0.308129
2.09479	0.009157	2.09029	-0.308308
2.09612	0.00842	2.09161	-0.308385
2.09744	0.007681	2.09294	-0.308344
2.09877	0.006945	2.09426	-0.308171
2.1001	0.006207	2.09559	-0.307821
2.10142	0.005465	2.09691	-0.307472
2.10275	0.00457	2.09823	-0.307123
2.10408	0.003621	2.09956	-0.306773
2.10541	0.002895	2.10088	-0.306468
2.10673	0.002225	2.10221	-0.306242
2.10806	0.001557	2.10353	-0.306137
2.10939	0.000885	2.10486	-0.306279
2.11071	0.000219	2.10618	-0.306589
2.11204	-0.000351	2.1075	-0.3069
2.11337	-0.000709	2.10883	-0.30721
2.11469	-0.001016	2.11015	-0.307495
2.11602	-0.001258	2.11148	-0.307657
2.11735	-0.001499	2.1128	-0.307688
2.11868	-0.001741	2.11412	-0.307727
2.12	-0.001982	2.11545	-0.307779
2.12133	-0.002228	2.11677	-0.307831
2.12265	-0.002653	2.1181	-0.307883
2.12398	-0.003085	2.11942	-0.307934
2.12531	-0.00373	2.12074	-0.308047
2.12664	-0.0044	2.12207	-0.308424
2.12796	-0.005068	2.12339	-0.308919
2.12929	-0.005738	2.12472	-0.309668
2.13062	-0.006407	2.12604	-0.310517
2.13194	-0.007061	2.12737	-0.311365
2.13327	-0.00768	2.12869	-0.312212
2.1346	-0.008325	2.13001	-0.313037
2.13592	-0.00913	2.13134	-0.313718
2.13725	-0.009988	2.13266	-0.314229
2.13858	-0.010853	2.13399	-0.314622
2.13991	-0.011719	2.13531	-0.314645
2.14123	-0.012585	2.13663	-0.314669
2.14256	-0.013242	2.13796	-0.314692
2.14389	-0.013806	2.13928	-0.314715
2.14521	-0.014299	2.14061	-0.314699
2.14654	-0.014776	2.14193	-0.314483
2.14787	-0.015249	2.14325	-0.314265
2.14919	-0.015724	2.14458	-0.314036
2.15052	-0.016199	2.1459	-0.313804
2.15185	-0.016586	2.14723	-0.313573
2.15318	-0.016832	2.14855	-0.313342
2.1545	-0.017051	2.14987	-0.313143
2.15583	-0.017268	2.1512	-0.313155
2.15716	-0.017485	2.15252	-0.313289
2.15848	-0.017702	2.15385	-0.31339
2.15981	-0.01792	2.15517	-0.313461
2.16114	-0.018119	2.1565	-0.313528
2.16246	-0.018152	2.15782	-0.313595
2.16379	-0.018181	2.15914	-0.313667
2.16512	-0.018328	2.16047	-0.31374
2.16644	-0.018498	2.16179	-0.314107
2.16777	-0.018668	2.16311	-0.314489
2.1691	-0.018838	2.16444	-0.31487
2.17042	-0.019008	2.16576	-0.315253
2.17175	-0.01937	2.16709	-0.315634
2.17308	-0.019817	2.16841	-0.316015
2.17441	-0.020134	2.16974	-0.316396
2.17573	-0.020388	2.17106	-0.31648
2.17706	-0.020638	2.17238	-0.316347
2.17839	-0.020886	2.17371	-0.316156
2.17971	-0.021134	2.17503	-0.31593
2.18104	-0.021421	2.17636	-0.315703
2.18237	-0.021773	2.17768	-0.315476
2.18369	-0.022326	2.179	-0.315249
2.18502	-0.023105	2.18033	-0.315016
2.18635	-0.02392	2.18165	-0.314768
2.18768	-0.024668	2.18298	-0.314547
2.189	-0.025429	2.1843	-0.314391
2.19033	-0.026232	2.18562	-0.314242
2.19166	-0.026905	2.18695	-0.314093
2.19298	-0.027507	2.18827	-0.313944
2.19431	-0.028287	2.1896	-0.313794
2.19564	-0.029158	2.19092	-0.313387
2.19696	-0.030032	2.19225	-0.312842
2.19829	-0.030902	2.19357	-0.312555
2.19962	-0.031773	2.19489	-0.312301
2.20094	-0.03258	2.19622	-0.312047
2.20227	-0.033258	2.19754	-0.311793
2.2036	-0.033541	2.19887	-0.311539
2.20492	-0.033557	2.20019	-0.311329
2.20625	-0.033527	2.20151	-0.311517
2.20758	-0.033498	2.20284	-0.311665
2.20891	-0.033469	2.20416	-0.311737
2.21023	-0.03344	2.20549	-0.311799
2.21156	-0.033459	2.20681	-0.311862
2.21289	-0.03354	2.20813	-0.311924
2.21421	-0.033716	2.20946	-0.311982
2.21554	-0.033931	2.21078	-0.312048
2.21687	-0.034147	2.21211	-0.312133
2.2182	-0.034363	2.21343	-0.31227
2.21952	-0.034578	2.21475	-0.312427
2.22085	-0.034794	2.21608	-0.312584
2.22218	-0.035012	2.2174	-0.312741
2.2235	-0.035358	2.21873	-0.312897
2.22483	-0.035773	2.22005	-0.313076
2.22616	-0.03619	2.22138	-0.313288
2.22748	-0.036606	2.2227	-0.313678
2.22881	-0.037022	2.22402	-0.314172
2.23014	-0.037416	2.22535	-0.314674
2.23146	-0.037711	2.22667	-0.315177
2.23279	-0.037908	2.228	-0.315679
2.23412	-0.038007	2.22932	-0.316181
2.23544	-0.038065	2.23064	-0.316685
2.23677	-0.038124	2.23197	-0.317066
2.2381	-0.038182	2.23329	-0.317193
2.23943	-0.03824	2.23462	-0.317217
2.24075	-0.038391	2.23594	-0.31724
2.24208	-0.038619	2.23726	-0.317263
2.24341	-0.039039	2.23859	-0.317286
2.24473	-0.039654	2.23991	-0.31734
2.24606	-0.040268	2.24124	-0.317447
2.24739	-0.040882	2.24256	-0.317713
2.24871	-0.041496	2.24389	-0.31806
2.25004	-0.042004	2.24521	-0.318407
2.25137	-0.042288	2.24653	-0.318754
2.2527	-0.0425	2.24786	-0.319102
2.25402	-0.042844	2.24918	-0.319432
2.25535	-0.043276	2.2505	-0.319708
2.25668	-0.043709	2.25183	-0.319654
2.258	-0.044141	2.25315	-0.319327
2.25933	-0.04456	2.25448	-0.318951
2.26066	-0.044841	2.2558	-0.318574
2.26198	-0.044976	2.25713	-0.318198
2.26331	-0.044903	2.25845	-0.317822
2.26464	-0.044585	2.25977	-0.317266
2.26596	-0.044267	2.2611	-0.316614
2.26729	-0.043949	2.26242	-0.31605
2.26862	-0.043631	2.26375	-0.315535
2.26994	-0.043552	2.26507	-0.315001
2.27127	-0.04382	2.26639	-0.314442
2.2726	-0.044292	2.26772	-0.313883
2.27393	-0.045008	2.26904	-0.313368
2.27525	-0.045829	2.27037	-0.312977
2.27658	-0.046649	2.27169	-0.312962
2.27791	-0.047468	2.27302	-0.313377
2.27923	-0.048267	2.27434	-0.31379
2.28056	-0.048986	2.27566	-0.314204
2.28189	-0.049541	2.27699	-0.314617
2.28321	-0.04956	2.27831	-0.315025
2.28454	-0.049086	2.27963	-0.315398
2.28587	-0.048613	2.28096	-0.315532
2.2872	-0.048139	2.28228	-0.315254
2.28852	-0.047664	2.28361	-0.314837
2.28985	-0.0471	2.28493	-0.314419
2.29118	-0.046427	2.28626	-0.314001
2.2925	-0.046208	2.28758	-0.313583
2.29383	-0.046574	2.2889	-0.313074
2.29516	-0.046982	2.29023	-0.31245
2.29648	-0.047406	2.29155	-0.312046
2.29781	-0.047851	2.29288	-0.31188
2.29914	-0.048318	2.2942	-0.311714
2.30046	-0.04887	2.29552	-0.311548
2.30179	-0.04949	2.29685	-0.311383
2.30312	-0.050067	2.29817	-0.311283
2.30444	-0.050613	2.2995	-0.311408
2.30577	-0.051156	2.30082	-0.311535
2.3071	-0.0517	2.30214	-0.311295
2.30843	-0.052243	2.30347	-0.311056
2.30975	-0.052691	2.30479	-0.310817
2.31108	-0.05289	2.30612	-0.310578
2.31241	-0.053106	2.30744	-0.310331
2.31373	-0.053351	2.30877	-0.309996
2.31506	-0.053597	2.31009	-0.30958
2.31639	-0.053842	2.31141	-0.30933
2.31772	-0.054088	2.31274	-0.30914
2.31904	-0.054303	2.31406	-0.30895
2.32037	-0.054396	2.31539	-0.308764
2.3217	-0.054406	2.31671	-0.30859
2.32302	-0.054521	2.31803	-0.308479
2.32435	-0.05466	2.31936	-0.308824
2.32568	-0.054799	2.32068	-0.309444
2.327	-0.054938	2.32201	-0.310275
2.32833	-0.055077	2.32333	-0.311104
2.32966	-0.055337	2.32465	-0.311934
2.33098	-0.05596	2.32598	-0.312764
2.33231	-0.05671	2.3273	-0.313588
2.33364	-0.057583	2.32863	-0.314356
2.33496	-0.058456	2.32995	-0.315038
2.33629	-0.059328	2.33128	-0.315615
2.33762	-0.060198	2.3326	-0.316188
2.33895	-0.060995	2.33392	-0.316762
2.34027	-0.061529	2.33525	-0.317339
2.3416	-0.061953	2.33657	-0.317906
2.34293	-0.062443	2.3379	-0.318338
2.34425	-0.062932	2.33922	-0.31814
2.34558	-0.06342	2.34054	-0.318131
2.34691	-0.063898	2.34187	-0.318202
2.34823	-0.064381	2.34319	-0.318273
2.34956	-0.06513	2.34452	-0.318344
2.35089	-0.066725	2.34584	-0.318415
2.35222	-0.068042	2.34716	-0.318524
2.35354	-0.069243	2.34849	-0.319132
2.35487	-0.070447	2.34981	-0.319864
2.3562	-0.071649	2.35114	-0.32048
2.35752	-0.072856	2.35246	-0.321099
2.35885	-0.073972	2.35378	-0.321716
2.36018	-0.074157	2.35511	-0.322332
2.3615	-0.074197	2.35643	-0.322941
2.36283	-0.07418	2.35776	-0.323378
2.36416	-0.074163	2.35908	-0.323452
2.36548	-0.074147	2.3604	-0.323325
2.36681	-0.07413	2.36173	-0.323199
2.36814	-0.074117	2.36305	-0.323072
2.36946	-0.074148	2.36438	-0.322945
2.37079	-0.074275	2.3657	-0.322819
2.37212	-0.07504	2.36702	-0.322713
2.37345	-0.075956	2.36835	-0.323141
2.37477	-0.076878	2.36967	-0.323607
2.3761	-0.077799	2.371	-0.324108
2.37743	-0.078716	2.37232	-0.324644
2.37875	-0.079619	2.37365	-0.325187
2.38008	-0.080453	2.37497	-0.32573
2.38141	-0.080854	2.37629	-0.326274
2.38273	-0.080852	2.37762	-0.326643
2.38406	-0.080851	2.37894	-0.326991
2.38539	-0.080849	2.38027	-0.327466
2.38672	-0.080847	2.38159	-0.327962
2.38804	-0.080836	2.38291	-0.32846
2.38937	-0.080699	2.38424	-0.328955
2.3907	-0.080559	2.38556	-0.329453
2.39202	-0.080736	2.38689	-0.329817
2.39335	-0.080911	2.38821	-0.329948
2.39468	-0.081088	2.38953	-0.329935
2.396	-0.081265	2.39086	-0.3299
2.39733	-0.081432	2.39218	-0.329866
2.39866	-0.081485	2.39351	-0.329831
2.39999	-0.081366	2.39483	-0.329797
2.40131	-0.081077	2.39615	-0.329773
2.40264	-0.080657	2.39748	-0.329848
2.40396	-0.080204	2.3988	-0.329769
2.40529	-0.079746	2.40013	-0.329575
2.40662	-0.079289	2.40145	-0.329361
2.40795	-0.078822	2.40278	-0.329147
2.40927	-0.078277	2.4041	-0.328933
2.4106	-0.077735	2.40542	-0.328718
2.41193	-0.077335	2.40675	-0.328347
2.41325	-0.076951	2.40807	-0.32794
2.41458	-0.076566	2.4094	-0.327709
2.41591	-0.076182	2.41072	-0.327529
2.41723	-0.075797	2.41204	-0.327349
2.41856	-0.075674	2.41337	-0.327169
2.41989	-0.075694	2.41469	-0.326988
2.42122	-0.075793	2.41602	-0.326871
2.42254	-0.075929	2.41734	-0.326868
2.42387	-0.076067	2.41866	-0.326917
2.4252	-0.076206	2.41999	-0.326973
2.42652	-0.076345	2.42131	-0.32703
2.42785	-0.076521	2.42264	-0.327083
2.42918	-0.076755	2.42396	-0.327135
2.4305	-0.077095	2.42529	-0.327189
2.43183	-0.077598	2.42661	-0.327366
2.43316	-0.078117	2.42793	-0.327795
2.43449	-0.078635	2.42926	-0.328414
2.43581	-0.079155	2.43058	-0.329084
2.43714	-0.079674	2.43191	-0.329753
2.43847	-0.079588	2.43323	-0.330425
2.43979	-0.079279	2.43455	-0.331097
2.44112	-0.079305	2.43588	-0.331724
2.44245	-0.079373	2.4372	-0.332265
2.44377	-0.079442	2.43853	-0.332693
2.4451	-0.07951	2.43985	-0.333062
2.44643	-0.079579	2.44117	-0.333432
2.44775	-0.080035	2.4425	-0.333801
2.44908	-0.080926	2.44382	-0.334172
2.45041	-0.081852	2.44515	-0.33449
2.45174	-0.08276	2.44647	-0.334682
2.45306	-0.083666	2.44779	-0.334534
2.45439	-0.084514	2.44912	-0.334113
2.45572	-0.085344	2.45044	-0.333665
2.45704	-0.086228	2.45177	-0.333217
2.45837	-0.086891	2.45309	-0.332768
2.4597	-0.087433	2.45442	-0.332326
2.46102	-0.087771	2.45574	-0.331955
2.46235	-0.088028	2.45706	-0.331692
2.46368	-0.088285	2.45839	-0.331511
2.465	-0.088543	2.45971	-0.331362
2.46633	-0.0888	2.46103	-0.331213
2.46766	-0.089208	2.46236	-0.331063
2.46898	-0.089776	2.46368	-0.330914
2.47031	-0.090444	2.46501	-0.330873
2.47164	-0.091164	2.46633	-0.330952
2.47297	-0.091897	2.46766	-0.330904
2.47429	-0.09263	2.46898	-0.33071
2.47562	-0.09336	2.4703	-0.330516
2.47695	-0.094079	2.47163	-0.330322
2.47827	-0.094685	2.47295	-0.330128
2.4796	-0.09525	2.47428	-0.329888
2.48093	-0.095823	2.4756	-0.329512
2.48225	-0.0964	2.47692	-0.329337
2.48358	-0.096976	2.47825	-0.329684
2.48491	-0.097551	2.47957	-0.330113
2.48624	-0.098127	2.4809	-0.330543
2.48756	-0.098651	2.48222	-0.330974
2.48889	-0.09913	2.48354	-0.331404
2.49022	-0.099953	2.48487	-0.331825
2.49154	-0.100929	2.48619	-0.332162
2.49287	-0.101904	2.48752	-0.332284
2.4942	-0.10288	2.48884	-0.332251
2.49552	-0.103854	2.49017	-0.332219
2.49685	-0.104751	2.49149	-0.332186
2.49818	-0.105497	2.49281	-0.332153
2.49951	-0.105774	2.49414	-0.332044
2.50083	-0.105689	2.49546	-0.331698
2.50216	-0.105526	2.49679	-0.331272
2.50348	-0.105363	2.49811	-0.330865
2.50481	-0.105199	2.49943	-0.330458
2.50614	-0.105036	2.50076	-0.330052
2.50747	-0.104624	2.50208	-0.329646
2.50879	-0.104149	2.50341	-0.329253
2.51012	-0.103823	2.50473	-0.328934
2.51145	-0.103607	2.50605	-0.328724
2.51277	-0.103391	2.50738	-0.328552
2.5141	-0.103174	2.5087	-0.328394
2.51543	-0.102958	2.51003	-0.328237
2.51675	-0.10275	2.51135	-0.32808
2.51808	-0.102558	2.51268	-0.327923
2.51941	-0.102377	2.514	-0.32789
2.52074	-0.102196	2.51532	-0.328256
2.52206	-0.102017	2.51665	-0.328645
2.52339	-0.101837	2.51797	-0.329012
2.52472	-0.101657	2.5193	-0.329377
2.52604	-0.101493	2.52062	-0.329743
2.52737	-0.101487	2.52194	-0.33011
2.5287	-0.101651	2.52327	-0.330455
2.53002	-0.101991	2.52459	-0.330709
2.53135	-0.102465	2.52592	-0.330925
2.53268	-0.102941	2.52724	-0.33119
2.53401	-0.103416	2.52856	-0.33145
2.53533	-0.10389	2.52989	-0.331692
2.53666	-0.104321	2.53121	-0.33194
2.53799	-0.104694	2.53254	-0.332207
2.53931	-0.104956	2.53386	-0.332549
2.54064	-0.105091	2.53518	-0.333167
2.54197	-0.10519	2.53651	-0.333659
2.54329	-0.105288	2.53783	-0.334068
2.54462	-0.105386	2.53916	-0.334474
2.54595	-0.105482	2.54048	-0.334883
2.54727	-0.10557	2.54181	-0.335291
2.5486	-0.10576	2.54313	-0.335695
2.54993	-0.106299	2.54445	-0.335253
2.55125	-0.107072	2.54578	-0.33459
2.55258	-0.107845	2.5471	-0.33364
2.55391	-0.108619	2.54842	-0.332684
2.55524	-0.109393	2.54975	-0.331731
2.55656	-0.10991	2.55107	-0.330776
2.55789	-0.110179	2.5524	-0.329824
2.55922	-0.110238	2.55372	-0.329085
2.56054	-0.110081	2.55505	-0.328559
2.56187	-0.109909	2.55637	-0.328642
2.5632	-0.109735	2.55769	-0.3288
2.56452	-0.10955	2.55902	-0.328959
2.56585	-0.109563	2.56034	-0.329119
2.56718	-0.110065	2.56167	-0.329278
2.56851	-0.110842	2.56299	-0.329435
2.56983	-0.111933	2.56431	-0.329565
2.57116	-0.113237	2.56564	-0.329424
2.57249	-0.114536	2.56696	-0.329092
2.57381	-0.115838	2.56829	-0.328752
2.57514	-0.117118	2.56961	-0.328414
2.57647	-0.118261	2.57093	-0.328076
2.57779	-0.119162	2.57226	-0.327736
2.57912	-0.119699	2.57358	-0.327355
2.58045	-0.119744	2.57491	-0.327051
2.58177	-0.119789	2.57623	-0.327144
2.5831	-0.119834	2.57755	-0.32726
2.58443	-0.119878	2.57888	-0.327377
2.58575	-0.119922	2.5802	-0.327492
2.58708	-0.119964	2.58153	-0.327608
2.58841	-0.120084	2.58285	-0.327731
2.58974	-0.120389	2.58418	-0.327879
2.59106	-0.120735	2.5855	-0.32792
2.59239	-0.12108	2.58682	-0.327911
2.59372	-0.121424	2.58815	-0.327899
2.59504	-0.121747	2.58947	-0.327886
2.59637	-0.121934	2.5908	-0.327874
2.5977	-0.121931	2.59212	-0.327861
2.59903	-0.121925	2.59344	-0.327803
2.60035	-0.121917	2.59477	-0.327559
2.60168	-0.121909	2.59609	-0.327142
2.60301	-0.1219	2.59742	-0.326686
2.60433	-0.121892	2.59874	-0.326229
2.60566	-0.121941	2.60006	-0.325774
2.60699	-0.122151	2.60139	-0.325318
2.60831	-0.122568	2.60271	-0.324954
2.60964	-0.123248	2.60404	-0.324814
2.61097	-0.123927	2.60536	-0.325038
2.61229	-0.124605	2.60669	-0.325375
2.61362	-0.125275	2.60801	-0.325712
2.61495	-0.125862	2.60933	-0.32605
2.61627	-0.126224	2.61066	-0.326386
2.6176	-0.126156	2.61198	-0.326812
2.61893	-0.125709	2.61331	-0.327479
2.62025	-0.125038	2.61463	-0.328189
2.62158	-0.124365	2.61595	-0.328872
2.62291	-0.123694	2.61728	-0.329556
2.62424	-0.123021	2.6186	-0.330239
2.62556	-0.12241	2.61993	-0.330922
2.62689	-0.122166	2.62125	-0.331606
2.62822	-0.122054	2.62257	-0.331867
2.62954	-0.122099	2.6239	-0.33202
2.63087	-0.122143	2.62522	-0.332402
2.6322	-0.122188	2.62655	-0.332872
2.63353	-0.122233	2.62787	-0.333343
2.63485	-0.122233	2.6292	-0.333815
2.63618	-0.121919	2.63052	-0.334286
2.63751	-0.121313	2.63184	-0.334946
2.63883	-0.120549	2.63317	-0.335822
2.64016	-0.119771	2.63449	-0.336804
2.64149	-0.118992	2.63582	-0.337751
2.64281	-0.118213	2.63714	-0.338678
2.64414	-0.117459	2.63846	-0.339649
2.64547	-0.116963	2.63979	-0.340656
2.64679	-0.117102	2.64111	-0.341612
2.64812	-0.117273	2.64244	-0.342318
2.64945	-0.117472	2.64376	-0.342628
[truncated: 12,172 more rows]

## Sheet: Fig. 2B
R-1b				DS-Cav1				Postfusion
Raw data		Fitting		Raw data		Fitting		Raw data		Fitting
Time (sec)	Shift (nm)	Time (sec)	Shift (nm)	Time (sec)	Shift (nm)	Time (sec)	Shift (nm)	Time (sec)	Shift (nm)	Time (sec)	Shift (nm)
0	0.032918	0	0	0	0.028035	0	0	0	0.0309577	0	0
0.1	0.032807	1.799	0.0423518	0.1	0.027683	1.799	0.0249323	0.1	0.0305705	1.799	0.00336956
0.2	0.03247	3.598	0.0813162	0.2	0.028035	3.598	0.0488566	0.2	0.0302466	3.598	0.00665157
0.3	0.032028	5.397	0.117164	0.3	0.028557	5.397	0.0718138	0.3	0.029986	5.397	0.00984831
0.4	0.033332	7.196	0.150145	0.4	0.030015	7.196	0.0938428	0.4	0.0297887	7.196	0.012962
0.5	0.033677	8.995	0.180488	0.5	0.033846	8.995	0.114981	0.5	0.0296548	8.995	0.0159947
0.6	0.036254	10.794	0.208404	0.6	0.037828	10.794	0.135265	0.6	0.0295842	10.794	0.0189487
0.7	0.039692	12.593	0.234087	0.7	0.040542	12.593	0.154729	0.7	0.0295769	12.593	0.0218259
0.8	0.044721	14.392	0.257716	0.8	0.04109	14.392	0.173406	0.8	0.0296329	14.392	0.0246284
0.9	0.048427	16.191	0.279455	0.9	0.040841	16.191	0.191328	0.9	0.0297522	16.191	0.027358
1	0.052103	17.99	0.299455	1	0.040195	17.99	0.208525	1	0.0299907	17.99	0.0300167
1.1	0.053317	19.789	0.317855	1.1	0.040018	19.789	0.225027	1.1	0.030211	19.789	0.0326064
1.2	0.053547	21.588	0.334784	1.2	0.04085	21.588	0.240862	1.2	0.0304216	21.588	0.0351287
1.3	0.053393	23.387	0.350359	1.3	0.044165	23.387	0.256056	1.3	0.0307272	23.387	0.0375855
1.4	0.053389	25.186	0.364688	1.4	0.046614	25.186	0.270637	1.4	0.0311461	25.186	0.0399785
1.5	0.056137	26.985	0.377871	1.5	0.04709	26.985	0.284628	1.5	0.0315534	26.985	0.0423093
1.6	0.059679	28.784	0.39	1.6	0.046058	28.784	0.298053	1.6	0.0320244	28.784	0.0445795
1.7	0.063842	30.583	0.401158	1.7	0.044571	30.583	0.310936	1.7	0.032575	30.583	0.0467908
1.8	0.066019	32.382	0.411424	1.8	0.045459	32.382	0.323297	1.8	0.0332816	32.382	0.0489446
1.9	0.068274	34.181	0.420869	1.9	0.047142	34.181	0.335159	1.9	0.0341303	34.181	0.0510424
2	0.06933	35.98	0.429559	2	0.048239	35.98	0.346542	2	0.0350312	35.98	0.0530857
2.1	0.069437	37.779	0.437553	2.1	0.049484	37.779	0.357464	2.1	0.035814	37.779	0.055076
2.2	0.069319	39.578	0.444908	2.2	0.051395	39.578	0.367945	2.2	0.0362329	39.578	0.0570145
2.3	0.071214	41.377	0.451675	2.3	0.051167	41.377	0.378002	2.3	0.0361546	41.377	0.0589026
2.4	0.073784	43.176	0.4579	2.4	0.050178	43.176	0.387652	2.4	0.0356592	43.176	0.0607417
2.5	0.075563	44.975	0.463628	2.5	0.051421	44.975	0.396912	2.5	0.0348895	44.975	0.062533
2.6	0.078189	46.774	0.468898	2.6	0.053288	46.774	0.405798	2.6	0.0338034	46.774	0.0642778
2.7	0.082419	48.573	0.473746	2.7	0.053981	48.573	0.414325	2.7	0.0324767	48.573	0.0659772
2.8	0.087337	50.372	0.478206	2.8	0.054481	50.372	0.422507	2.8	0.0309301	50.372	0.0676325
2.9	0.092336	52.171	0.482309	2.9	0.056909	52.171	0.430358	2.9	0.0292047	52.171	0.0692447
3	0.096818	53.97	0.486085	3	0.0579	53.97	0.437891	3	0.0274631	53.97	0.0708151
3.1	0.098411	55.769	0.489558	3.1	0.060306	55.769	0.445121	3.1	0.0259638	55.769	0.0723447
3.2	0.097685	57.568	0.492754	3.2	0.06462	57.568	0.452058	3.2	0.0246975	57.568	0.0738345
3.3	0.095372	59.367	0.495694	3.3	0.067578	59.367	0.458714	3.3	0.0236673	59.367	0.0752856
3.4	0.09274	61.166	0.498398	3.4	0.06828	61.166	0.465101	3.4	0.0231214	61.166	0.076699
3.5	0.090488	62.965	0.500887	3.5	0.069091	62.965	0.47123	3.5	0.0229718	62.965	0.0780757
3.6	0.091644	64.764	0.503176	3.6	0.068936	64.764	0.477112	3.6	0.0233063	64.764	0.0794166
3.7	0.095077	66.563	0.505283	3.7	0.068197	66.563	0.482755	3.7	0.0241747	66.563	0.0807227
3.8	0.099619	68.362	0.50722	3.8	0.068054	68.362	0.488171	3.8	0.0255298	68.362	0.0819948
3.9	0.104406	70.161	0.509003	3.9	0.069198	70.161	0.493367	3.9	0.0271202	70.161	0.0832339
4	0.109367	71.96	0.510644	4	0.071439	71.96	0.498353	4	0.0287854	71.96	0.0844408
4.1	0.114848	73.759	0.512153	4.1	0.072847	73.759	0.503138	4.1	0.0303634	73.759	0.0856163
4.2	0.120182	75.558	0.513541	4.2	0.075231	75.558	0.50773	4.2	0.0319455	75.558	0.0867613
4.3	0.123636	77.357	0.514818	4.3	0.076795	77.357	0.512135	4.3	0.0335146	77.357	0.0878765
4.4	0.126162	79.156	0.515993	4.4	0.078746	79.156	0.516363	4.4	0.0348518	79.156	0.0889628
4.5	0.127995	80.955	0.517075	4.5	0.078557	80.955	0.52042	4.5	0.0360099	80.955	0.0900208
4.6	0.129524	82.754	0.518069	4.6	0.079692	82.754	0.524312	4.6	0.0369846	82.754	0.0910514
4.7	0.128618	84.553	0.518984	4.7	0.07876	84.553	0.528048	4.7	0.0377583	84.553	0.0920551
4.8	0.129335	86.352	0.519826	4.8	0.079625	86.352	0.531632	4.8	0.0382991	86.352	0.0930328
4.9	0.131009	88.151	0.520601	4.9	0.079644	88.151	0.535071	4.9	0.0386651	88.151	0.0939851
5	0.133954	89.95	0.521314	5	0.081383	89.95	0.538372	5	0.0387852	89.95	0.0949126
5.1	0.13457	91.749	0.521969	5.1	0.082478	91.749	0.541538	5.1	0.0387616	91.749	0.0958161
5.2	0.137953	93.548	0.522572	5.2	0.083505	93.548	0.544577	5.2	0.0385975	93.548	0.096696
5.3	0.140296	95.347	0.523127	5.3	0.085008	95.347	0.547493	5.3	0.038174	95.347	0.0975531
5.4	0.141712	97.146	0.523638	5.4	0.086732	97.146	0.550292	5.4	0.0375805	97.146	0.098388
5.5	0.141469	98.945	0.524108	5.5	0.087849	98.945	0.552977	5.5	0.036991	98.945	0.0992011
5.6	0.143115	100.744	0.52454	5.6	0.088645	100.744	0.555553	5.6	0.0362126	100.744	0.0999931
5.7	0.143979	102.543	0.524937	5.7	0.091015	102.543	0.558025	5.7	0.0352769	102.543	0.100765
5.8	0.145438	104.342	0.525303	5.8	0.091366	104.342	0.560398	5.8	0.0343609	104.342	0.101516
5.9	0.146176	106.141	0.52564	5.9	0.090788	106.141	0.562674	5.9	0.0336555	106.141	0.102248
6	0.146962	107.94	0.525949	6	0.090585	107.94	0.564858	6	0.0330849	107.94	0.102961
6.1	0.147249	109.739	0.526234	6.1	0.092016	109.739	0.566955	6.1	0.0327725	109.739	0.103655
6.2	0.146859	111.538	0.526496	6.2	0.093915	111.538	0.568966	6.2	0.0326796	111.538	0.104331
6.3	0.148287	113.337	0.526737	6.3	0.096868	113.337	0.570896	6.3	0.0328424	113.337	0.10499
6.4	0.150509	115.136	0.526959	6.4	0.100397	115.136	0.572748	6.4	0.0331252	115.136	0.105632
6.5	0.153868	116.935	0.527163	6.5	0.103905	116.935	0.574525	6.5	0.033574	116.935	0.106256
6.6	0.157196	118.734	0.527351	6.6	0.105369	118.734	0.57623	6.6	0.0342034	118.734	0.106865
6.7	0.16047	120.533	0.527524	6.7	0.105545	120.533	0.577867	6.7	0.0350315	120.533	0.107458
6.8	0.162225	122.332	0.527683	6.8	0.105481	122.332	0.579437	6.8	0.0360296	122.332	0.108036
6.9	0.162428	124.131	0.527829	6.9	0.10402	124.131	0.580944	6.9	0.0371064	124.131	0.108598
7	0.162101	125.93	0.527964	7	0.10206	125.93	0.582389	7	0.0381555	125.93	0.109146
7.1	0.162893	127.729	0.528087	7.1	0.101446	127.729	0.583777	7.1	0.039123	127.729	0.109679
7.2	0.165626	129.528	0.528201	7.2	0.101747	129.528	0.585108	7.2	0.0399489	129.528	0.110199
7.3	0.167978	131.327	0.528306	7.3	0.102586	131.327	0.586386	7.3	0.0406456	131.327	0.110705
7.4	0.172181	133.126	0.528402	7.4	0.104366	133.126	0.587611	7.4	0.041139	133.126	0.111199
7.5	0.177195	134.925	0.528491	7.5	0.10632	134.925	0.588788	7.5	0.0415297	134.925	0.111679
7.6	0.180924	136.724	0.528573	7.6	0.107657	136.724	0.589916	7.6	0.0417524	136.724	0.112147
7.7	0.181459	138.523	0.528648	7.7	0.108209	138.523	0.590999	7.7	0.0417412	138.523	0.112602
7.8	0.18239	140.322	0.528717	7.8	0.108352	140.322	0.592039	7.8	0.0412538	140.322	0.113046
7.9	0.182692	142.121	0.52878	7.9	0.108846	142.121	0.593036	7.9	0.0405067	142.121	0.113478
8	0.183122	143.92	0.528839	8	0.109885	143.92	0.593993	8	0.0395531	143.92	0.113899
8.1	0.184575	145.719	0.528892	8.1	0.110161	145.719	0.594911	8.1	0.0384872	145.719	0.114309
8.2	0.185302	147.518	0.528942	8.2	0.110772	147.518	0.595792	8.2	0.0375398	147.518	0.114709
8.3	0.185672	149.317	0.528987	8.3	0.112388	149.317	0.596638	8.3	0.0368646	149.317	0.115098
8.4	0.187658	151.116	0.529029	8.4	0.114985	151.116	0.597449	8.4	0.0363712	151.116	0.115477
8.5	0.190048	152.915	0.529068	8.5	0.118443	152.915	0.598227	8.5	0.0359344	152.915	0.115846
8.6	0.191643	154.714	0.529103	8.6	0.122434	154.714	0.598975	8.6	0.0355787	154.714	0.116206
8.7	0.194954	156.513	0.529136	8.7	0.126537	156.513	0.599691	8.7	0.0352373	156.513	0.116556
8.8	0.198728	158.312	0.529166	8.8	0.127649	158.312	0.600379	8.8	0.0351004	158.312	0.116897
8.9	0.2026	160.111	0.529193	8.9	0.126973	160.111	0.601039	8.9	0.0351606	160.111	0.117229
9	0.203609	161.91	0.529219	9	0.124807	161.91	0.601673	9	0.0354401	161.91	0.117553
9.1	0.204769	163.709	0.529242	9.1	0.123904	163.709	0.60228	9.1	0.0358336	163.709	0.117868
9.2	0.205328	165.508	0.529264	9.2	0.122189	165.508	0.602864	9.2	0.0362014	165.508	0.118175
9.3	0.205539	167.307	0.529283	9.3	0.123065	167.307	0.603423	9.3	0.0363141	167.307	0.118474
9.4	0.204258	169.106	0.529302	9.4	0.124785	169.106	0.60396	9.4	0.0360966	169.106	0.118765
9.5	0.205729	170.905	0.529318	9.5	0.128141	170.905	0.604476	9.5	0.0355445	170.905	0.119049
9.6	0.20838	172.704	0.529334	9.6	0.130773	172.704	0.60497	9.6	0.0347664	172.704	0.119325
9.7	0.211548	174.503	0.529348	9.7	0.134346	174.503	0.605444	9.7	0.0338226	174.503	0.119594
9.8	0.213762	176.302	0.529361	9.8	0.137727	176.302	0.6059	9.8	0.0328282	176.302	0.119856
9.9	0.215466	178.101	0.529373	9.9	0.139835	178.101	0.606337	9.9	0.0319859	178.101	0.120112
10	0.215998	179.9	0.529384	10	0.139665	179.9	0.606756	10	0.0314645	179.9	0.12036
10.1	0.214951	180	0.529385	10.1	0.140176	180	0.606779	10.1	0.0310752	180	0.120374
10.2	0.213928	181.799	0.529339	10.2	0.139882	181.799	0.606756	10.2	0.0308668	181.799	0.120374
10.3	0.213266	183.598	0.529293	10.3	0.139291	183.598	0.606733	10.3	0.0307567	183.598	0.120374
10.4	0.213747	185.397	0.529247	10.4	0.140317	185.397	0.606711	10.4	0.030699	185.397	0.120374
10.5	0.215144	187.196	0.529202	10.5	0.142074	187.196	0.606688	10.5	0.0307276	187.196	0.120374
10.6	0.217411	188.995	0.529156	10.6	0.143294	188.995	0.606665	10.6	0.0310728	188.995	0.120374
10.7	0.220571	190.794	0.52911	10.7	0.144696	190.794	0.606642	10.7	0.0315888	190.794	0.120374
10.8	0.224202	192.593	0.529064	10.8	0.144989	192.593	0.60662	10.8	0.0322078	192.593	0.120374
10.9	0.227267	194.392	0.529019	10.9	0.145386	194.392	0.606597	10.9	0.0328345	194.392	0.120374
11	0.229978	196.191	0.528973	11	0.145266	196.191	0.606574	11	0.0333771	196.191	0.120374
11.1	0.231833	197.99	0.528927	11.1	0.145413	197.99	0.606552	11.1	0.0338513	197.99	0.120374
11.2	0.232202	199.789	0.528881	11.2	0.145279	199.789	0.606529	11.2	0.0343387	199.789	0.120374
11.3	0.232115	201.588	0.528836	11.3	0.145944	201.588	0.606506	11.3	0.0348669	201.588	0.120374
11.4	0.232211	203.387	0.52879	11.4	0.147797	203.387	0.606484	11.4	0.035474	203.387	0.120374
11.5	0.233577	205.186	0.528744	11.5	0.150548	205.186	0.606461	11.5	0.0360273	205.186	0.120374
11.6	0.235305	206.985	0.528698	11.6	0.152136	206.985	0.606438	11.6	0.0365841	206.985	0.120374
11.7	0.238007	208.784	0.528653	11.7	0.152787	208.784	0.606416	11.7	0.037311	208.784	0.120374
11.8	0.240793	210.583	0.528607	11.8	0.152047	210.583	0.606393	11.8	0.0382859	210.583	0.120374
11.9	0.242668	212.382	0.528561	11.9	0.150095	212.382	0.60637	11.9	0.0394108	212.382	0.120374
12	0.242993	214.181	0.528516	12	0.149522	214.181	0.606348	12	0.0407404	214.181	0.120374
12.1	0.242091	215.98	0.52847	12.1	0.150393	215.98	0.606325	12.1	0.0420944	215.98	0.120374
12.2	0.241361	217.779	0.528424	12.2	0.152927	217.779	0.606302	12.2	0.0433981	217.779	0.120374
12.3	0.24209	219.578	0.528379	12.3	0.15597	219.578	0.60628	12.3	0.0447267	219.578	0.120374
12.4	0.243269	221.377	0.528333	12.4	0.158095	221.377	0.606257	12.4	0.0461035	221.377	0.120374
12.5	0.243943	223.176	0.528287	12.5	0.159335	223.176	0.606234	12.5	0.0473624	223.176	0.120374
12.6	0.245423	224.975	0.528242	12.6	0.160389	224.975	0.606212	12.6	0.0483793	224.975	0.120374
12.7	0.247448	226.774	0.528196	12.7	0.161107	226.774	0.606189	12.7	0.0491704	226.774	0.120374
12.8	0.248621	228.573	0.52815	12.8	0.162004	228.573	0.606166	12.8	0.0497882	228.573	0.120374
12.9	0.249603	230.372	0.528105	12.9	0.16453	230.372	0.606144	12.9	0.0502057	230.372	0.120374
13	0.25252	232.171	0.528059	13	0.167884	232.171	0.606121	13	0.0504385	232.171	0.120374
13.1	0.255893	233.97	0.528013	13.1	0.171372	233.97	0.606098	13.1	0.050456	233.97	0.120374
13.2	0.258656	235.769	0.527968	13.2	0.174396	235.769	0.606076	13.2	0.0501254	235.769	0.120374
13.3	0.260475	237.568	0.527922	13.3	0.178496	237.568	0.606053	13.3	0.0493385	237.568	0.120374
13.4	0.26137	239.367	0.527876	13.4	0.180155	239.367	0.60603	13.4	0.0482072	239.367	0.120374
13.5	0.261468	241.166	0.527831	13.5	0.177642	241.166	0.606008	13.5	0.0469061	241.166	0.120374
13.6	0.261912	242.965	0.527785	13.6	0.174587	242.965	0.605985	13.6	0.0456574	242.965	0.120374
13.7	0.263328	244.764	0.527739	13.7	0.173377	244.764	0.605962	13.7	0.0445541	244.764	0.120374
13.8	0.265736	246.563	0.527694	13.8	0.173398	246.563	0.60594	13.8	0.0436434	246.563	0.120374
13.9	0.268496	248.362	0.527648	13.9	0.175042	248.362	0.605917	13.9	0.042941	248.362	0.120374
14	0.270818	250.161	0.527603	14	0.179169	250.161	0.605894	14	0.0424307	250.161	0.120374
14.1	0.272634	251.96	0.527557	14.1	0.182111	251.96	0.605872	14.1	0.0421676	251.96	0.120374
14.2	0.272347	253.759	0.527511	14.2	0.182269	253.759	0.605849	14.2	0.042306	253.759	0.120374
14.3	0.270693	255.558	0.527466	14.3	0.179532	255.558	0.605827	14.3	0.0427155	255.558	0.120374
14.4	0.27135	257.357	0.52742	14.4	0.179521	257.357	0.605804	14.4	0.0433612	257.357	0.120374
14.5	0.274089	259.156	0.527375	14.5	0.180245	259.156	0.605781	14.5	0.0442387	259.156	0.120374
14.6	0.276862	260.955	0.527329	14.6	0.181584	260.955	0.605759	14.6	0.0451775	260.955	0.120374
14.7	0.279801	262.754	0.527283	14.7	0.183464	262.754	0.605736	14.7	0.0457245	262.754	0.120374
14.8	0.281753	264.553	0.527238	14.8	0.18629	264.553	0.605713	14.8	0.045961	264.553	0.120374
14.9	0.28283	266.352	0.527192	14.9	0.186741	266.352	0.605691	14.9	0.0457164	266.352	0.120374
15	0.282214	268.151	0.527147	15	0.185679	268.151	0.605668	15	0.04489	268.151	0.120374
15.1	0.281211	269.95	0.527101	15.1	0.18496	269.95	0.605645	15.1	0.0435765	269.95	0.120374
15.2	0.28181	271.749	0.527055	15.2	0.185681	271.749	0.605623	15.2	0.0420944	271.749	0.120374
15.3	0.285859	273.548	0.52701	15.3	0.186718	273.548	0.6056	15.3	0.0406148	273.548	0.120374
15.4	0.288091	275.347	0.526964	15.4	0.187505	275.347	0.605577	15.4	0.0392647	275.347	0.120374
15.5	0.289843	277.146	0.526919	15.5	0.188801	277.146	0.605555	15.5	0.0382346	277.146	0.120374
15.6	0.291833	278.945	0.526873	15.6	0.190236	278.945	0.605532	15.6	0.0374973	278.945	0.120374
15.7	0.292219	280.744	0.526828	15.7	0.191656	280.744	0.605509	15.7	0.0370215	280.744	0.120374
15.8	0.291931	282.543	0.526782	15.8	0.192561	282.543	0.605487	15.8	0.0367999	282.543	0.120374
15.9	0.293929	284.342	0.526737	15.9	0.192879	284.342	0.605464	15.9	0.0370667	284.342	0.120374
16	0.297268	286.141	0.526691	16	0.194397	286.141	0.605442	16	0.0378101	286.141	0.120374
16.1	0.300046	287.94	0.526645	16.1	0.196175	287.94	0.605419	16.1	0.0389565	287.94	0.120374
16.2	0.302909	289.739	0.5266	16.2	0.198114	289.739	0.605396	16.2	0.040515	289.739	0.120374
16.3	0.302994	291.538	0.526554	16.3	0.20147	291.538	0.605374	16.3	0.0422226	291.538	0.120374
16.4	0.30041	293.337	0.526509	16.4	0.203447	293.337	0.605351	16.4	0.043807	293.337	0.120374
16.5	0.297584	295.136	0.526463	16.5	0.203396	295.136	0.605328	16.5	0.0451154	295.136	0.120374
16.6	0.296038	296.935	0.526418	16.6	0.203335	296.935	0.605306	16.6	0.0463224	296.935	0.120374
16.7	0.295028	298.734	0.526372	16.7	0.202883	298.734	0.605283	16.7	0.0472782	298.734	0.120374
16.8	0.294922	300.533	0.526327	16.8	0.202393	300.533	0.60526	16.8	0.0479022	300.533	0.120374
16.9	0.297162	302.332	0.526281	16.9	0.204024	302.332	0.605238	16.9	0.0484041	302.332	0.120374
17	0.297768	304.131	0.526236	17	0.206863	304.131	0.605215	17	0.0489151	304.131	0.120374
17.1	0.297346	305.93	0.52619	17.1	0.208249	305.93	0.605193	17.1	0.0493486	305.93	0.120374
17.2	0.298184	307.729	0.526145	17.2	0.20972	307.729	0.60517	17.2	0.0497243	307.729	0.120374
17.3	0.299772	309.528	0.526099	17.3	0.21034	309.528	0.605147	17.3	0.050198	309.528	0.120374
17.4	0.299216	311.327	0.526054	17.4	0.211273	311.327	0.605125	17.4	0.0504732	311.327	0.120374
17.5	0.300807	313.126	0.526008	17.5	0.212021	313.126	0.605102	17.5	0.050541	313.126	0.120374
17.6	0.303889	314.925	0.525963	17.6	0.213702	314.925	0.605079	17.6	0.0505079	314.925	0.120374
17.7	0.305969	316.724	0.525917	17.7	0.214469	316.724	0.605057	17.7	0.050381	316.724	0.120374
17.8	0.308495	318.523	0.525872	17.8	0.214244	318.523	0.605034	17.8	0.0501428	318.523	0.120374
17.9	0.311292	320.322	0.525827	17.9	0.21297	320.322	0.605012	17.9	0.0499173	320.322	0.120374
18	0.312541	322.121	0.525781	18	0.211787	322.121	0.604989	18	0.0496168	322.121	0.120374
18.1	0.311707	323.92	0.525736	18.1	0.212081	323.92	0.604966	18.1	0.049109	323.92	0.120374
18.2	0.311102	325.719	0.52569	18.2	0.212985	325.719	0.604944	18.2	0.0484636	325.719	0.120374
18.3	0.310824	327.518	0.525645	18.3	0.214189	327.518	0.604921	18.3	0.0477161	327.518	0.120374
18.4	0.311982	329.317	0.525599	18.4	0.214396	329.317	0.604899	18.4	0.0468792	329.317	0.120374
18.5	0.312582	331.116	0.525554	18.5	0.215092	331.116	0.604876	18.5	0.0460033	331.116	0.120374
18.6	0.314485	332.915	0.525508	18.6	0.215189	332.915	0.604853	18.6	0.0451381	332.915	0.120374
18.7	0.315906	334.714	0.525463	18.7	0.215066	334.714	0.604831	18.7	0.0444551	334.714	0.120374
18.8	0.316499	336.513	0.525418	18.8	0.215595	336.513	0.604808	18.8	0.043943	336.513	0.120374
18.9	0.316699	338.312	0.525372	18.9	0.219101	338.312	0.604785	18.9	0.0435434	338.312	0.120374
19	0.317684	340.111	0.525327	19	0.222513	340.111	0.604763	19	0.0433066	340.111	0.120374
19.1	0.318546	341.91	0.525281	19.1	0.224491	341.91	0.60474	19.1	0.0431478	341.91	0.120374
19.2	0.319784	343.709	0.525236	19.2	0.225147	343.709	0.604718	19.2	0.0429276	343.709	0.120374
19.3	0.321934	345.508	0.52519	19.3	0.225655	345.508	0.604695	19.3	0.042755	345.508	0.120374
19.4	0.325027	347.307	0.525145	19.4	0.225187	347.307	0.604672	19.4	0.0427831	347.307	0.120374
19.5	0.327591	349.106	0.5251	19.5	0.22519	349.106	0.60465	19.5	0.0429036	349.106	0.120374
19.6	0.329743	350.905	0.525054	19.6	0.227511	350.905	0.604627	19.6	0.0431567	350.905	0.120374
19.7	0.331371	352.704	0.525009	19.7	0.230365	352.704	0.604605	19.7	0.0434023	352.704	0.120374
19.8	0.332088	354.503	0.524963	19.8	0.232713	354.503	0.604582	19.8	0.0434647	354.503	0.120374
19.9	0.332848	356.302	0.524918	19.9	0.233589	356.302	0.604559	19.9	0.0432557	356.302	0.120374
20	0.334177	358.101	0.524873	20	0.233487	358.101	0.604537	20	0.0428516	358.101	0.120374
20.1	0.335187	359.9	0.524827	20.1	0.231382	359.9	0.604514	20.1	0.0423595	359.9	0.120374
20.2	0.337133			20.2	0.231563			20.2	0.0419077
20.3	0.337509			20.3	0.23269			20.3	0.0416761
20.4	0.336538			20.4	0.234879			20.4	0.04177
20.5	0.336384			20.5	0.236928			20.5	0.0420925
20.6	0.337148			20.6	0.239653			20.6	0.0424632
20.7	0.336891			20.7	0.241765			20.7	0.0428174
20.8	0.339129			20.8	0.242592			20.8	0.0431748
20.9	0.341542			20.9	0.242913			20.9	0.043434
21	0.341978			21	0.243219			21	0.0436522
21.1	0.340893			21.1	0.243361			21.1	0.0439175
21.2	0.340046			21.2	0.243019			21.2	0.0443306
21.3	0.33925			21.3	0.242657			21.3	0.0445969
21.4	0.340304			21.4	0.243944			21.4	0.0446506
21.5	0.342713			21.5	0.245932			21.5	0.0444278
21.6	0.344799			21.6	0.247			21.6	0.0440411
21.7	0.347919			21.7	0.246307			21.7	0.0434654
21.8	0.351031			21.8	0.247028			21.8	0.0429862
21.9	0.352775			21.9	0.246805			21.9	0.0426777
22	0.352237			22	0.245805			22	0.0426177
22.1	0.353264			22.1	0.24566			22.1	0.0428006
22.2	0.352571			22.2	0.247952			22.2	0.0432548
22.3	0.351206			22.3	0.25066			22.3	0.0437198
22.4	0.350028			22.4	0.252027			22.4	0.0440721
22.5	0.350474			22.5	0.253722			22.5	0.0443182
22.6	0.350182			22.6	0.254753			22.6	0.0444398
22.7	0.350535			22.7	0.256114			22.7	0.0443885
22.8	0.352617			22.8	0.254838			22.8	0.0442503
22.9	0.354629			22.9	0.255495			22.9	0.0442414
23	0.355778			23	0.255587			23	0.0444296
23.1	0.356156			23.1	0.256847			23.1	0.04468
23.2	0.3581			23.2	0.256413			23.2	0.0450249
23.3	0.358875			23.3	0.257181			23.3	0.0455077
23.4	0.358203			23.4	0.25684			23.4	0.0460944
23.5	0.358462			23.5	0.257349			23.5	0.0466353
23.6	0.359157			23.6	0.256468			23.6	0.0472395
23.7	0.359981			23.7	0.255373			23.7	0.0478564
23.8	0.358459			23.8	0.256029			23.8	0.0485798
23.9	0.358484			23.9	0.257988			23.9	0.0493496
24	0.359403			24	0.26078			24	0.050081
24.1	0.360806			24.1	0.26342			24.1	0.050788
24.2	0.362204			24.2	0.265039			24.2	0.0515547
24.3	0.365611			24.3	0.265159			24.3	0.0524046
24.4	0.368969			24.4	0.265014			24.4	0.0531789
24.5	0.368842			24.5	0.265833			24.5	0.0538767
24.6	0.368554			24.6	0.267304			24.6	0.0542973
24.7	0.367289			24.7	0.271184			24.7	0.0544336
24.8	0.36619			24.8	0.274079			24.8	0.0540415
24.9	0.365825			24.9	0.276203			24.9	0.0531719
25	0.367583			25	0.274646			25	0.0520203
25.1	0.369481			25.1	0.27266			25.1	0.0507744
25.2	0.37119			25.2	0.270481			25.2	0.0494525
25.3	0.371847			25.3	0.271393			25.3	0.0482456
25.4	0.374047			25.4	0.272527			25.4	0.04718
25.5	0.376102			25.5	0.275043			25.5	0.046286
25.6	0.377294			25.6	0.277178			25.6	0.0456437
25.7	0.3774			25.7	0.278841			25.7	0.0452035
25.8	0.378141			25.8	0.279788			25.8	0.045042
25.9	0.377092			25.9	0.279605			25.9	0.045547
26	0.374952			26	0.278901			26	0.0465535
26.1	0.373477			26.1	0.280367			26.1	0.0477722
26.2	0.373458			26.2	0.282674			26.2	0.048903
26.3	0.373217			26.3	0.283454			26.3	0.0498055
26.4	0.372794			26.4	0.283926			26.4	0.050113
26.5	0.374733			26.5	0.283888			26.5	0.049878
26.6	0.379348			26.6	0.282828			26.6	0.0492012
26.7	0.382395			26.7	0.281363			26.7	0.0484229
26.8	0.3857			26.8	0.281625			26.8	0.0476412
26.9	0.387211			26.9	0.284054			26.9	0.0468537
27	0.387405			27	0.28681			27	0.0460277
27.1	0.384489			27.1	0.289361			27.1	0.0452688
27.2	0.382433			27.2	0.291856			27.2	0.044567
27.3	0.379844			27.3	0.292624			27.3	0.0439532
27.4	0.378599			27.4	0.293039			27.4	0.0435936
27.5	0.377975			27.5	0.293324			27.5	0.043581
27.6	0.380503			27.6	0.293477			27.6	0.0439621
27.7	0.383812			27.7	0.292888			27.7	0.044667
27.8	0.387122			27.8	0.293373			27.8	0.0454671
27.9	0.389575			27.9	0.293513			27.9	0.0462749
28	0.390725			28	0.292796			28	0.0469768
28.1	0.389839			28.1	0.29285			28.1	0.0473424
28.2	0.388362			28.2	0.293475			28.2	0.0473779
28.3	0.388293			28.3	0.294613			28.3	0.0471655
28.4	0.389071			28.4	0.295223			28.4	0.0467253
28.5	0.391442			28.5	0.298073			28.5	0.046053
28.6	0.392388			28.6	0.299718			28.6	0.0453845
28.7	0.392848			28.7	0.301059			28.7	0.0447996
28.8	0.392087			28.8	0.300735			28.8	0.0444497
28.9	0.390885			28.9	0.302604			28.9	0.0444671
29	0.389469			29	0.302396			29	0.044997
29.1	0.39067			29.1	0.302999			29.1	0.0459205
29.2	0.391918			29.2	0.303148			29.2	0.0472785
29.3	0.394928			29.3	0.304718			29.3	0.0490016
29.4	0.396696			29.4	0.304457			29.4	0.0508937
29.5	0.397908			29.5	0.305906			29.5	0.0528405
29.6	0.396494			29.6	0.307018			29.6	0.0547982
29.7	0.396042			29.7	0.308513			29.7	0.0567296
29.8	0.395239			29.8	0.308723			29.8	0.0583039
29.9	0.395489			29.9	0.307787			29.9	0.0594191
30	0.396449			30	0.306552			30	0.0600723
30.1	0.398576			30.1	0.307051			30.1	0.0603887
30.2	0.400441			30.2	0.309211			30.2	0.0603152
30.3	0.400725			30.3	0.311693			30.3	0.0600661
30.4	0.402195			30.4	0.314328			30.4	0.0597786
30.5	0.403559			30.5	0.316992			30.5	0.059528
30.6	0.405099			30.6	0.317505			30.6	0.0591749
30.7	0.406245			30.7	0.31625			30.7	0.0586327
30.8	0.406358			30.8	0.315005			30.8	0.0579173
30.9	0.405989			30.9	0.315403			30.9	0.0569749
31	0.403964			31	0.316128			31	0.0557601
31.1	0.401833			31.1	0.316804			31.1	0.0543212
31.2	0.399085			31.2	0.318835			31.2	0.0527279
31.3	0.398116			31.3	0.320216			31.3	0.0510624
31.4	0.396213			31.4	0.320806			31.4	0.0494076
31.5	0.397989			31.5	0.320936			31.5	0.0478349
31.6	0.399326			31.6	0.323226			31.6	0.0462285
31.7	0.401907			31.7	0.323376			31.7	0.044697
31.8	0.403578			31.8	0.324135			31.8	0.0433106
31.9	0.405807			31.9	0.325196			31.9	0.0420704
32	0.405571			32	0.328123			32	0.0409861
32.1	0.405376			32.1	0.329381			32.1	0.0403287
32.2	0.404465			32.2	0.33042			32.2	0.040165
32.3	0.405557			32.3	0.3309			32.3	0.0405313
32.4	0.408026			32.4	0.330091			32.4	0.0412983
32.5	0.410458			32.5	0.328349			32.5	0.0423143
32.6	0.411156			32.6	0.326974			32.6	0.0434142
32.7	0.411178			32.7	0.327956			32.7	0.0444118
32.8	0.410428			32.8	0.329524			32.8	0.0453156
32.9	0.41094			32.9	0.331486			32.9	0.0463759
33	0.412109			33	0.331553			33	0.0476894
33.1	0.414895			33.1	0.331378			33.1	0.0492603
33.2	0.416664			33.2	0.330286			33.2	0.0510625
33.3	0.418133			33.3	0.33025			33.3	0.0529124
33.4	0.417536			33.4	0.332165			33.4	0.0545876
33.5	0.415922			33.5	0.335634			33.5	0.056013
33.6	0.415577			33.6	0.338735			33.6	0.0571136
33.7	0.417318			33.7	0.341992			33.7	0.0578279
33.8	0.418348			33.8	0.343012			33.8	0.058361
33.9	0.418808			33.9	0.342366			33.9	0.0588267
34	0.419547			34	0.341765			34	0.0593087
34.1	0.420873			34.1	0.341564			34.1	0.0597596
34.2	0.422208			34.2	0.340314			34.2	0.0600888
34.3	0.423808			34.3	0.339971			34.3	0.0601043
34.4	0.424468			34.4	0.340871			34.4	0.0597817
34.5	0.425684			34.5	0.340569			34.5	0.059235
34.6	0.42598			34.6	0.33931			34.6	0.0586971
34.7	0.423591			34.7	0.3391			34.7	0.0582347
34.8	0.420302			34.8	0.338852			34.8	0.0577173
34.9	0.418613			34.9	0.339252			34.9	0.0571273
35	0.417919			35	0.341282			35	0.0564565
35.1	0.417171			35.1	0.34555			35.1	0.0555774
35.2	0.419565			35.2	0.349007			35.2	0.0546515
35.3	0.423074			35.3	0.351776			35.3	0.0538879
35.4	0.425974			35.4	0.353098			35.4	0.0533128
35.5	0.427949			35.5	0.35337			35.5	0.0528531
35.6	0.429159			35.6	0.352373			35.6	0.052511
35.7	0.427372			35.7	0.351403			35.7	0.0523915
35.8	0.425637			35.8	0.350786			35.8	0.0524589
35.9	0.425288			35.9	0.349889			35.9	0.0527156
36	0.425353			36	0.349509			36	0.0531165
36.1	0.425214			36.1	0.35011			36.1	0.0537904
36.2	0.426092			36.2	0.351141			36.2	0.0545916
36.3	0.427106			36.3	0.35353			36.3	0.055474
36.4	0.426661			36.4	0.35634			36.4	0.056208
36.5	0.425698			36.5	0.357527			36.5	0.0567095
36.6	0.425668			36.6	0.357174			36.6	0.0569785
36.7	0.426719			36.7	0.355639			36.7	0.0572072
36.8	0.427992			36.8	0.354279			36.8	0.057509
36.9	0.429346			36.9	0.352189			36.9	0.0579068
37	0.430744			37	0.352499			37	0.0583549
37.1	0.431536			37.1	0.352952			37.1	0.0587368
37.2	0.432148			37.2	0.355298			37.2	0.0588578
37.3	0.431613			37.3	0.355375			37.3	0.0587883
37.4	0.430373			37.4	0.354709			37.4	0.0586522
37.5	0.429524			37.5	0.353289			37.5	0.0586222
37.6	0.428389			37.6	0.353448			37.6	0.058645
37.7	0.428538			37.7	0.353315			37.7	0.0587661
37.8	0.427854			37.8	0.353369			37.8	0.0588444
37.9	0.428275			37.9	0.354782			37.9	0.0589375
38	0.426355			38	0.355599			38	0.0590511
38.1	0.426606			38.1	0.35786			38.1	0.0591246
38.2	0.424944			38.2	0.359345			38.2	0.0591358
38.3	0.426545			38.3	0.36147			38.3	0.0590887
38.4	0.429203			38.4	0.363279			38.4	0.0590827
38.5	0.432557			38.5	0.364934			38.5	0.0592024
38.6	0.43413			38.6	0.365136			38.6	0.0596405
38.7	0.435561			38.7	0.365216			38.7	0.0601024
38.8	0.437283			38.8	0.366389			38.8	0.0603696
38.9	0.437941			38.9	0.367777			38.9	0.0604004
39	0.439723			39	0.370388			39	0.0601819
39.1	0.442161			39.1	0.371901			39.1	0.0597732
39.2	0.443993			39.2	0.372705			39.2	0.0593548
39.3	0.442629			39.3	0.373469			39.3	0.0591647
39.4	0.440853			39.4	0.372272			39.4	0.0592299
39.5	0.439787			39.5	0.369808			39.5	0.0593816
39.6	0.438798			39.6	0.367671			39.6	0.0595742
39.7	0.439571			39.7	0.366465			39.7	0.0599253
39.8	0.441941			39.8	0.365114			39.8	0.0604476
39.9	0.443951			39.9	0.366744			39.9	0.0609566
40	0.445244			40	0.368312			40	0.0614646
40.1	0.445769			40.1	0.36975			40.1	0.0618284
40.2	0.444139			40.2	0.371152			40.2	0.0620475
40.3	0.44081			40.3	0.371798			40.3	0.0621026
40.4	0.438846			40.4	0.370911			40.4	0.0620072
40.5	0.438344			40.5	0.368794			40.5	0.0615634
40.6	0.437345			40.6	0.367623			40.6	0.0608248
40.7	0.437755			40.7	0.366826			40.7	0.059824
40.8	0.437912			40.8	0.367003			40.8	0.0587573
40.9	0.437063			40.9	0.3691			40.9	0.0575741
41	0.436369			41	0.373895			41	0.0564819
41.1	0.435364			41.1	0.376307			41.1	0.0556196
41.2	0.435728			41.2	0.378247			41.2	0.0550133
41.3	0.438183			41.3	0.379418			41.3	0.0544068
41.4	0.440823			41.4	0.378785			41.4	0.0541348
41.5	0.441951			41.5	0.378637			41.5	0.0542591
41.6	0.443913			41.6	0.381246			41.6	0.0546906
41.7	0.444353			41.7	0.38247			41.7	0.0552857
41.8	0.443725			41.8	0.382284			41.8	0.0560713
41.9	0.442877			41.9	0.383149			41.9	0.0567346
42	0.441425			42	0.383018			42	0.0571577
42.1	0.438964			42.1	0.381338			42.1	0.057533
42.2	0.438618			42.2	0.380061			42.2	0.0578912
42.3	0.438926			42.3	0.381492			42.3	0.0582399
42.4	0.439583			42.4	0.383391			42.4	0.058629
42.5	0.44083			42.5	0.384878			42.5	0.0591951
42.6	0.443273			42.6	0.385654			42.6	0.0597446
42.7	0.444066			42.7	0.387138			42.7	0.0600494
42.8	0.444674			42.8	0.388149			42.8	0.0602932
42.9	0.445328			42.9	0.388054			42.9	0.0607166
43	0.446058			43	0.387713			43	0.0611343
43.1	0.447324			43.1	0.387876			43.1	0.0615031
43.2	0.44872			43.2	0.387928			43.2	0.0620044
43.3	0.449405			43.3	0.387152			43.3	0.062572
43.4	0.448954			43.4	0.386827			43.4	0.0630031
43.5	0.448154			43.5	0.386494			43.5	0.0633641
43.6	0.448191			43.6	0.385611			43.6	0.0635545
43.7	0.448149			43.7	0.386423			43.7	0.0635394
43.8	0.449155			43.8	0.387914			43.8	0.0632374
43.9	0.450519			43.9	0.389353			43.9	0.0627727
44	0.452063			44	0.390067			44	0.0620328
44.1	0.45192			44.1	0.392409			44.1	0.0610603
44.2	0.451267			44.2	0.394887			44.2	0.0599139
44.3	0.450804			44.3	0.39607			44.3	0.0586862
44.4	0.449682			44.4	0.395128			44.4	0.0573767
44.5	0.450192			44.5	0.39434			44.5	0.0563005
44.6	0.451156			44.6	0.393628			44.6	0.055742
44.7	0.452824			44.7	0.392053			44.7	0.0556934
44.8	0.453485			44.8	0.392298			44.8	0.0559148
44.9	0.455823			44.9	0.394646			44.9	0.0563959
45	0.45781			45	0.397442			45	0.0570958
45.1	0.459546			45.1	0.399888			45.1	0.05802
45.2	0.458737			45.2	0.399858			45.2	0.0590982
45.3	0.458261			45.3	0.399376			45.3	0.060307
45.4	0.458075			45.4	0.398302			45.4	0.0614337
45.5	0.4567			45.5	0.397079			45.5	0.0624941
45.6	0.455086			45.6	0.395701			45.6	0.0632306
45.7	0.456329			45.7	0.397086			45.7	0.0637615
45.8	0.456244			45.8	0.397706			45.8	0.0641016
45.9	0.454192			45.9	0.399668			45.9	0.0641477
46	0.451992			46	0.401631			46	0.0638054
46.1	0.450598			46.1	0.40196			46.1	0.0632786
46.2	0.4495			46.2	0.400995			46.2	0.0626833
46.3	0.450449			46.3	0.400618			46.3	0.0622674
46.4	0.453589			46.4	0.398827			46.4	0.0622933
46.5	0.456178			46.5	0.397596			46.5	0.0626468
46.6	0.457065			46.6	0.398703			46.6	0.0631832
46.7	0.457031			46.7	0.400743			46.7	0.0638548
46.8	0.456242			46.8	0.402315			46.8	0.064569
46.9	0.454465			46.9	0.404588			46.9	0.0652001
47	0.453806			47	0.407377			47	0.065834
47.1	0.455694			47.1	0.408554			47.1	0.0663119
47.2	0.457561			47.2	0.408844			47.2	0.0665506
47.3	0.459894			47.3	0.408962			47.3	0.066512
47.4	0.461366			47.4	0.40877			47.4	0.0662825
47.5	0.463183			47.5	0.406842			47.5	0.0657706
47.6	0.46304			47.6	0.405434			47.6	0.0649302
47.7	0.462562			47.7	0.404636			47.7	0.063678
47.8	0.462039			47.8	0.40456			47.8	0.0623068
47.9	0.463426			47.9	0.404089			47.9	0.0608952
48	0.463631			48	0.406388			48	0.0596313
48.1	0.464607			48.1	0.408217			48.1	0.0588265
48.2	0.464227			48.2	0.408859			48.2	0.0586058
48.3	0.463932			48.3	0.41008			48.3	0.0586506
48.4	0.462137			48.4	0.412135			48.4	0.0589321
48.5	0.46076			48.5	0.412571			48.5	0.0594052
48.6	0.460598			48.6	0.413266			48.6	0.0599358
48.7	0.462617			48.7	0.415296			48.7	0.0605388
48.8	0.46319			48.8	0.41641			48.8	0.0612437
48.9	0.463031			48.9	0.416947			48.9	0.0618694
49	0.463515			49	0.417271			49	0.062387
49.1	0.463065			49.1	0.417025			49.1	0.0628629
49.2	0.462591			49.2	0.416156			49.2	0.063284
49.3	0.463716			49.3	0.414885			49.3	0.0633838
49.4	0.465858			49.4	0.41359			49.4	0.0632799
49.5	0.466862			49.5	0.412235			49.5	0.0631095
49.6	0.467813			49.6	0.411857			49.6	0.0628887
49.7	0.468194			49.7	0.412462			49.7	0.0624634
49.8	0.468114			49.8	0.414216			49.8	0.0621468
49.9	0.466827			49.9	0.415599			49.9	0.0620628
50	0.46521			50	0.416979			50	0.0623576
50.1	0.463299			50.1	0.416036			50.1	0.0629364
50.2	0.461508			50.2	0.416255			50.2	0.0639486
50.3	0.459394			50.3	0.416385			50.3	0.0651985
50.4	0.46008			50.4	0.417719			50.4	0.0664722
50.5	0.463598			50.5	0.418719			50.5	0.0674691
50.6	0.466138			50.6	0.422145			50.6	0.0682719
50.7	0.467988			50.7	0.424007			50.7	0.0688227
50.8	0.469588			50.8	0.425246			50.8	0.0692117
50.9	0.469025			50.9	0.424431			50.9	0.0695422
51	0.467505			51	0.423636			51	0.0696625
51.1	0.467763			51.1	0.42318			51.1	0.0694111
51.2	0.470156			51.2	0.423573			51.2	0.0689211
51.3	0.471523			51.3	0.424413			51.3	0.0682749
51.4	0.472602			51.4	0.425614			51.4	0.0673619
51.5	0.47208			51.5	0.427122			51.5	0.0663877
51.6	0.471204			51.6	0.427837			51.6	0.0656004
51.7	0.470453			51.7	0.428137			51.7	0.0650759
51.8	0.470955			51.8	0.427296			51.8	0.0649124
51.9	0.47254			51.9	0.426418			51.9	0.065015
52	0.474416			52	0.425754			52	0.0653196
52.1	0.474252			52.1	0.425744			52.1	0.0655173
52.2	0.474049			52.2	0.425889			52.2	0.0654999
52.3	0.474367			52.3	0.426454			52.3	0.0652862
52.4	0.475238			52.4	0.427333			52.4	0.0651946
52.5	0.475283			52.5	0.427999			52.5	0.0651905
52.6	0.47709			52.6	0.427819			52.6	0.0654493
52.7	0.477789			52.7	0.42747			52.7	0.0660459
52.8	0.476823			52.8	0.428534			52.8	0.0667993
52.9	0.475213			52.9	0.430254			52.9	0.0676032
53	0.474959			53	0.431773			53	0.068499
53.1	0.474582			53.1	0.43371			53.1	0.0693678
53.2	0.473613			53.2	0.43434			53.2	0.0700602
53.3	0.473184			53.3	0.432835			53.3	0.0705742
53.4	0.472923			53.4	0.429954			53.4	0.070798
53.5	0.471328			53.5	0.427862			53.5	0.0706584
53.6	0.469712			53.6	0.426879			53.6	0.0702832
53.7	0.468786			53.7	0.427488			53.7	0.0696175
53.8	0.469336			53.8	0.430749			53.8	0.0688071
53.9	0.468389			53.9	0.434737			53.9	0.0679013
54	0.46985			54	0.438306			54	0.0670663
54.1	0.470829			54.1	0.439947			54.1	0.0663649
54.2	0.47251			54.2	0.441274			54.2	0.0659332
54.3	0.47325			54.3	0.440633			54.3	0.0656947
54.4	0.473269			54.4	0.440246			54.4	0.0657577
54.5	0.472411			54.5	0.439873			54.5	0.0659951
54.6	0.47201			54.6	0.439623			54.6	0.0663798
54.7	0.47147			54.7	0.438859			54.7	0.0670253
54.8	0.471177			54.8	0.437972			54.8	0.0678602
54.9	0.473306			54.9	0.439503			54.9	0.0687524
55	0.475216			55	0.439534			55	0.0697336
55.1	0.4764			55.1	0.438838			55.1	0.0705429
55.2	0.47674			55.2	0.439161			55.2	0.0708179
55.3	0.476163			55.3	0.441019			55.3	0.0705768
55.4	0.475614			55.4	0.440742			55.4	0.0700591
55.5	0.47351			55.5	0.442171			55.5	0.0693338
55.6	0.472413			55.6	0.445699			55.6	0.0687448
55.7	0.472575			55.7	0.446686			55.7	0.0684024
55.8	0.474206			55.8	0.445808			55.8	0.0683853
55.9	0.476417			55.9	0.445691			55.9	0.0685402
56	0.478282			56	0.445516			56	0.0687158
56.1	0.480133			56.1	0.443826			56.1	0.0687577
56.2	0.480992			56.2	0.444116			56.2	0.0687951
56.3	0.479684			56.3	0.446443			56.3	0.068763
56.4	0.477645			56.4	0.448189			56.4	0.068822
56.5	0.47631			56.5	0.448635			56.5	0.0691035
56.6	0.474903			56.6	0.448839			56.6	0.0694907
56.7	0.472253			56.7	0.447424			56.7	0.0698704
56.8	0.471173			56.8	0.4451			56.8	0.0701557
56.9	0.471048			56.9	0.443096			56.9	0.0700547
57	0.472918			57	0.443196			57	0.0695427
57.1	0.474547			57.1	0.44607			57.1	0.0688487
57.2	0.476966			57.2	0.448652			57.2	0.0681702
57.3	0.47892			57.3	0.449663			57.3	0.0676163
57.4	0.479411			57.4	0.449183			57.4	0.0671963
57.5	0.47961			57.5	0.449123			57.5	0.0670029
57.6	0.48075			57.6	0.448641			57.6	0.0671008
57.7	0.480435			57.7	0.449942			57.7	0.0673999
57.8	0.479484			57.8	0.452609			57.8	0.0677818
57.9	0.478182			57.9	0.453687			57.9	0.0683902
58	0.476277			58	0.45402			58	0.0690984
58.1	0.474319			58.1	0.451994			58.1	0.0696575
58.2	0.473717			58.2	0.450053			58.2	0.0698895
58.3	0.474377			58.3	0.449198			58.3	0.0699525
58.4	0.476221			58.4	0.451533			58.4	0.0699583
58.5	0.478407			58.5	0.453583			58.5	0.0697941
58.6	0.479828			58.6	0.456443			58.6	0.0695286
58.7	0.480055			58.7	0.459297			58.7	0.069252
58.8	0.480533			58.8	0.460244			58.8	0.0690632
58.9	0.479927			58.9	0.459715			58.9	0.0688925
59	0.477755			59	0.458533			59	0.0689367
59.1	0.474713			59.1	0.45748			59.1	0.0692477
59.2	0.474122			59.2	0.456112			59.2	0.0698706
59.3	0.472798			59.3	0.454697			59.3	0.0708587
59.4	0.473633			59.4	0.453292			59.4	0.0721718
59.5	0.476126			59.5	0.452172			59.5	0.0736563
59.6	0.479562			59.6	0.452051			59.6	0.0751348
59.7	0.481249			59.7	0.453048			59.7	0.0765384
59.8	0.483822			59.8	0.454825			59.8	0.0775816
59.9	0.485508			59.9	0.457852			59.9	0.0781672
60	0.487321			60	0.461267			60	0.0782468
60.1	0.488874			60.1	0.463492			60.1	0.0781513
60.2	0.489774			60.2	0.463072			60.2	0.0778542
60.3	0.490268			60.3	0.462607			60.3	0.0773404
60.4	0.489793			60.4	0.461626			60.4	0.0767572
60.5	0.488497			60.5	0.460271			60.5	0.0763429
60.6	0.486345			60.6	0.458319			60.6	0.0760059
60.7	0.485623			60.7	0.458872			60.7	0.0757025
60.8	0.485441			60.8	0.459644			60.8	0.0756009
60.9	0.485087			60.9	0.460397			60.9	0.0757473
61	0.484529			61	0.460497			61	0.075965
61.1	0.484282			61.1	0.46151			61.1	0.0760113
61.2	0.48383			61.2	0.461942			61.2	0.0759212
61.3	0.483197			61.3	0.462711			61.3	0.0757156
61.4	0.482809			61.4	0.462997			61.4	0.0752483
61.5	0.482727			61.5	0.46463			61.5	0.0745437
61.6	0.48297			61.6	0.465799			61.6	0.0736783
61.7	0.483341			61.7	0.466505			61.7	0.0726788
61.8	0.48377			61.8	0.466717			61.8	0.0715744
61.9	0.483334			61.9	0.467413			61.9	0.0705562
62	0.482391			62	0.467236			62	0.0696931
62.1	0.480002			62.1	0.466512			62.1	0.0692297
62.2	0.478923			62.2	0.465112			62.2	0.0692742
62.3	0.477424			62.3	0.464611			62.3	0.0697404
62.4	0.478082			62.4	0.464327			62.4	0.0704394
62.5	0.479941			62.5	0.465069			62.5	0.0714198
62.6	0.483786			62.6	0.466288			62.6	0.0725522
62.7	0.486584			62.7	0.467138			62.7	0.0737314
62.8	0.489637			62.8	0.466231			62.8	0.0747558
62.9	0.489885			62.9	0.465571			62.9	0.0756008
63	0.489199			63	0.464749			63	0.0760957
63.1	0.487912			63.1	0.465324			63.1	0.0762057
63.2	0.487302			63.2	0.466842			63.2	0.0759395
63.3	0.486396			63.3	0.468727			63.3	0.07528
63.4	0.48681			63.4	0.470367			63.4	0.0743821
63.5	0.487494			63.5	0.471849			63.5	0.0734526
63.6	0.488417			63.6	0.472418			63.6	0.0727446
63.7	0.489163			63.7	0.472969			63.7	0.0722886
63.8	0.491362			63.8	0.474306			63.8	0.0722384
63.9	0.492684			63.9	0.475051			63.9	0.0724882
64	0.493794			64	0.476262			64	0.0729826
64.1	0.495432			64.1	0.476785			64.1	0.0734386
64.2	0.495455			64.2	0.475774			64.2	0.0738466
64.3	0.492515			64.3	0.474062			64.3	0.0742758
64.4	0.489979			64.4	0.473159			64.4	0.0746586
64.5	0.488436			64.5	0.471435			64.5	0.0750124
64.6	0.48594			64.6	0.468882			64.6	0.0754429
64.7	0.484719			64.7	0.468889			64.7	0.0760069
64.8	0.484466			64.8	0.469496			64.8	0.0765581
64.9	0.485637			64.9	0.468238			64.9	0.0772287
65	0.486723			65	0.467401			65	0.0780383
65.1	0.488879			65.1	0.469298			65.1	0.0789045
65.2	0.489668			65.2	0.469671			65.2	0.0800543
65.3	0.489844			65.3	0.469819			65.3	0.0815328
65.4	0.48942			65.4	0.472415			65.4	0.0832831
65.5	0.489519			65.5	0.475596			65.5	0.084859
65.6	0.488653			65.6	0.476522			65.6	0.0862032
65.7	0.488002			65.7	0.477221			65.7	0.086795
65.8	0.488702			65.8	0.478026			65.8	0.0865844
65.9	0.488602			65.9	0.479061			65.9	0.08541
66	0.488036			66	0.479615			66	0.0835643
66.1	0.487568			66.1	0.481297			66.1	0.0812922
66.2	0.488059			66.2	0.483717			66.2	0.0789065
66.3	0.488186			66.3	0.486378			66.3	0.0765904
66.4	0.488973			66.4	0.486993			66.4	0.0745774
66.5	0.489816			66.5	0.485677			66.5	0.0729958
66.6	0.490204			66.6	0.484691			66.6	0.071663
66.7	0.490868			66.7	0.484049			66.7	0.0707462
66.8	0.490148			66.8	0.483137			66.8	0.0701394
66.9	0.489966			66.9	0.482253			66.9	0.0698131
67	0.488483			67	0.481756			67	0.0697923
67.1	0.490016			67.1	0.480226			67.1	0.0700937
67.2	0.491822			67.2	0.478274			67.2	0.0705666
67.3	0.494356			67.3	0.476625			67.3	0.0711354
67.4	0.496445			67.4	0.4743			67.4	0.0718318
67.5	0.498983			67.5	0.474781			67.5	0.0724121
67.6	0.499526			67.6	0.475966			67.6	0.0729392
67.7	0.498915			67.7	0.478321			67.7	0.0733817
67.8	0.497066			67.8	0.482108			67.8	0.0739467
67.9	0.495752			67.9	0.487522			67.9	0.0745818
68	0.493347			68	0.48888			68	0.0753433
68.1	0.491518			68.1	0.488545			68.1	0.0762196
68.2	0.490226			68.2	0.486593			68.2	0.0771693
68.3	0.492362			68.3	0.482698			68.3	0.0779428
68.4	0.493691			68.4	0.478967			68.4	0.0784776
68.5	0.495485			68.5	0.478202			68.5	0.0789208
68.6	0.495609			68.6	0.480265			68.6	0.079121
68.7	0.495501			68.7	0.482176			68.7	0.0790693
68.8	0.493571			68.8	0.484882			68.8	0.0790393
68.9	0.492514			68.9	0.488502			68.9	0.0789105
69	0.492434			69	0.49072			69	0.0786853
69.1	0.492255			69.1	0.491507			69.1	0.0783771
69.2	0.492263			69.2	0.492968			69.2	0.0779927
69.3	0.492997			69.3	0.492077			69.3	0.0774714
69.4	0.493008			69.4	0.488083			69.4	0.0769552
69.5	0.492618			69.5	0.484998			69.5	0.0764984
69.6	0.494109			69.6	0.48264			69.6	0.0760452
69.7	0.496773			69.7	0.482635			69.7	0.0755915
69.8	0.498868			69.8	0.483957			69.8	0.0751268
69.9	0.499883			69.9	0.487141			69.9	0.0747733
70	0.500041			70	0.489952			70	0.0744209
70.1	0.49922			70.1	0.491601			70.1	0.0741059
70.2	0.497958			70.2	0.490653			70.2	0.0740716
70.3	0.49661			70.3	0.490156			70.3	0.0743761
70.4	0.495759			70.4	0.489917			70.4	0.0750469
70.5	0.495779			70.5	0.48912			70.5	0.0759417
70.6	0.496566			70.6	0.489133			70.6	0.0772336
70.7	0.499018			70.7	0.489198			70.7	0.0785181
70.8	0.502281			70.8	0.488851			70.8	0.07965
70.9	0.505162			70.9	0.487395			70.9	0.0803775
71	0.508114			71	0.488234			71	0.0808217
71.1	0.509463			71.1	0.488918			71.1	0.0808508
71.2	0.507075			71.2	0.491158			71.2	0.0806291
71.3	0.502109			71.3	0.49249			71.3	0.0801169
71.4	0.496625			71.4	0.495436			71.4	0.0794186
71.5	0.491893			71.5	0.493852			71.5	0.0787388
71.6	0.488205			71.6	0.492923			71.6	0.0780366
71.7	0.4858			71.7	0.491158			71.7	0.0772732
71.8	0.484825			71.8	0.49137			71.8	0.0766028
71.9	0.487981			71.9	0.490659			71.9	0.0761552
72	0.491135			72	0.49236			72	0.0758376
72.1	0.494364			72.1	0.493502			72.1	0.0757538
72.2	0.495741			72.2	0.495459			72.2	0.0760015
72.3	0.496247			72.3	0.497682			72.3	0.0764625
72.4	0.494776			72.4	0.49931			72.4	0.0770595
72.5	0.493295			72.5	0.499677			72.5	0.0776174
72.6	0.491931			72.6	0.49924			72.6	0.0780283
72.7	0.492841			72.7	0.497752			72.7	0.0782866
72.8	0.494216			72.8	0.495064			72.8	0.0783944
72.9	0.494822			72.9	0.493037			72.9	0.07825
73	0.494799			73	0.49301			73	0.0780988
73.1	0.494437			73.1	0.493323			73.1	0.0779298
73.2	0.4935			73.2	0.49283			73.2	0.0777904
73.3	0.49451			73.3	0.49202			73.3	0.0776377
73.4	0.497323			73.4	0.490364			73.4	0.077453
73.5	0.499929			73.5	0.488102			73.5	0.0772142
73.6	0.503035			73.6	0.48696			73.6	0.0771981
73.7	0.505053			73.7	0.487739			73.7	0.0773886
73.8	0.503956			73.8	0.48824			73.8	0.0777945
73.9	0.499972			73.9	0.490565			73.9	0.0785529
74	0.495741			74	0.493571			74	0.0795293
74.1	0.491318			74.1	0.494775			74.1	0.0804254
74.2	0.489999			74.2	0.495041			74.2	0.0812017
74.3	0.491228			74.3	0.494939			74.3	0.0819401
74.4	0.49365			74.4	0.494823			74.4	0.0825797
74.5	0.497438			74.5	0.495646			74.5	0.083071
74.6	0.501015			74.6	0.499083			74.6	0.0835548
74.7	0.502798			74.7	0.502839			74.7	0.0839302
74.8	0.503369			74.8	0.504825			74.8	0.0842327
74.9	0.503767			74.9	0.505586			74.9	0.0843123
75	0.502919			75	0.504893			75	0.0842184
75.1	0.502065			75.1	0.502709			75.1	0.0840025
75.2	0.500872			75.2	0.500017			75.2	0.0837968
75.3	0.501785			75.3	0.499306			75.3	0.0835799
75.4	0.502861			75.4	0.500195			75.4	0.0835103
75.5	0.50414			75.5	0.501283			75.5	0.0835762
75.6	0.505185			75.6	0.502852			75.6	0.0837774
75.7	0.506356			75.7	0.504312			75.7	0.0839768
75.8	0.506589			75.8	0.50586			75.8	0.0840151
75.9	0.506914			75.9	0.506929			75.9	0.0838668
76	0.505988			76	0.508007			76	0.0836277
76.1	0.504253			76.1	0.506827			76.1	0.0832455
76.2	0.502493			76.2	0.506442			76.2	0.0827689
76.3	0.500653			76.3	0.50671			76.3	0.0823816
76.4	0.499207			76.4	0.507394			76.4	0.0820937
76.5	0.499179			76.5	0.508526			76.5	0.081832
76.6	0.501523			76.6	0.510272			76.6	0.0816919
76.7	0.50414			76.7	0.510494			76.7	0.081735
76.8	0.505036			76.8	0.510905			76.8	0.0819025
76.9	0.504501			76.9	0.511282			76.9	0.0820838
77	0.503328			77	0.51148			77	0.082247
77.1	0.501212			77.1	0.51199			77.1	0.0821391
77.2	0.499886			77.2	0.512968			77.2	0.0818135
77.3	0.500745			77.3	0.512716			77.3	0.0813257
77.4	0.502599			77.4	0.511459			77.4	0.0808568
77.5	0.505196			77.5	0.508885			77.5	0.0804132
77.6	0.506629			77.6	0.506721			77.6	0.0801146
77.7	0.506558			77.7	0.504567			77.7	0.0799612
77.8	0.506286			77.8	0.505104			77.8	0.0798927
77.9	0.505895			77.9	0.505126			77.9	0.079885
78	0.505231			78	0.506772			78	0.079935
78.1	0.505462			78.1	0.509622			78.1	0.0802125
78.2	0.506366			78.2	0.511782			78.2	0.0805388
78.3	0.506029			78.3	0.512826			78.3	0.0808916
78.4	0.506084			78.4	0.513928			78.4	0.0811487
78.5	0.504289			78.5	0.515246			78.5	0.0813281
78.6	0.502625			78.6	0.513524			78.6	0.0812079
78.7	0.500128			78.7	0.51198			78.7	0.0807227
78.8	0.498951			78.8	0.509711			78.8	0.0799842
78.9	0.499301			78.9	0.509054			78.9	0.079052
79	0.500458			79	0.508333			79	0.0782219
79.1	0.501378			79.1	0.508162			79.1	0.0776886
79.2	0.502068			79.2	0.508061			79.2	0.0776456
79.3	0.502407			79.3	0.507819			79.3	0.078035
79.4	0.502126			79.4	0.506254			79.4	0.0788042
79.5	0.502723			79.5	0.504515			79.5	0.0797331
79.6	0.503871			79.6	0.504546			79.6	0.0806373
79.7	0.505976			79.7	0.504857			79.7	0.0815732
79.8	0.5075			79.8	0.506299			79.8	0.0824871
79.9	0.507233			79.9	0.508241			79.9	0.0834301
80	0.507513			80	0.509921			80	0.084157
80.1	0.508238			80.1	0.512534			80.1	0.0846207
80.2	0.507836			80.2	0.515531			80.2	0.0847404
80.3	0.507274			80.3	0.518223			80.3	0.0846032
80.4	0.507067			80.4	0.520469			80.4	0.0841501
80.5	0.506996			80.5	0.520644			80.5	0.0835278
80.6	0.504136			80.6	0.519681			80.6	0.082891
80.7	0.502203			80.7	0.518205			80.7	0.0823069
80.8	0.501423			80.8	0.516373			80.8	0.0817511
80.9	0.501835			80.9	0.514621			80.9	0.0813214
81	0.501421			81	0.515197			81	0.0810764
81.1	0.503758			81.1	0.515637			81.1	0.0809068
81.2	0.504898			81.2	0.516034			81.2	0.080871
81.3	0.506888			81.3	0.517698			81.3	0.0810265
81.4	0.507918			81.4	0.519061			81.4	0.0813252
81.5	0.50858			81.5	0.519439			81.5	0.0818266
81.6	0.507478			81.6	0.518144			81.6	0.0825891
81.7	0.508814			81.7	0.51727			81.7	0.0834104
81.8	0.509742			81.8	0.515513			81.8	0.0842328
81.9	0.510497			81.9	0.516327			81.9	0.0849779
82	0.511201			82	0.515387			82	0.0853733
82.1	0.511914			82.1	0.515233			82.1	0.0853754
82.2	0.511083			82.2	0.515309			82.2	0.085193
82.3	0.508495			82.3	0.517078			82.3	0.0847595
82.4	0.503965			82.4	0.516506			82.4	0.0840853
82.5	0.501145			82.5	0.517277			82.5	0.0833362
82.6	0.501673			82.6	0.517226			82.6	0.082529
82.7	0.501663			82.7	0.516906			82.7	0.081635
82.8	0.502221			82.8	0.514987			82.8	0.0807469
82.9	0.504203			82.9	0.514119			82.9	0.0799303
83	0.505645			83	0.512902			83	0.0793398
83.1	0.503899			83.1	0.51367			83.1	0.0789797
83.2	0.503528			83.2	0.514548			83.2	0.0787669
83.3	0.503041			83.3	0.515128			83.3	0.0786785
83.4	0.504453			83.4	0.51474			83.4	0.0786813
83.5	0.504429			83.5	0.515688			83.5	0.0786212
83.6	0.50486			83.6	0.515407			83.6	0.0786261
83.7	0.505775			83.7	0.515974			83.7	0.0785937
83.8	0.506844			83.8	0.516231			83.8	0.078442
83.9	0.506381			83.9	0.517141			83.9	0.0784648
84	0.50622			84	0.516553			84	0.0788899
84.1	0.506136			84.1	0.517336			84.1	0.0794445
84.2	0.504158			84.2	0.517242			84.2	0.0800801
84.3	0.502871			84.3	0.518861			84.3	0.0808125
84.4	0.503181			84.4	0.518969			84.4	0.0814084
84.5	0.50433			84.5	0.520233			84.5	0.0816818
84.6	0.505475			84.6	0.522174			84.6	0.0818076
84.7	0.507534			84.7	0.523206			84.7	0.0819175
84.8	0.508693			84.8	0.522195			84.8	0.0820535
84.9	0.50731			84.9	0.522804			84.9	0.0822069
85	0.506944			85	0.524701			85	0.0823461
85.1	0.506907			85.1	0.524006			85.1	0.0824394
85.2	0.506545			85.2	0.52372			85.2	0.0824549
85.3	0.505375			85.3	0.524038			85.3	0.0825291
85.4	0.505738			85.4	0.525568			85.4	0.0827152
85.5	0.507122			85.5	0.526487			85.5	0.0829972
85.6	0.507406			85.6	0.525476			85.6	0.0834263
85.7	0.507695			85.7	0.524277			85.7	0.0841111
85.8	0.510087			85.8	0.523905			85.8	0.0848684
85.9	0.512563			85.9	0.523368			85.9	0.0854416
86	0.513232			86	0.522513			86	0.0857897
86.1	0.513171			86.1	0.524597			86.1	0.0858799
86.2	0.513494			86.2	0.527065			86.2	0.0855687
86.3	0.511546			86.3	0.529078			86.3	0.0849958
86.4	0.509999			86.4	0.529971			86.4	0.0844984
86.5	0.50858			86.5	0.530128			86.5	0.0840128
86.6	0.508743			86.6	0.528464			86.6	0.0836492
86.7	0.508472			86.7	0.527333			86.7	0.0835652
86.8	0.510604			86.8	0.524982			86.8	0.0837525
86.9	0.511596			86.9	0.523691			86.9	0.0841553
87	0.512771			87	0.522985			87	0.0849664
87.1	0.51387			87.1	0.524656			87.1	0.0861223
87.2	0.515715			87.2	0.525961			87.2	0.0875598
87.3	0.515027			87.3	0.526522			87.3	0.0892155
87.4	0.514387			87.4	0.524944			87.4	0.0910388
87.5	0.512648			87.5	0.523236			87.5	0.0929373
87.6	0.511563			87.6	0.521465			87.6	0.0947704
87.7	0.510167			87.7	0.519775			87.7	0.0964345
87.8	0.510753			87.8	0.520282			87.8	0.0978759
87.9	0.510174			87.9	0.520975			87.9	0.0990872
88	0.510911			88	0.52217			88	0.0999669
88.1	0.511076			88.1	0.523682			88.1	0.1005
88.2	0.512232			88.2	0.525567			88.2	0.100621
88.3	0.512581			88.3	0.52755			88.3	0.100187
88.4	0.514711			88.4	0.52924			88.4	0.0995244
88.5	0.515973			88.5	0.530428			88.5	0.0987935
88.6	0.516362			88.6	0.531238			88.6	0.0979618
88.7	0.5134			88.7	0.531281			88.7	0.0970414
88.8	0.509784			88.8	0.530153			88.8	0.0960802
88.9	0.506699			88.9	0.529689			88.9	0.0948519
89	0.505098			89	0.528802			89	0.0934082
89.1	0.504455			89.1	0.528926			89.1	0.0919915
89.2	0.506915			89.2	0.529132			89.2	0.0906922
89.3	0.509692			89.3	0.530533			89.3	0.0897414
89.4	0.511859			89.4	0.531768			89.4	0.0890565
89.5	0.511428			89.5	0.533279			89.5	0.0887033
89.6	0.511331			89.6	0.533359			89.6	0.088676
89.7	0.511368			89.7	0.534209			89.7	0.0890932
89.8	0.511683			89.8	0.534168			89.8	0.0897223
89.9	0.511577			89.9	0.533996			89.9	0.090545
90	0.511778			90	0.533973			90	0.0915501
90.1	0.510247			90.1	0.534428			90.1	0.0927775
90.2	0.508971			90.2	0.53461			90.2	0.0940567
90.3	0.507269			90.3	0.536349			90.3	0.095393
90.4	0.507248			90.4	0.537213			90.4	0.0964376
90.5	0.508693			90.5	0.537307			90.5	0.0969669
90.6	0.51147			90.6	0.536605			90.6	0.0969038
90.7	0.512589			90.7	0.535782			90.7	0.0964384
90.8	0.514345			90.8	0.533401			90.8	0.0956299
90.9	0.514019			90.9	0.531896			90.9	0.0948276
91	0.512962			91	0.531161			91	0.0939161
91.1	0.512461			91.1	0.531222			91.1	0.0929393
91.2	0.511977			91.2	0.530981			91.2	0.0917589
91.3	0.511757			91.3	0.532147			91.3	0.0903756
91.4	0.512814			91.4	0.533957			91.4	0.0888959
91.5	0.515092			91.5	0.536232			91.5	0.0877413
91.6	0.514369			91.6	0.536937			91.6	0.0869128
91.7	0.514488			91.7	0.536829			91.7	0.0865262
91.8	0.515565			91.8	0.536133			91.8	0.0866625
91.9	0.516185			91.9	0.535646			91.9	0.0871774
92	0.514955			92	0.535132			92	0.0877535
92.1	0.515551			92.1	0.534907			92.1	0.0884145
92.2	0.516343			92.2	0.535726			92.2	0.0889609
92.3	0.515275			92.3	0.535961			92.3	0.0894756
92.4	0.514194			92.4	0.535343			92.4	0.0899865
92.5	0.513568			92.5	0.534286			92.5	0.0904848
92.6	0.515751			92.6	0.534512			92.6	0.0909081
92.7	0.517069			92.7	0.534443			92.7	0.0914186
92.8	0.519041			92.8	0.534752			92.8	0.0917923
92.9	0.519669			92.9	0.535007			92.9	0.092063
93	0.520695			93	0.536017			93	0.0921787
93.1	0.519051			93.1	0.535501			93.1	0.0920529
93.2	0.517018			93.2	0.535773			93.2	0.0918675
93.3	0.515419			93.3	0.535343			93.3	0.0918304
93.4	0.51452			93.4	0.535802			93.4	0.0917657
93.5	0.513358			93.5	0.534618			93.5	0.0918628
93.6	0.512301			93.6	0.536099			93.6	0.0921
93.7	0.513231			93.7	0.535952			93.7	0.0922712
93.8	0.514274			93.8	0.536555			93.8	0.09225
93.9	0.515763			93.9	0.536325			93.9	0.0922194
94	0.518346			94	0.536984			94	0.0921085
94.1	0.522616			94.1	0.536669			94.1	0.0919568
94.2	0.52449			94.2	0.537124			94.2	0.0917705
94.3	0.52461			94.3	0.53828			94.3	0.0917133
94.4	0.524116			94.4	0.53968			94.4	0.0917141
94.5	0.522544			94.5	0.540487			94.5	0.0918076
94.6	0.519938			94.6	0.541807			94.6	0.091968
94.7	0.518272			94.7	0.544287			94.7	0.0921782
94.8	0.517796			94.8	0.544998			94.8	0.0923071
94.9	0.517935			94.9	0.544025			94.9	0.0924879
95	0.518608			95	0.545119			95	0.0928444
95.1	0.519477			95.1	0.544647			95.1	0.0933654
95.2	0.520366			95.2	0.542733			95.2	0.0939543
95.3	0.519862			95.3	0.541486			95.3	0.0945967
95.4	0.519464			95.4	0.540045			95.4	0.095064
95.5	0.519495			95.5	0.538371			95.5	0.095364
95.6	0.519606			95.6	0.538394			95.6	0.0955581
95.7	0.519186			95.7	0.538973			95.7	0.0957938
95.8	0.519329			95.8	0.538628			95.8	0.0959206
95.9	0.519161			95.9	0.540095			95.9	0.0960558
96	0.519151			96	0.541625			96	0.0961255
96.1	0.519485			96.1	0.541275			96.1	0.096165
96.2	0.520444			96.2	0.541804			96.2	0.095924
96.3	0.520849			96.3	0.541935			96.3	0.0956127
96.4	0.521689			96.4	0.542094			96.4	0.0952583
96.5	0.521697			96.5	0.541014			96.5	0.094937
96.6	0.519821			96.6	0.540899			96.6	0.0945692
96.7	0.517443			96.7	0.540553			96.7	0.0943671
96.8	0.51707			96.8	0.541782			96.8	0.094389
96.9	0.514821			96.9	0.542706			96.9	0.0945467
97	0.512563			97	0.543932			97	0.0946572
97.1	0.511042			97.1	0.544942			97.1	0.09471
97.2	0.512794			97.2	0.546902			97.2	0.0947153
97.3	0.514268			97.3	0.548013			97.3	0.0946859
97.4	0.51725			97.4	0.549128			97.4	0.0946553
97.5	0.520702			97.5	0.54975			97.5	0.0946181
97.6	0.524516			97.6	0.550376			97.6	0.0945089
97.7	0.525397			97.7	0.547448			97.7	0.0943575
97.8	0.524314			97.8	0.545188			97.8	0.0941212
97.9	0.523582			97.9	0.543441			97.9	0.0938993
98	0.521603			98	0.541785			98	0.0935798
98.1	0.520519			98.1	0.539893			98.1	0.0932882
98.2	0.520022			98.2	0.539757			98.2	0.0929216
98.3	0.520772			98.3	0.542088			98.3	0.092572
98.4	0.520591			98.4	0.543648			98.4	0.092148
98.5	0.520157			98.5	0.545746			98.5	0.0919566
98.6	0.519031			98.6	0.547469			98.6	0.0919158
98.7	0.517471			98.7	0.54909			98.7	0.0919576
98.8	0.516643			98.8	0.547858			98.8	0.0919804
98.9	0.515498			98.9	0.548293			98.9	0.0920687
99	0.51612			99	0.549747			99	0.0920984
99.1	0.515886			99.1	0.550655			99.1	0.0921408
99.2	0.516083			99.2	0.549705			99.2	0.0921569
99.3	0.516311			99.3	0.548579			99.3	0.0921822
99.4	0.51719			99.4	0.548418			99.4	0.0921765
99.5	0.516998			99.5	0.54778			99.5	0.092231
99.6	0.517724			99.6	0.548092			99.6	0.092357
99.7	0.518468			99.7	0.550039			99.7	0.0926508
99.8	0.518784			99.8	0.551818			99.8	0.0929787
99.9	0.517772			99.9	0.551925			99.9	0.0933939
100	0.516333			100	0.551063			100	0.0937967
100.1	0.51457			100.1	0.549825			100.1	0.0943078
100.2	0.512889			100.2	0.548156			100.2	0.0949485
100.3	0.51179			100.3	0.546285			100.3	0.0957402
100.4	0.512903			100.4	0.545439			100.4	0.0964995
100.5	0.514111			100.5	0.54504			100.5	0.0972606
100.6	0.516393			100.6	0.546264			100.6	0.0979163
100.7	0.517584			100.7	0.548363			100.7	0.0983647
100.8	0.517991			100.8	0.549236			100.8	0.0986575
100.9	0.517266			100.9	0.54768			100.9	0.0989036
101	0.51776			101	0.546739			101	0.0991029
101.1	0.517765			101.1	0.545863			101.1	0.0994277
101.2	0.518805			101.2	0.544125			101.2	0.0999739
101.3	0.518834			101.3	0.545351			101.3	0.10064
101.4	0.519131			101.4	0.547477			101.4	0.101192
101.5	0.518492			101.5	0.549136			101.5	0.101553
101.6	0.519192			101.6	0.549599			101.6	0.101635
101.7	0.519781			101.7	0.550558			101.7	0.101453
101.8	0.520691			101.8	0.551335			101.8	0.101096
101.9	0.521816			101.9	0.552257			101.9	0.100763
102	0.522413			102	0.552278			102	0.100532
102.1	0.520605			102.1	0.552103			102.1	0.100192
102.2	0.517929			102.2	0.553475			102.2	0.0997338
102.3	0.515159			102.3	0.55286			102.3	0.0990925
102.4	0.513488			102.4	0.552165			102.4	0.0982855
102.5	0.513541			102.5	0.551756			102.5	0.0973236
102.6	0.516187			102.6	0.552275			102.6	0.0964925
102.7	0.518658			102.7	0.549934			102.7	0.09588
102.8	0.522215			102.8	0.549427			102.8	0.095622
102.9	0.524756			102.9	0.550107			102.9	0.0957106
103	0.524299			103	0.552229			103	0.0960186
103.1	0.52206			103.1	0.554343			103.1	0.096225
103.2	0.520842			103.2	0.55808			103.2	0.0962724
103.3	0.519467			103.3	0.560947			103.3	0.0962405
103.4	0.519737			103.4	0.5626			103.4	0.0962762
103.5	0.521707			103.5	0.562184			103.5	0.0963674
103.6	0.522066			103.6	0.560751			103.6	0.096632
103.7	0.521112			103.7	0.557919			103.7	0.0970451
103.8	0.520045			103.8	0.555853			103.8	0.097472
103.9	0.518958			103.9	0.554569			103.9	0.0976699
104	0.517403			104	0.55487			104	0.0979033
104.1	0.516728			104.1	0.555033			104.1	0.0980335
104.2	0.515911			104.2	0.555563			104.2	0.0980068
104.3	0.51568			104.3	0.554212			104.3	0.097771
104.4	0.514582			104.4	0.552725			104.4	0.0975841
104.5	0.515384			104.5	0.550792			104.5	0.097287
104.6	0.51692			104.6	0.549713			104.6	0.0970522
104.7	0.520719			104.7	0.550795			104.7	0.0970457
104.8	0.524147			104.8	0.554224			104.8	0.0973169
104.9	0.526488			104.9	0.557594			104.9	0.0977567
105	0.528085			105	0.559369			105	0.0984293
105.1	0.528373			105.1	0.560005			105.1	0.0993295
105.2	0.528343			105.2	0.56074			105.2	0.100295
105.3	0.527545			105.3	0.559261			105.3	0.101156
105.4	0.525547			105.4	0.556759			105.4	0.101846
105.5	0.522628			105.5	0.555418			105.5	0.102262
105.6	0.520671			105.6	0.555139			105.6	0.102332
105.7	0.51835			105.7	0.553283			105.7	0.102064
105.8	0.517655			105.8	0.552883			105.8	0.101594
105.9	0.518243			105.9	0.553253			105.9	0.100794
106	0.520084			106	0.554072			106	0.099597
106.1	0.521907			106.1	0.556167			106.1	0.098166
106.2	0.524285			106.2	0.557798			106.2	0.0966336
106.3	0.525903			106.3	0.558588			106.3	0.0949607
106.4	0.52681			106.4	0.558844			106.4	0.093484
106.5	0.525618			106.5	0.558683			106.5	0.0924865
106.6	0.523011			106.6	0.556668			106.6	0.0918815
106.7	0.519905			106.7	0.55653			106.7	0.0915783
106.8	0.51764			106.8	0.556954			106.8	0.0916843
106.9	0.517242			106.9	0.557394			106.9	0.0921358
107	0.517597			107	0.557085			107	0.0925707
107.1	0.519087			107.1	0.559202			107.1	0.0929544
107.2	0.519276			107.2	0.559667			107.2	0.0933023
107.3	0.519356			107.3	0.560149			107.3	0.0936495
107.4	0.518435			107.4	0.559505			107.4	0.0939165
107.5	0.519365			107.5	0.560285			107.5	0.094316
107.6	0.519863			107.6	0.56005			107.6	0.0948208
107.7	0.520211			107.7	0.559927			107.7	0.0953663
107.8	0.519028			107.8	0.559845			107.8	0.0957105
107.9	0.517996			107.9	0.560551			107.9	0.0959429
108	0.516917			108	0.560724			108	0.0960132
108.1	0.515638			108.1	0.560419			108.1	0.0960416
108.2	0.515083			108.2	0.560646			108.2	0.0962117
108.3	0.514897			108.3	0.560089			108.3	0.0966729
108.4	0.516144			108.4	0.560471			108.4	0.0972704
108.5	0.515767			108.5	0.561061			108.5	0.0979983
108.6	0.516952			108.6	0.561805			108.6	0.0988873
108.7	0.518103			108.7	0.562444			108.7	0.0997706
108.8	0.519577			108.8	0.564053			108.8	0.100415
108.9	0.520507			108.9	0.564931			108.9	0.100769
109	0.522594			109	0.564854			109	0.100845
109.1	0.523657			109.1	0.56528			109.1	0.10072
109.2	0.524131			109.2	0.564425			109.2	0.100517
109.3	0.524362			109.3	0.563647			109.3	0.100459
109.4	0.524524			109.4	0.562416			109.4	0.100532
109.5	0.523055			109.5	0.561853			109.5	0.100651
109.6	0.521288			109.6	0.560963			109.6	0.10077
109.7	0.522614			109.7	0.561093			109.7	0.100993
109.8	0.525058			109.8	0.560426			109.8	0.10133
109.9	0.525614			109.9	0.559711			109.9	0.101898
110	0.526433			110	0.559988			110	0.1027
110.1	0.526245			110.1	0.558905			110.1	0.103487
110.2	0.524871			110.2	0.558161			110.2	0.104075
110.3	0.522457			110.3	0.55737			110.3	0.104532
110.4	0.521487			110.4	0.558599			110.4	0.104806
110.5	0.521925			110.5	0.559047			110.5	0.104847
110.6	0.523648			110.6	0.561891			110.6	0.104678
110.7	0.524271			110.7	0.564718			110.7	0.104248
110.8	0.524155			110.8	0.568474			110.8	0.103609
110.9	0.525037			110.9	0.571013			110.9	0.102947
111	0.52563			111	0.572121			111	0.102406
111.1	0.5263			111.1	0.570902			111.1	0.102048
111.2	0.526716			111.2	0.569284			111.2	0.101924
111.3	0.527229			111.3	0.56792			111.3	0.10185
111.4	0.525664			111.4	0.567441			111.4	0.101832
111.5	0.524123			111.5	0.566879			111.5	0.101901
111.6	0.523292			111.6	0.566329			111.6	0.102007
111.7	0.522837			111.7	0.566262			111.7	0.102108
111.8	0.523672			111.8	0.567097			111.8	0.102095
111.9	0.523331			111.9	0.566931			111.9	0.101852
112	0.523158			112	0.56695			112	0.101486
112.1	0.523006			112.1	0.56695			112.1	0.101222
112.2	0.522985			112.2	0.565635			112.2	0.101028
112.3	0.521122			112.3	0.562397			112.3	0.101129
112.4	0.520262			112.4	0.559605			112.4	0.101516
112.5	0.51952			112.5	0.557664			112.5	0.101965
112.6	0.518391			112.6	0.558095			112.6	0.10228
112.7	0.516625			112.7	0.560323			112.7	0.102474
112.8	0.518731			112.8	0.561914			112.8	0.10251
112.9	0.523209			112.9	0.563007			112.9	0.102386
113	0.526479			113	0.564778			113	0.10221
113.1	0.527293			113.1	0.565799			113.1	0.101959
113.2	0.528454			113.2	0.565974			113.2	0.101752
113.3	0.5268			113.3	0.566068			113.3	0.101601
113.4	0.52398			113.4	0.566287			113.4	0.101505
113.5	0.521832			113.5	0.566778			113.5	0.10142
113.6	0.522949			113.6	0.566723			113.6	0.101411
113.7	0.524983			113.7	0.566889			113.7	0.101548
113.8	0.527252			113.8	0.567847			113.8	0.10185
113.9	0.528429			113.9	0.568986			113.9	0.102328
114	0.528551			114	0.569664			114	0.102911
114.1	0.529397			114.1	0.569496			114.1	0.103678
114.2	0.529721			114.2	0.570037			114.2	0.104554
114.3	0.529646			114.3	0.569164			114.3	0.105366
114.4	0.530221			114.4	0.568598			114.4	0.105915
114.5	0.531012			114.5	0.569863			114.5	0.106178
114.6	0.530114			114.6	0.573246			114.6	0.106187
114.7	0.528955			114.7	0.575412			114.7	0.105926
114.8	0.526777			114.8	0.576361			114.8	0.105482
114.9	0.525081			114.9	0.57603			114.9	0.104864
115	0.525028			115	0.574516			115	0.104141
115.1	0.526489			115.1	0.571547			115.1	0.103348
115.2	0.526138			115.2	0.569956			115.2	0.102403
115.3	0.526963			115.3	0.571277			115.3	0.10138
115.4	0.527236			115.4	0.573643			115.4	0.1006
115.5	0.527121			115.5	0.575175			115.5	0.100228
115.6	0.525491			115.6	0.576583			115.6	0.100135
115.7	0.524021			115.7	0.576823			115.7	0.100467
115.8	0.52441			115.8	0.575759			115.8	0.101216
115.9	0.525918			115.9	0.574989			115.9	0.102374
116	0.52702			116	0.573215			116	0.103789
116.1	0.528121			116.1	0.572056			116.1	0.105255
116.2	0.529567			116.2	0.570706			116.2	0.106526
116.3	0.52946			116.3	0.570315			116.3	0.107571
116.4	0.528058			116.4	0.570558			116.4	0.108243
116.5	0.527006			116.5	0.570819			116.5	0.108447
116.6	0.525573			116.6	0.569488			116.6	0.108224
116.7	0.527309			116.7	0.568402			116.7	0.107666
116.8	0.528724			116.8	0.568081			116.8	0.106809
116.9	0.530319			116.9	0.56935			116.9	0.105705
117	0.530213			117	0.570786			117	0.104388
117.1	0.530131			117.1	0.570885			117.1	0.103125
117.2	0.526521			117.2	0.571111			117.2	0.102084
117.3	0.523693			117.3	0.572134			117.3	0.1013
117.4	0.522168			117.4	0.572249			117.4	0.100653
117.5	0.522831			117.5	0.57262			117.5	0.100272
117.6	0.524489			117.6	0.573738			117.6	0.100113
117.7	0.527236			117.7	0.575796			117.7	0.100166
117.8	0.529673			117.8	0.575148			117.8	0.100309
117.9	0.530594			117.9	0.572744			117.9	0.100628
118	0.53089			118	0.570885			118	0.101157
118.1	0.528698			118.1	0.5712			118.1	0.10178
118.2	0.528071			118.2	0.571068			118.2	0.102409
118.3	0.528387			118.3	0.571925			118.3	0.10312
118.4	0.528523			118.4	0.5738			118.4	0.103876
118.5	0.526689			118.5	0.575271			118.5	0.104525
118.6	0.526			118.6	0.576302			118.6	0.105019
118.7	0.52567			118.7	0.577072			118.7	0.105333
118.8	0.525228			118.8	0.577928			118.8	0.105376
118.9	0.526053			118.9	0.57768			118.9	0.105149
119	0.527601			119	0.577787			119	0.104844
119.1	0.529938			119.1	0.577673			119.1	0.104549
119.2	0.530709			119.2	0.577683			119.2	0.104202
119.3	0.529938			119.3	0.57705			119.3	0.103901
119.4	0.528233			119.4	0.575645			119.4	0.103741
119.5	0.526665			119.5	0.574984			119.5	0.103611
119.6	0.524382			119.6	0.575822			119.6	0.103503
119.7	0.523764			119.7	0.575873			119.7	0.103513
119.8	0.523428			119.8	0.576182			119.8	0.103626
119.9	0.522311			119.9	0.575316			119.9	0.10369
120	0.522802			120	0.573697			120	0.103756
120.1	0.523824			120.1	0.571525			120.1	0.103976
120.2	0.523858			120.2	0.571772			120.2	0.104354
120.3	0.524571			120.3	0.57269			120.3	0.104659
120.4	0.5263			120.4	0.575334			120.4	0.104945
120.5	0.52703			120.5	0.578586			120.5	0.105119
120.6	0.528809			120.6	0.579626			120.6	0.105008
120.7	0.529716			120.7	0.577591			120.7	0.104661
120.8	0.530229			120.8	0.576687			120.8	0.104324
120.9	0.531017			120.9	0.576764			120.9	0.103935
121	0.531234			121	0.577258			121	0.103614
121.1	0.530173			121.1	0.578265			121.1	0.103296
121.2	0.530263			121.2	0.580505			121.2	0.102992
121.3	0.52959			121.3	0.580002			121.3	0.102637
121.4	0.528967			121.4	0.578623			121.4	0.1024
121.5	0.529637			121.5	0.576162			121.5	0.102245
121.6	0.531414			121.6	0.574214			121.6	0.102393
121.7	0.532815			121.7	0.572259			121.7	0.102752
121.8	0.533798			121.8	0.570749			121.8	0.103368
121.9	0.533643			121.9	0.571392			121.9	0.10419
122	0.53235			122	0.57236			122	0.105023
122.1	0.529331			122.1	0.573705			122.1	0.105532
122.2	0.524624			122.2	0.575065			122.2	0.105747
122.3	0.521556			122.3	0.57671			122.3	0.105547
122.4	0.521095			122.4	0.576684			122.4	0.104881
122.5	0.520367			122.5	0.574811			122.5	0.103866
122.6	0.520135			122.6	0.574229			122.6	0.102681
122.7	0.521379			122.7	0.572076			122.7	0.101318
122.8	0.524451			122.8	0.571485			122.8	0.099924
122.9	0.526148			122.9	0.570353			122.9	0.0983808
123	0.527964			123	0.571213			123	0.0969728
123.1	0.530228			123.1	0.570605			123.1	0.095835
123.2	0.532104			123.2	0.571715			123.2	0.0952081
123.3	0.530961			123.3	0.572482			123.3	0.0951868
123.4	0.52951			123.4	0.573741			123.4	0.0960882
123.5	0.529958			123.5	0.574583			123.5	0.0974965
123.6	0.53145			123.6	0.575364			123.6	0.0992106
123.7	0.532666			123.7	0.577206			123.7	0.100862
123.8	0.532947			123.8	0.578695			123.8	0.10229
123.9	0.533272			123.9	0.579613			123.9	0.10332
124	0.532242			124	0.580133			124	0.104102
124.1	0.530682			124.1	0.580714			124.1	0.104735
124.2	0.530292			124.2	0.579688			124.2	0.105294
124.3	0.531857			124.3	0.577193			124.3	0.105791
124.4	0.532599			124.4	0.575427			124.4	0.106068
124.5	0.53352			124.5	0.574677			124.5	0.106117
124.6	0.534206			124.6	0.573894			124.6	0.105887
124.7	0.534358			124.7	0.573794			124.7	0.105396
124.8	0.5336			124.8	0.575308			124.8	0.104773
124.9	0.532647			124.9	0.577456			124.9	0.104184
125	0.531484			125	0.578993			125	0.10369
125.1	0.529566			125.1	0.579643			125.1	0.103354
125.2	0.526182			125.2	0.580361			125.2	0.103202
125.3	0.524648			125.3	0.581409			125.3	0.10294
125.4	0.524355			125.4	0.580835			125.4	0.1024
125.5	0.526076			125.5	0.58087			125.5	0.101585
125.6	0.528279			125.6	0.581736			125.6	0.100623
125.7	0.530395			125.7	0.583914			125.7	0.0996317
125.8	0.531643			125.8	0.58554			125.8	0.0988469
125.9	0.530026			125.9	0.587671			125.9	0.0985069
126	0.527773			126	0.589003			126	0.0985906
126.1	0.526916			126.1	0.590404			126.1	0.0989565
126.2	0.526762			126.2	0.589451			126.2	0.0995148
126.3	0.526344			126.3	0.585804			126.3	0.100328
126.4	0.528771			126.4	0.582016			126.4	0.101247
126.5	0.5297			126.5	0.579873			126.5	0.102134
126.6	0.529008			126.6	0.579082			126.6	0.103022
126.7	0.529186			126.7	0.577283			126.7	0.10392
126.8	0.529138			126.8	0.579077			126.8	0.104793
126.9	0.529085			126.9	0.581213			126.9	0.105772
127	0.530636			127	0.581801			127	0.10687
127.1	0.531975			127.1	0.582534			127.1	0.107793
127.2	0.532504			127.2	0.584353			127.2	0.108521
127.3	0.533052			127.3	0.585285			127.3	0.109051
127.4	0.534008			127.4	0.585824			127.4	0.109164
127.5	0.533089			127.5	0.586136			127.5	0.109026
127.6	0.531			127.6	0.584209			127.6	0.108924
127.7	0.529847			127.7	0.583764			127.7	0.109082
127.8	0.530252			127.8	0.583813			127.8	0.109455
127.9	0.530016			127.9	0.584202			127.9	0.11018
128	0.530466			128	0.585201			128	0.111054
128.1	0.533057			128.1	0.587102			128.1	0.111787
128.2	0.534696			128.2	0.588381			128.2	0.112078
128.3	0.533522			128.3	0.589607			128.3	0.111889
128.4	0.53186			128.4	0.589662			128.4	0.11142
128.5	0.530538			128.5	0.589671			128.5	0.110874
128.6	0.52868			128.6	0.589285			128.6	0.110601
128.7	0.528397			128.7	0.589874			128.7	0.110632
128.8	0.530109			128.8	0.588148			128.8	0.110808
128.9	0.531077			128.9	0.587902			128.9	0.110883
129	0.53245			129	0.585883			129	0.110942
129.1	0.533934			129.1	0.584515			129.1	0.110815
129.2	0.53428			129.2	0.58203			129.2	0.110561
129.3	0.534224			129.3	0.581			129.3	0.110648
129.4	0.534434			129.4	0.579946			129.4	0.111169
129.5	0.533852			129.5	0.580843			129.5	0.11211
129.6	0.532067			129.6	0.582968			129.6	0.113348
129.7	0.529898			129.7	0.58499			129.7	0.114702
129.8	0.527951			129.8	0.586599			129.8	0.115583
129.9	0.525872			129.9	0.587241			129.9	0.115862
130	0.524178			130	0.587606			130	0.115572
130.1	0.524855			130.1	0.587352			130.1	0.114921
130.2	0.524785			130.2	0.587287			130.2	0.113985
130.3	0.525629			130.3	0.587468			130.3	0.112965
130.4	0.525927			130.4	0.587221			130.4	0.111962
130.5	0.526447			130.5	0.586119			130.5	0.110877
130.6	0.524018			130.6	0.584817			130.6	0.109734
130.7	0.525051			130.7	0.585326			130.7	0.108701
130.8	0.524279			130.8	0.586682			130.8	0.107819
130.9	0.525278			130.9	0.587431			130.9	0.107136
131	0.525965			131	0.589071			131	0.106703
131.1	0.529642			131.1	0.589944			131.1	0.106545
131.2	0.531214			131.2	0.58889			131.2	0.106513
131.3	0.53213			131.3	0.586923			131.3	0.106683
131.4	0.532878			131.4	0.586311			131.4	0.106985
131.5	0.533151			131.5	0.586309			131.5	0.107328
131.6	0.531098			131.6	0.585917			131.6	0.107621
131.7	0.529748			131.7	0.58435			131.7	0.107953
131.8	0.529958			131.8	0.585142			131.8	0.108312
131.9	0.530403			131.9	0.587537			131.9	0.108632
132	0.530401			132	0.589209			132	0.108757
132.1	0.530075			132.1	0.590445			132.1	0.108646
132.2	0.529897			132.2	0.592668			132.2	0.108449
132.3	0.529269			132.3	0.592822			132.3	0.108435
132.4	0.528811			132.4	0.591104			132.4	0.108699
132.5	0.527925			132.5	0.589701			132.5	0.109324
132.6	0.529258			132.6	0.589756			132.6	0.110207
132.7	0.529747			132.7	0.590311			132.7	0.111227
132.8	0.531471			132.8	0.591055			132.8	0.112088
132.9	0.532852			132.9	0.591525			132.9	0.112845
133	0.534229			133	0.591723			133	0.11345
133.1	0.534103			133.1	0.591506			133.1	0.11399
133.2	0.533836			133.2	0.591426			133.2	0.114337
133.3	0.532944			133.3	0.591768			133.3	0.114407
133.4	0.532405			133.4	0.59391			133.4	0.11406
133.5	0.532584			133.5	0.594061			133.5	0.113338
133.6	0.533753			133.6	0.593485			133.6	0.11228
133.7	0.534804			133.7	0.592638			133.7	0.110922
133.8	0.534871			133.8	0.590821			133.8	0.109263
133.9	0.53453			133.9	0.587869			133.9	0.107462
134	0.533677			134	0.586608			134	0.105825
134.1	0.532252			134.1	0.586222			134.1	0.10455
134.2	0.53223			134.2	0.586351			134.2	0.103529
134.3	0.533731			134.3	0.587745			134.3	0.10292
134.4	0.534195			134.4	0.588227			134.4	0.102633
134.5	0.533879			134.5	0.588669			134.5	0.102524
134.6	0.533234			134.6	0.589362			134.6	0.102628
134.7	0.532337			134.7	0.590011			134.7	0.103203
134.8	0.530026			134.8	0.591021			134.8	0.104021
134.9	0.529385			134.9	0.593343			134.9	0.104847
135	0.530275			135	0.594827			135	0.105606
135.1	0.530866			135.1	0.595129			135.1	0.106206
135.2	0.530767			135.2	0.594663			135.2	0.1065
135.3	0.530039			135.3	0.593609			135.3	0.106726
135.4	0.528592			135.4	0.591965			135.4	0.107126
135.5	0.527978			135.5	0.592042			135.5	0.107579
135.6	0.528745			135.6	0.592879			135.6	0.107993
135.7	0.529402			135.7	0.592711			135.7	0.108474
135.8	0.530783			135.8	0.592062			135.8	0.108966
135.9	0.532515			135.9	0.592136			135.9	0.109475
136	0.533888			136	0.591615			136	0.110099
136.1	0.535129			136.1	0.591833			136.1	0.110942
136.2	0.535384			136.2	0.59329			136.2	0.111883
136.3	0.535534			136.3	0.593653			136.3	0.11296
136.4	0.535332			136.4	0.592459			136.4	0.114151
136.5	0.53458			136.5	0.590855			136.5	0.115331
136.6	0.532803			136.6	0.589577			136.6	0.116263
136.7	0.532926			136.7	0.588343			136.7	0.116878
136.8	0.533893			136.8	0.588463			136.8	0.117208
136.9	0.534776			136.9	0.589818			136.9	0.117232
137	0.5347			137	0.592065			137	0.117049
137.1	0.534719			137.1	0.595001			137.1	0.116792
137.2	0.534756			137.2	0.598532			137.2	0.116509
137.3	0.534578			137.3	0.600592			137.3	0.116036
137.4	0.535381			137.4	0.602908			137.4	0.115542
137.5	0.535358			137.5	0.604368			137.5	0.11499
137.6	0.537608			137.6	0.603543			137.6	0.114406
137.7	0.539177			137.7	0.602455			137.7	0.113846
137.8	0.539444			137.8	0.601173			137.8	0.113289
137.9	0.538993			137.9	0.598575			137.9	0.112703
138	0.539798			138	0.59501			138	0.112074
138.1	0.538362			138.1	0.591882			138.1	0.111477
138.2	0.535919			138.2	0.589601			138.2	0.110919
138.3	0.534965			138.3	0.590421			138.3	0.11063
138.4	0.534772			138.4	0.591965			138.4	0.110461
138.5	0.534081			138.5	0.594644			138.5	0.110493
138.6	0.534001			138.6	0.596113			138.6	0.110614
138.7	0.534372			138.7	0.596562			138.7	0.11091
138.8	0.534429			138.8	0.595744			138.8	0.111275
138.9	0.532429			138.9	0.596746			138.9	0.111543
139	0.531416			139	0.597225			139	0.11185
139.1	0.531112			139.1	0.596424			139.1	0.112221
139.2	0.531365			139.2	0.59463			139.2	0.1126
139.3	0.531379			139.3	0.594041			139.3	0.112836
139.4	0.532797			139.4	0.592458			139.4	0.113136
139.5	0.53389			139.5	0.591263			139.5	0.11328
139.6	0.535048			139.6	0.59232			139.6	0.113093
139.7	0.535159			139.7	0.59546			139.7	0.112791
139.8	0.533929			139.8	0.596772			139.8	0.112398
139.9	0.533003			139.9	0.597898			139.9	0.112125
140	0.531657			140	0.597806			140	0.112071
140.1	0.530322			140.1	0.598333			140.1	0.112428
140.2	0.529835			140.2	0.597676			140.2	0.11285
140.3	0.531123			140.3	0.596387			140.3	0.113391
140.4	0.531308			140.4	0.594491			140.4	0.113896
140.5	0.532194			140.5	0.59418			140.5	0.114291
140.6	0.532976			140.6	0.593972			140.6	0.114617
140.7	0.533419			140.7	0.591981			140.7	0.114887
140.8	0.532647			140.8	0.591762			140.8	0.115245
140.9	0.531962			140.9	0.592223			140.9	0.115589
141	0.531203			141	0.592641			141	0.115827
141.1	0.529673			141.1	0.592433			141.1	0.11587
141.2	0.528331			141.2	0.593349			141.2	0.115861
141.3	0.528812			141.3	0.594127			141.3	0.115833
141.4	0.530697			141.4	0.594503			141.4	0.115803
141.5	0.533067			141.5	0.594521			141.5	0.116076
141.6	0.533817			141.6	0.595986			141.6	0.116614
141.7	0.532797			141.7	0.59743			141.7	0.117426
141.8	0.531349			141.8	0.596826			141.8	0.118317
141.9	0.530244			141.9	0.596077			141.9	0.119227
142	0.529007			142	0.597103			142	0.11992
142.1	0.529907			142.1	0.596481			142.1	0.120438
142.2	0.532925			142.2	0.595086			142.2	0.120871
142.3	0.534676			142.3	0.595036			142.3	0.12124
142.4	0.536291			142.4	0.594941			142.4	0.121674
142.5	0.538386			142.5	0.594097			142.5	0.122091
142.6	0.538538			142.6	0.593406			142.6	0.122436
142.7	0.538278			142.7	0.594963			142.7	0.122451
142.8	0.538065			142.8	0.597132			142.8	0.12205
142.9	0.536083			142.9	0.598621			142.9	0.121184
143	0.533537			143	0.597799			143	0.120186
143.1	0.53175			143.1	0.595987			143.1	0.119144
143.2	0.530122			143.2	0.594072			143.2	0.118038
143.3	0.528102			143.3	0.592907			143.3	0.116929
143.4	0.528239			143.4	0.592412			143.4	0.115887
143.5	0.52752			143.5	0.59359			143.5	0.114776
143.6	0.52906			143.6	0.59406			143.6	0.113652
143.7	0.531659			143.7	0.593332			143.7	0.112815
143.8	0.534215			143.8	0.59138			143.8	0.112234
143.9	0.53451			143.9	0.589444			143.9	0.111912
144	0.534541			144	0.588085			144	0.111871
144.1	0.532987			144.1	0.590088			144.1	0.112049
144.2	0.531484			144.2	0.592604			144.2	0.112276
144.3	0.531415			144.3	0.594094			144.3	0.11264
144.4	0.532219			144.4	0.596033			144.4	0.113038
144.5	0.532608			144.5	0.597158			144.5	0.11334
144.6	0.532541			144.6	0.596717			144.6	0.113543
144.7	0.530554			144.7	0.595799			144.7	0.113603
144.8	0.528777			144.8	0.5959			144.8	0.113604
144.9	0.527827			144.9	0.595551			144.9	0.113475
145	0.527545			145	0.594991			145	0.113211
145.1	0.53			145.1	0.595483			145.1	0.112892
145.2	0.532551			145.2	0.597432			145.2	0.112636
145.3	0.534476			145.3	0.598912			145.3	0.112387
145.4	0.53479			145.4	0.599949			145.4	0.112321
145.5	0.536106			145.5	0.599934			145.5	0.112519
145.6	0.535421			145.6	0.598938			145.6	0.11273
145.7	0.535398			145.7	0.596834			145.7	0.112924
145.8	0.535365			145.8	0.595964			145.8	0.113171
145.9	0.535289			145.9	0.594934			145.9	0.113423
146	0.535497			146	0.595398			146	0.113688
146.1	0.536562			146.1	0.595288			146.1	0.114195
146.2	0.53778			146.2	0.595033			146.2	0.114832
146.3	0.537023			146.3	0.59421			146.3	0.115398
146.4	0.53694			146.4	0.593756			146.4	0.115679
146.5	0.535002			146.5	0.593409			146.5	0.115641
146.6	0.531627			146.6	0.594386			146.6	0.115198
146.7	0.530043			146.7	0.596573			146.7	0.114524
146.8	0.532044			146.8	0.598088			146.8	0.113756
146.9	0.534704			146.9	0.600532			146.9	0.113211
147	0.53773			147	0.602603			147	0.112883
147.1	0.540996			147.1	0.603964			147.1	0.112863
147.2	0.542296			147.2	0.603638			147.2	0.113102
147.3	0.542028			147.3	0.604099			147.3	0.113584
147.4	0.541205			147.4	0.60242			147.4	0.114214
147.5	0.540092			147.5	0.601362			147.5	0.114973
147.6	0.537529			147.6	0.600043			147.6	0.115944
147.7	0.534688			147.7	0.598944			147.7	0.11706
147.8	0.532612			147.8	0.597811			147.8	0.118315
147.9	0.530161			147.9	0.598168			147.9	0.119699
148	0.529083			148	0.597959			148	0.121022
148.1	0.529456			148.1	0.59767			148.1	0.122039
148.2	0.530107			148.2	0.597627			148.2	0.122691
148.3	0.529992			148.3	0.597936			148.3	0.123225
148.4	0.530776			148.4	0.59823			148.4	0.123608
148.5	0.533124			148.5	0.599475			148.5	0.124026
148.6	0.535836			148.6	0.599966			148.6	0.124297
148.7	0.539291			148.7	0.60153			148.7	0.124399
148.8	0.542221			148.8	0.602063			148.8	0.124176
148.9	0.542587			148.9	0.602735			148.9	0.123633
149	0.540579			149	0.601661			149	0.122838
149.1	0.538207			149.1	0.602182			149.1	0.122118
149.2	0.535091			149.2	0.602843			149.2	0.121559
149.3	0.532501			149.3	0.603668			149.3	0.120936
149.4	0.531815			149.4	0.604976			149.4	0.120181
149.5	0.531562			149.5	0.606593			149.5	0.119248
149.6	0.532373			149.6	0.606908			149.6	0.118178
149.7	0.53332			149.7	0.60513			149.7	0.117076
149.8	0.534368			149.8	0.603463			149.8	0.116095
149.9	0.535867			149.9	0.602264			149.9	0.115468
150	0.53709			150	0.60306			150	0.115316
150.1	0.537449			150.1	0.605474			150.1	0.11564
150.2	0.536729			150.2	0.607307			150.2	0.116202
150.3	0.53639			150.3	0.607455			150.3	0.116901
150.4	0.535653			150.4	0.606652			150.4	0.117488
150.5	0.536474			150.5	0.604673			150.5	0.117946
150.6	0.535887			150.6	0.601972			150.6	0.118332
150.7	0.537472			150.7	0.60102			150.7	0.118728
150.8	0.538431			150.8	0.602933			150.8	0.119316
150.9	0.539434			150.9	0.604366			150.9	0.119999
151	0.537416			151	0.605229			151	0.120524
151.1	0.538138			151.1	0.605675			151.1	0.120596
151.2	0.538442			151.2	0.605983			151.2	0.120259
151.3	0.539598			151.3	0.604581			151.3	0.119524
151.4	0.539991			151.4	0.603427			151.4	0.118624
151.5	0.541432			151.5	0.603453			151.5	0.117804
151.6	0.541531			151.6	0.603921			151.6	0.117253
151.7	0.540338			151.7	0.605054			151.7	0.117115
151.8	0.538293			151.8	0.605329			151.8	0.117299
151.9	0.537054			151.9	0.605142			151.9	0.117749
152	0.536817			152	0.604787			152	0.118329
152.1	0.536049			152.1	0.60412			152.1	0.118897
152.2	0.536141			152.2	0.602908			152.2	0.119276
152.3	0.538469			152.3	0.602369			152.3	0.11943
152.4	0.540603			152.4	0.603101			152.4	0.119408
152.5	0.543182			152.5	0.603448			152.5	0.119252
152.6	0.545781			152.6	0.602926			152.6	0.119053
152.7	0.545767			152.7	0.603081			152.7	0.118643
152.8	0.542508			152.8	0.604462			152.8	0.118129
152.9	0.538887			152.9	0.606438			152.9	0.117532
153	0.533522			153	0.605338			153	0.117058
153.1	0.529799			153.1	0.605673			153.1	0.116834
153.2	0.52872			153.2	0.605658			153.2	0.117118
153.3	0.529872			153.3	0.606172			153.3	0.117776
153.4	0.531205			153.4	0.604957			153.4	0.11861
153.5	0.533752			153.5	0.607282			153.5	0.119462
153.6	0.534759			153.6	0.608731			153.6	0.120169
153.7	0.534724			153.7	0.609844			153.7	0.120614
153.8	0.534222			153.8	0.609567			153.8	0.120772
153.9	0.53501			153.9	0.610086			153.9	0.12077
154	0.535449			154	0.608181			154	0.12064
154.1	0.536939			154.1	0.606421			154.1	0.120427
154.2	0.539086			154.2	0.603441			154.2	0.120199
154.3	0.5405			154.3	0.601521			154.3	0.120011
154.4	0.539642			154.4	0.598104			154.4	0.119931
154.5	0.53965			154.5	0.598387			154.5	0.119843
154.6	0.538759			154.6	0.598953			154.6	0.119762
154.7	0.538303			154.7	0.600701			154.7	0.119776
154.8	0.537787			154.8	0.602547			154.8	0.119962
154.9	0.538497			154.9	0.605353			154.9	0.120225
155	0.538303			155	0.606216			155	0.120566
155.1	0.537744			155.1	0.607863			155.1	0.120806
155.2	0.535936			155.2	0.608123			155.2	0.120795
155.3	0.534842			155.3	0.60824			155.3	0.12051
155.4	0.53328			155.4	0.607088			155.4	0.120062
155.5	0.532615			155.5	0.606482			155.5	0.119572
155.6	0.534662			155.6	0.604141			155.6	0.119203
155.7	0.536953			155.7	0.602637			155.7	0.11902
155.8	0.539128			155.8	0.600837			155.8	0.118995
155.9	0.540978			155.9	0.60291			155.9	0.119181
156	0.541781			156	0.60528			156	0.119627
156.1	0.540377			156.1	0.608602			156.1	0.12033
156.2	0.539498			156.2	0.611061			156.2	0.12128
156.3	0.538246			156.3	0.611204			156.3	0.122344
156.4	0.537385			156.4	0.609039			156.4	0.123335
156.5	0.537362			156.5	0.606706			156.5	0.124136
156.6	0.538223			156.6	0.605566			156.6	0.124676
156.7	0.539639			156.7	0.604343			156.7	0.124982
156.8	0.540578			156.8	0.605634			156.8	0.125155
156.9	0.540193			156.9	0.606974			156.9	0.125172
157	0.539207			157	0.607231			157	0.124923
157.1	0.537924			157.1	0.6056			157.1	0.124567
157.2	0.536475			157.2	0.605645			157.2	0.124129
157.3	0.534473			157.3	0.604521			157.3	0.123588
157.4	0.534673			157.4	0.603139			157.4	0.122981
157.5	0.535973			157.5	0.60259			157.5	0.122386
157.6	0.536404			157.6	0.603319			157.6	0.121804
157.7	0.535161			157.7	0.60329			157.7	0.121263
157.8	0.534822			157.8	0.603875			157.8	0.120803
157.9	0.533163			157.9	0.60471			157.9	0.12046
158	0.531656			158	0.603625			158	0.120265
158.1	0.530321			158.1	0.600342			158.1	0.120037
158.2	0.530698			158.2	0.598118			158.2	0.119657
158.3	0.531664			158.3	0.597647			158.3	0.119171
158.4	0.532829			158.4	0.597834			158.4	0.118743
158.5	0.533652			158.5	0.598425			158.5	0.118494
158.6	0.53461			158.6	0.600706			158.6	0.118547
158.7	0.535067			158.7	0.602356			158.7	0.11895
158.8	0.533858			158.8	0.603018			158.8	0.119686
158.9	0.534527			158.9	0.603006			158.9	0.120693
159	0.533761			159	0.60444			159	0.12177
159.1	0.533282			159.1	0.607008			159.1	0.122846
159.2	0.532177			159.2	0.608441			159.2	0.123928
159.3	0.533353			159.3	0.608309			159.3	0.12492
159.4	0.533817			159.4	0.607344			159.4	0.125703
159.5	0.535968			159.5	0.606704			159.5	0.12636
159.6	0.539636			159.6	0.6043			159.6	0.12688
159.7	0.544075			159.7	0.603885			159.7	0.127332
159.8	0.545818			159.8	0.603458			159.8	0.127649
159.9	0.546729			159.9	0.603842			159.9	0.127713
160	0.545866			160	0.604344			160	0.127617
160.1	0.543099			160.1	0.606605			160.1	0.127522
160.2	0.540282			160.2	0.607699			160.2	0.127475
160.3	0.539187			160.3	0.608738			160.3	0.12755
160.4	0.537982			160.4	0.60882			160.4	0.127787
160.5	0.538901			160.5	0.609096			160.5	0.128056
160.6	0.540844			160.6	0.607985			160.6	0.128354
160.7	0.54226			160.7	0.608337			160.7	0.128582
160.8	0.542254			160.8	0.608821			160.8	0.128754
160.9	0.542096			160.9	0.610436			160.9	0.128804
161	0.538917			161	0.611001			161	0.12869
161.1	0.534836			161.1	0.611089			161.1	0.12832
161.2	0.532337			161.2	0.609699			161.2	0.127705
161.3	0.531598			161.3	0.60852			161.3	0.126982
161.4	0.531339			161.4	0.606845			161.4	0.126309
161.5	0.532591			161.5	0.606773			161.5	0.125877
161.6	0.534557			161.6	0.60678			161.6	0.125624
161.7	0.536279			161.7	0.607698			161.7	0.125579
161.8	0.537606			161.8	0.608675			161.8	0.125766
161.9	0.538552			161.9	0.609795			161.9	0.126201
162	0.538361			162	0.610516			162	0.126724
162.1	0.539083			162.1	0.61183			162.1	0.12733
162.2	0.538823			162.2	0.611171			162.2	0.127852
162.3	0.539122			162.3	0.610035			162.3	0.1282
162.4	0.539628			162.4	0.609709			162.4	0.128458
162.5	0.541517			162.5	0.609023			162.5	0.128658
162.6	0.541595			162.6	0.609077			162.6	0.128631
162.7	0.540557			162.7	0.609698			162.7	0.128264
162.8	0.538643			162.8	0.61062			162.8	0.127624
162.9	0.537957			162.9	0.611637			162.9	0.126681
163	0.537514			163	0.612485			163	0.125443
163.1	0.536823			163.1	0.612434			163.1	0.124214
163.2	0.537004			163.2	0.612488			163.2	0.123292
163.3	0.537919			163.3	0.61278			163.3	0.122643
163.4	0.538251			163.4	0.61216			163.4	0.122326
163.5	0.537764			163.5	0.610044			163.5	0.122413
163.6	0.537252			163.6	0.608438			163.6	0.122847
163.7	0.536837			163.7	0.609127			163.7	0.123529
163.8	0.537311			163.8	0.610287			163.8	0.12435
163.9	0.537697			163.9	0.611736			163.9	0.125191
164	0.539279			164	0.61462			164	0.125912
164.1	0.541138			164.1	0.616114			164.1	0.126676
164.2	0.54307			164.2	0.617057			164.2	0.127454
164.3	0.543382			164.3	0.618002			164.3	0.128136
164.4	0.542038			164.4	0.618363			164.4	0.128524
164.5	0.54112			164.5	0.61718			164.5	0.128692
164.6	0.540807			164.6	0.617226			164.6	0.128515
164.7	0.540386			164.7	0.615312			164.7	0.128116
164.8	0.540388			164.8	0.612861			164.8	0.127508
164.9	0.540045			164.9	0.609539			164.9	0.127006
165	0.539841			165	0.607892			165	0.126659
165.1	0.539297			165.1	0.606664			165.1	0.126525
165.2	0.539214			165.2	0.606962			165.2	0.126579
165.3	0.539503			165.3	0.607938			165.3	0.12693
165.4	0.541306			165.4	0.611853			165.4	0.127405
165.5	0.543019			165.5	0.614704			165.5	0.127869
165.6	0.542559			165.6	0.616846			165.6	0.128144
165.7	0.542315			165.7	0.619299			165.7	0.128117
165.8	0.543142			165.8	0.621135			165.8	0.127861
165.9	0.542734			165.9	0.619711			165.9	0.127485
166	0.540727			166	0.618372			166	0.126938
166.1	0.539113			166.1	0.617059			166.1	0.126255
166.2	0.537278			166.2	0.615588			166.2	0.125576
166.3	0.534398			166.3	0.614416			166.3	0.124945
166.4	0.533459			166.4	0.616054			166.4	0.124344
166.5	0.53335			166.5	0.617004			166.5	0.124009
166.6	0.534769			166.6	0.617329			166.6	0.123777
166.7	0.537264			166.7	0.617566			166.7	0.123746
166.8	0.537624			166.8	0.618457			166.8	0.123969
166.9	0.538162			166.9	0.617669			166.9	0.124531
167	0.53864			167	0.617145			167	0.125263
167.1	0.538686			167.1	0.616799			167.1	0.12632
167.2	0.537803			167.2	0.61533			167.2	0.127366
167.3	0.540453			167.3	0.613816			167.3	0.128161
167.4	0.543244			167.4	0.613437			167.4	0.128481
167.5	0.544621			167.5	0.613938			167.5	0.128463
167.6	0.545356			167.6	0.614487			167.6	0.128175
167.7	0.545113			167.7	0.615548			167.7	0.127809
167.8	0.541849			167.8	0.61602			167.8	0.127408
167.9	0.538644			167.9	0.615737			167.9	0.127063
168	0.536552			168	0.615377			168	0.126728
168.1	0.534984			168.1	0.615673			168.1	0.126404
168.2	0.535426			168.2	0.61577			168.2	0.125908
168.3	0.537365			168.3	0.615464			168.3	0.125362
168.4	0.539902			168.4	0.614568			168.4	0.124795
168.5	0.542903			168.5	0.613633			168.5	0.124322
168.6	0.545974			168.6	0.612462			168.6	0.124027
168.7	0.54704			168.7	0.612727			168.7	0.124064
168.8	0.546442			168.8	0.612156			168.8	0.124315
168.9	0.54418			168.9	0.61289			168.9	0.125001
169	0.541417			169	0.612961			169	0.126
169.1	0.540954			169.1	0.613598			169.1	0.127133
169.2	0.541049			169.2	0.613306			169.2	0.128194
169.3	0.540725			169.3	0.614706			169.3	0.129262
169.4	0.539777			169.4	0.614192			169.4	0.129905
169.5	0.538684			169.5	0.61433			169.5	0.130085
169.6	0.53629			169.6	0.615057			169.6	0.129852
169.7	0.535189			169.7	0.614524			169.7	0.129434
169.8	0.5365			169.8	0.613866			169.8	0.128791
169.9	0.538219			169.9	0.615921			169.9	0.127967
170	0.539179			170	0.616858			170	0.126961
170.1	0.540415			170.1	0.615582			170.1	0.126036
170.2	0.540358			170.2	0.61391			170.2	0.125125
170.3	0.538912			170.3	0.611222			170.3	0.124266
170.4	0.538028			170.4	0.606345			170.4	0.123671
170.5	0.538632			170.5	0.603431			170.5	0.123441
170.6	0.538693			170.6	0.604719			170.6	0.123505
170.7	0.537472			170.7	0.607029			170.7	0.124107
170.8	0.537297			170.8	0.61123			170.8	0.125094
170.9	0.536466			170.9	0.6152			170.9	0.126231
171	0.534874			171	0.616624			171	0.127298
171.1	0.533301			171.1	0.615204			171.1	0.128137
171.2	0.534904			171.2	0.614458			171.2	0.12857
171.3	0.535974			171.3	0.612915			171.3	0.12878
171.4	0.537791			171.4	0.611906			171.4	0.128802
171.5	0.540937			171.5	0.613333			171.5	0.12865
171.6	0.545169			171.6	0.614257			171.6	0.128312
171.7	0.546947			171.7	0.614064			171.7	0.127788
171.8	0.548231			171.8	0.613837			171.8	0.1272
171.9	0.549336			171.9	0.61499			171.9	0.126727
172	0.549754			172	0.615235			172	0.126375
172.1	0.54788			172.1	0.614514			172.1	0.126206
172.2	0.547168			172.2	0.615554			172.2	0.126185
172.3	0.545328			172.3	0.615866			172.3	0.126123
172.4	0.543199			172.4	0.614842			172.4	0.125937
172.5	0.539486			172.5	0.614272			172.5	0.12581
172.6	0.537794			172.6	0.615644			172.6	0.125735
172.7	0.535786			172.7	0.615686			172.7	0.125822
172.8	0.536705			172.8	0.615565			172.8	0.126103
172.9	0.536884			172.9	0.614988			172.9	0.126606
173	0.538628			173	0.613854			173	0.127274
173.1	0.53933			173.1	0.613444			173.1	0.127907
173.2	0.538883			173.2	0.613424			173.2	0.128294
173.3	0.537223			173.3	0.614623			173.3	0.12852
173.4	0.536737			173.4	0.616937			173.4	0.128708
173.5	0.536831			173.5	0.619426			173.5	0.128811
173.6	0.537312			173.6	0.620173			173.6	0.128979
173.7	0.539297			173.7	0.620975			173.7	0.129394
173.8	0.540873			173.8	0.622367			173.8	0.129978
173.9	0.540821			173.9	0.622526			173.9	0.130538
174	0.539088			174	0.62095			174	0.130945
174.1	0.538397			174.1	0.619893			174.1	0.131098
174.2	0.536859			174.2	0.619142			174.2	0.130962
174.3	0.536129			174.3	0.617436			174.3	0.130712
174.4	0.536252			174.4	0.615406			174.4	0.130587
174.5	0.537665			174.5	0.614991			174.5	0.130719
174.6	0.537535			174.6	0.614524			174.6	0.13104
174.7	0.537958			174.7	0.614626			174.7	0.131471
174.8	0.538371			174.8	0.615446			174.8	0.131728
174.9	0.540069			174.9	0.61793			174.9	0.131621
175	0.541484			175	0.619391			175	0.131203
175.1	0.542766			175.1	0.620464			175.1	0.130649
175.2	0.542628			175.2	0.620281			175.2	0.130086
175.3	0.541459			175.3	0.620169			175.3	0.129593
175.4	0.540074			175.4	0.619433			175.4	0.129301
175.5	0.539447			175.5	0.619423			175.5	0.129263
175.6	0.539094			175.6	0.618398			175.6	0.129423
175.7	0.539466			175.7	0.617042			175.7	0.129586
175.8	0.540469			175.8	0.615642			175.8	0.129744
175.9	0.540937			175.9	0.61493			175.9	0.129835
176	0.540205			176	0.614929			176	0.129826
176.1	0.539749			176.1	0.61487			176.1	0.12993
176.2	0.540937			176.2	0.61679			176.2	0.130354
176.3	0.541205			176.3	0.618107			176.3	0.13091
176.4	0.541305			176.4	0.618297			176.4	0.131362
176.5	0.541093			176.5	0.619149			176.5	0.131576
176.6	0.54184			176.6	0.619967			176.6	0.131465
176.7	0.540986			176.7	0.619082			176.7	0.131125
176.8	0.540722			176.8	0.617615			176.8	0.130745
176.9	0.540122			176.9	0.61621			176.9	0.130528
177	0.540968			177	0.61503			177	0.130684
177.1	0.540583			177.1	0.615134			177.1	0.131103
177.2	0.541349			177.2	0.616437			177.2	0.131474
177.3	0.541294			177.3	0.617504			177.3	0.131791
177.4	0.543106			177.4	0.61903			177.4	0.132001
177.5	0.543557			177.5	0.619268			177.5	0.132087
177.6	0.543664			177.6	0.62014			177.6	0.13205
177.7	0.541623			177.7	0.619042			177.7	0.131989
177.8	0.541345			177.8	0.617685			177.8	0.131922
177.9	0.538866			177.9	0.616393			177.9	0.132007
178	0.536376			178	0.614307			178	0.132081
178.1	0.534346			178.1	0.613007			178.1	0.132008
178.2	0.533865			178.2	0.612209			178.2	0.13179
178.3	0.534055			178.3	0.613266			178.3	0.131526
178.4	0.5339			178.4	0.613704			178.4	0.131351
178.5	0.535049			178.5	0.615436			178.5	0.131244
178.6	0.535801			178.6	0.615573			178.6	0.13116
178.7	0.536602			178.7	0.617605			178.7	0.131115
178.8	0.536318			178.8	0.617293			178.8	0.131162
178.9	0.538059			178.9	0.617192			178.9	0.130996
179	0.539642			179	0.616822			179	0.130564
179.1	0.541608			179.1	0.616729			179.1	0.130756
179.2	0.543042			179.2	0.614685			179.2	0.13045
179.3	0.543724			179.3	0.613604			179.3	0.130079
179.4	0.543879			179.4	0.613398			179.4	0.129643
179.5	0.54273			179.5	0.613518			179.5	0.129142
179.6	0.541388			179.6	0.613705			179.6	0.128576
179.7	0.539242			179.7	0.615281			179.7	0.127944
179.8	0.538282			179.8	0.617359			179.8	0.127248
179.9	0.537435			179.9	0.617498			179.9	0.126487
180	0.537435			180	0.617498			180	0.126487
180.1	0.538418			180.1	0.619358			180.1	0.122471
180.2	0.540625			180.2	0.618452			180.2	0.118883
180.3	0.541559			180.3	0.617711			180.3	0.115722
180.4	0.544356			180.4	0.616286			180.4	0.112989
180.5	0.546364			180.5	0.614918			180.5	0.110683
180.6	0.546808			180.6	0.612626			180.6	0.108805
180.7	0.544907			180.7	0.611688			180.7	0.107354
180.8	0.544343			180.8	0.611316			180.8	0.10633
180.9	0.542116			180.9	0.611298			180.9	0.105734
181	0.54217			181	0.611313			181	0.105741
181.1	0.54402			181.1	0.611647			181.1	0.106447
181.2	0.545503			181.2	0.611527			181.2	0.107501
181.3	0.544385			181.3	0.610543			181.3	0.108857
181.4	0.542311			181.4	0.609786			181.4	0.110422
181.5	0.540783			181.5	0.609144			181.5	0.111944
181.6	0.539546			181.6	0.607953			181.6	0.113318
181.7	0.54036			181.7	0.607565			181.7	0.114865
181.8	0.542104			181.8	0.608028			181.8	0.116561
181.9	0.543407			181.9	0.60889			181.9	0.118341
182	0.542372			182	0.609692			182	0.119892
182.1	0.541144			182.1	0.610116			182.1	0.121042
182.2	0.539735			182.2	0.60998			182.2	0.121603
182.3	0.53914			182.3	0.609247			182.3	0.121533
182.4	0.538598			182.4	0.608686			182.4	0.12091
182.5	0.538714			182.5	0.610314			182.5	0.119955
182.6	0.53861			182.6	0.611522			182.6	0.118715
182.7	0.538194			182.7	0.611604			182.7	0.117394
182.8	0.537591			182.8	0.611074			182.8	0.116113
182.9	0.537805			182.9	0.610808			182.9	0.114962
183	0.540002			183	0.60962			183	0.113875
183.1	0.541363			183.1	0.609938			183.1	0.113156
183.2	0.540977			183.2	0.610625			183.2	0.112623
183.3	0.540043			183.3	0.612212			183.3	0.112432
183.4	0.538493			183.4	0.612778			183.4	0.112607
183.5	0.536508			183.5	0.611633			183.5	0.113353
183.6	0.535419			183.6	0.609629			183.6	0.114256
183.7	0.536586			183.7	0.60874			183.7	0.115285
183.8	0.538736			183.8	0.607883			183.8	0.11616
183.9	0.541243			183.9	0.607152			183.9	0.116803
184	0.543101			184	0.606065			184	0.11708
184.1	0.543168			184.1	0.604572			184.1	0.117179
184.2	0.54179			184.2	0.602295			184.2	0.11716
184.3	0.538872			184.3	0.599977			184.3	0.117104
184.4	0.5384			184.4	0.599396			184.4	0.116949
184.5	0.538087			184.5	0.600778			184.5	0.116854
184.6	0.536741			184.6	0.602857			184.6	0.116822
184.7	0.536943			184.7	0.605581			184.7	0.116935
184.8	0.539444			184.8	0.607563			184.8	0.117195
184.9	0.539826			184.9	0.609346			184.9	0.117751
185	0.538466			185	0.610003			185	0.118277
185.1	0.539189			185.1	0.610849			185.1	0.11881
185.2	0.539216			185.2	0.610103			185.2	0.119067
185.3	0.538685			185.3	0.609595			185.3	0.119076
185.4	0.538107			185.4	0.607224			185.4	0.118694
185.5	0.538591			185.5	0.604891			185.5	0.118307
185.6	0.539168			185.6	0.603601			185.6	0.117897
185.7	0.53919			185.7	0.602573			185.7	0.117772
185.8	0.537804			185.8	0.600349			185.8	0.11794
185.9	0.536983			185.9	0.598741			185.9	0.118419
186	0.537469			186	0.597942			186	0.11894
186.1	0.537513			186.1	0.598243			186.1	0.119494
186.2	0.537235			186.2	0.600503			186.2	0.119988
186.3	0.538541			186.3	0.603312			186.3	0.120301
186.4	0.539265			186.4	0.606703			186.4	0.120472
186.5	0.538355			186.5	0.608146			186.5	0.120624
186.6	0.539991			186.6	0.607944			186.6	0.120793
186.7	0.541289			186.7	0.606552			186.7	0.120964
186.8	0.541044			186.8	0.60725			186.8	0.121074
186.9	0.539288			186.9	0.606314			186.9	0.120984
187	0.538978			187	0.606336			187	0.120517
187.1	0.537628			187.1	0.604589			187.1	0.11982
187.2	0.53625			187.2	0.603188			187.2	0.119021
187.3	0.535627			187.3	0.602113			187.3	0.118399
187.4	0.535681			187.4	0.60278			187.4	0.117994
187.5	0.534829			187.5	0.603717			187.5	0.117959
187.6	0.532785			187.6	0.606519			187.6	0.118054
187.7	0.532627			187.7	0.607855			187.7	0.11816
187.8	0.532011			187.8	0.608101			187.8	0.118212
187.9	0.531681			187.9	0.607419			187.9	0.118257
188	0.53124			188	0.605383			188	0.118177
188.1	0.531309			188.1	0.603473			188.1	0.117932
188.2	0.531516			188.2	0.602734			188.2	0.117827
188.3	0.532309			188.3	0.603109			188.3	0.117873
188.4	0.532781			188.4	0.603434			188.4	0.118106
188.5	0.53265			188.5	0.606045			188.5	0.1186
188.6	0.532871			188.6	0.609443			188.6	0.119469
188.7	0.531233			188.7	0.61153			188.7	0.120442
188.8	0.529798			188.8	0.611234			188.8	0.121344
188.9	0.529902			188.9	0.610277			188.9	0.122169
189	0.532593			189	0.607654			189	0.122911
189.1	0.534654			189.1	0.604027			189.1	0.123523
189.2	0.537854			189.2	0.60118			189.2	0.123863
189.3	0.539538			189.3	0.600657			189.3	0.124043
189.4	0.538983			189.4	0.600977			189.4	0.124033
189.5	0.536435			189.5	0.602925			189.5	0.123789
189.6	0.533802			189.6	0.603736			189.6	0.12331
189.7	0.531206			189.7	0.603761			189.7	0.122608
189.8	0.530956			189.8	0.603126			189.8	0.121683
189.9	0.531865			189.9	0.60366			189.9	0.120614
190	0.53127			190	0.603473			190	0.119579
190.1	0.530244			190.1	0.602868			190.1	0.118509
190.2	0.530519			190.2	0.604121			190.2	0.117588
190.3	0.53027			190.3	0.605556			190.3	0.116961
190.4	0.529191			190.4	0.605953			190.4	0.116644
190.5	0.529729			190.5	0.604636			190.5	0.11651
190.6	0.530339			190.6	0.604183			190.6	0.116753
190.7	0.530281			190.7	0.603864			190.7	0.117385
190.8	0.529707			190.8	0.603342			190.8	0.118222
190.9	0.530319			190.9	0.602922			190.9	0.119153
191	0.531021			191	0.603504			191	0.120131
191.1	0.532672			191.1	0.60438			191.1	0.12117
191.2	0.533268			191.2	0.605271			191.2	0.122053
191.3	0.535475			191.3	0.604941			191.3	0.122774
191.4	0.536428			191.4	0.603889			191.4	0.123363
191.5	0.537696			191.5	0.602116			191.5	0.123821
191.6	0.537675			191.6	0.600404			191.6	0.123948
191.7	0.537011			191.7	0.598102			191.7	0.123923
191.8	0.53396			191.8	0.597284			191.8	0.123643
191.9	0.532245			191.9	0.596201			191.9	0.123109
192	0.530817			192	0.597555			192	0.122401
192.1	0.530204			192.1	0.5998			192.1	0.12166
192.2	0.530135			192.2	0.603637			192.2	0.120836
192.3	0.530921			192.3	0.606169			192.3	0.120105
192.4	0.53128			192.4	0.609356			192.4	0.119606
192.5	0.53037			192.5	0.610215			192.5	0.119263
192.6	0.530291			192.6	0.608808			192.6	0.118946
192.7	0.531632			192.7	0.605775			192.7	0.118628
192.8	0.532361			192.8	0.603228			192.8	0.11827
192.9	0.53232			192.9	0.601115			192.9	0.117791
193	0.532633			193	0.600036			193	0.117025
193.1	0.531263			193.1	0.601065			193.1	0.11624
193.2	0.530235			193.2	0.602655			193.2	0.115566
193.3	0.529066			193.3	0.603777			193.3	0.115113
193.4	0.528429			193.4	0.603593			193.4	0.11488
193.5	0.529043			193.5	0.603558			193.5	0.115081
193.6	0.530345			193.6	0.602415			193.6	0.115338
193.7	0.53034			193.7	0.600713			193.7	0.115564
193.8	0.531515			193.8	0.599478			193.8	0.115655
193.9	0.533534			193.9	0.598818			193.9	0.115659
194	0.533783			194	0.598293			194	0.115698
194.1	0.534042			194.1	0.598119			194.1	0.11592
194.2	0.53385			194.2	0.5978			194.2	0.116425
194.3	0.532519			194.3	0.597589			194.3	0.117144
194.4	0.531026			194.4	0.599092			194.4	0.117876
194.5	0.530335			194.5	0.600631			194.5	0.11846
194.6	0.531338			194.6	0.601859			194.6	0.118915
194.7	0.531636			194.7	0.60387			194.7	0.119162
194.8	0.533289			194.8	0.605507			194.8	0.119238
194.9	0.534431			194.9	0.604766			194.9	0.119438
195	0.535636			195	0.603408			195	0.119774
195.1	0.535547			195.1	0.602473			195.1	0.12029
195.2	0.536831			195.2	0.601322			195.2	0.120892
195.3	0.535902			195.3	0.600414			195.3	0.121454
195.4	0.535762			195.4	0.601108			195.4	0.121777
195.5	0.534727			195.5	0.601929			195.5	0.121872
195.6	0.533077			195.6	0.600211			195.6	0.12171
195.7	0.531647			195.7	0.598975			195.7	0.121391
195.8	0.531746			195.8	0.595694			195.8	0.120976
195.9	0.531635			195.9	0.59365			195.9	0.120311
196	0.532164			196	0.592466			196	0.119373
196.1	0.532099			196.1	0.595821			196.1	0.118116
196.2	0.530408			196.2	0.597627			196.2	0.116539
196.3	0.529466			196.3	0.601696			196.3	0.114944
196.4	0.527893			196.4	0.604706			196.4	0.113569
196.5	0.526283			196.5	0.606961			196.5	0.112496
196.6	0.525931			196.6	0.607176			196.6	0.111717
196.7	0.526455			196.7	0.606002			196.7	0.111254
196.8	0.5268			196.8	0.603578			196.8	0.110939
196.9	0.526307			196.9	0.603034			196.9	0.110803
197	0.526748			197	0.602268			197	0.110868
197.1	0.526114			197.1	0.601827			197.1	0.111215
197.2	0.526609			197.2	0.603092			197.2	0.111871
197.3	0.526602			197.3	0.606878			197.3	0.112786
197.4	0.529227			197.4	0.607739			197.4	0.113827
197.5	0.531102			197.5	0.607524			197.5	0.114861
197.6	0.533542			197.6	0.605296			197.6	0.11578
197.7	0.533734			197.7	0.604195			197.7	0.116367
197.8	0.533429			197.8	0.602426			197.8	0.116751
197.9	0.533789			197.9	0.60165			197.9	0.11707
198	0.534273			198	0.60153			198	0.117372
198.1	0.534274			198.1	0.603296			198.1	0.117897
198.2	0.533589			198.2	0.605563			198.2	0.118679
198.3	0.533531			198.3	0.607622			198.3	0.119485
198.4	0.532927			198.4	0.608796			198.4	0.12011
198.5	0.532145			198.5	0.609117			198.5	0.120544
198.6	0.532077			198.6	0.607767			198.6	0.120559
198.7	0.532799			198.7	0.605798			198.7	0.12039
198.8	0.53157			198.8	0.603617			198.8	0.120227
198.9	0.530577			198.9	0.602954			198.9	0.120203
199	0.529492			199	0.604204			199	0.120302
199.1	0.529984			199.1	0.605313			199.1	0.120476
199.2	0.530706			199.2	0.60461			199.2	0.120577
199.3	0.533378			199.3	0.603509			199.3	0.120518
199.4	0.533067			199.4	0.603895			199.4	0.120264
199.5	0.534054			199.5	0.60415			199.5	0.119888
199.6	0.532694			199.6	0.604495			199.6	0.11964
[truncated: 1,603 more rows]

## Sheet: Fig. 2C
Values represent the average of triplicate measurements
	Temperature (°C)	DS-Cav1	R-1b
	25	16.1004	34.4873
	26	34.8842	74.7226
	27	32.2008	68.9747
	28	32.2008	68.9747
	29	32.2008	68.9747
	30	32.3332	69.516
	31	31.5337	66.2295
	32	29.8398	59.3515
	33	28.28	53.7112
	34	26.9463	48.9922
	35	25.9712	45.2457
	36	25.0484	42.0228
	37	24.0909	38.868
	38	23.0329	35.9142
	39	21.6162	33.1319
	40	19.9251	30.3491
	41	18.3486	27.5876
	42	16.5571	24.9818
	43	14.3189	22.3868
	44	12.0473	19.3548
	45	9.37746	15.8258
	46	5.77957	11.9931
	47	1.11089	7.13946
	48	-4.62581	-0.0235867
	49	-11.5775	-10.5613
	50	-18.7809	-25.4169
	51	-24.3954	-44.1015
	52	-27.0465	-64.4387
	53	-26.1319	-84.0202
	54	-21.2471	-100.224
	55	-13.6638	-112.566
	56	-6.11146	-124.351
	57	-0.0363686	-138.753
	58	3.71272	-157.997
	59	4.12316	-182.446
	60	1.82593	-207.505
	61	-2.33041	-225.105
	62	-8.92483	-229.29
	63	-18.06	-214.898
	64	-29.5267	-181.994
	65	-43.735	-136.157
	66	-59.5205	-84.6468
	67	-73.7938	-35.4015
	68	-83.5764	4.52007
	69	-86.2334	33.134
	70	-79.5531	51.8367
	71	-64.0298	61.7526
	72	-42.6261	66.4799
	73	-19.2632	68.6682
	74	2.26653	69.6709
	75	18.8917	69.9582
	76	29.7965	69.9334
	77	35.8031	69.6403
	78	38.2415	69.8221
	79	38.904	70.2726
	80	39.1511	70.1855
	81	39.4816	69.9008
	82	39.7927	69.4852
	83	40.211	68.1616
	84	40.5015	66.0247
	85	40.3788	64.5597
	86	39.855	64.318
	87	39.2202	64.9785
	88	38.4957	67.8382
	89	37.5862	72.6587
	90	36.5757	76.6604
	91	35.5134	79.2414
	92	33.9723	81.1667
	93	31.9151	80.4202
	94	29.7866	76.9732
	95	27.5078	74.078
	96	25.4092	70.7098
	97	24.2819	67.9747
	98	25.3179	69.8766
	99	11.4368	30.8771

## Sheet: Fig. 2D
M-104		M-305		115B-V		DS-CavEs		DS-CavEs2
ml	mAU	ml	mAU	ml	mAU	ml	mAU	ml	mAU
-0.000405	0.000692	-0.000439	0.796749	-0.000428	0.086907	-0.000413	0.039928	-0.000369	0.369349
0.00092	-0.332781	0.000885	0.182047	0.000896	0.261708	0.000912	-0.087378	0.000954	0.065207
0.002244	-0.349334	0.00221	0.148806	0.00222	0.261052	0.002236	-0.076907	0.002277	0.056983
0.003569	-0.348685	0.003534	0.15577	0.003544	0.260961	0.003561	-0.078974	0.0036	0.05791
0.004893	-0.348361	0.004858	0.158905	0.004868	0.259718	0.004885	-0.079796	0.004923	0.058237
0.006218	-0.348637	0.006182	0.161286	0.006191	0.258488	0.00621	-0.079066	0.006246	0.057109
0.007542	-0.348944	0.007507	0.162977	0.007515	0.257445	0.007534	-0.078469	0.007569	0.05584
0.008867	-0.349219	0.008831	0.16393	0.008839	0.256539	0.008858	-0.077939	0.008892	0.054711
0.010192	-0.349423	0.010155	0.164887	0.010163	0.256018	0.010183	-0.077466	0.010215	0.053691
0.011516	-0.349492	0.011479	0.165769	0.011486	0.255886	0.011507	-0.076996	0.011538	0.052999
0.012841	-0.349542	0.012803	0.166592	0.01281	0.256165	0.012832	-0.0765	0.012861	0.052644
0.014165	-0.349587	0.014128	0.167369	0.014134	0.256426	0.014156	-0.076572	0.014184	0.052459
0.01549	-0.34963	0.015452	0.167887	0.015458	0.256676	0.01548	-0.076865	0.015507	0.052317
0.016814	-0.349673	0.016776	0.16797	0.016781	0.256923	0.016805	-0.077157	0.01683	0.052177
0.018139	-0.349716	0.0181	0.167623	0.018105	0.257084	0.018129	-0.077447	0.018153	0.052036
0.019463	-0.349737	0.019424	0.16717	0.019429	0.257154	0.019454	-0.077737	0.019476	0.051897
0.020788	-0.349736	0.020749	0.166716	0.020753	0.256907	0.020778	-0.078169	0.020799	0.051708
0.022112	-0.349678	0.022073	0.166261	0.022076	0.256402	0.022103	-0.079219	0.022122	0.051463
0.023437	-0.349591	0.023397	0.165806	0.0234	0.255882	0.023427	-0.080147	0.023445	0.051093
0.024761	-0.349501	0.024721	0.165462	0.024724	0.255359	0.024751	-0.080629	0.024768	0.050692
0.026086	-0.349412	0.026045	0.165434	0.026048	0.254832	0.026076	-0.080986	0.026091	0.050292
0.02741	-0.349322	0.02737	0.165804	0.027371	0.254349	0.0274	-0.081343	0.027414	0.049892
0.028735	-0.349245	0.028694	0.166284	0.028695	0.254017	0.028725	-0.081702	0.028737	0.049492
0.030059	-0.349243	0.030018	0.166764	0.030019	0.253994	0.030049	-0.082064	0.03006	0.049148
0.031384	-0.349404	0.031342	0.167239	0.031343	0.254486	0.031374	-0.082185	0.031383	0.049063
0.032708	-0.349767	0.032666	0.167721	0.032666	0.255286	0.032698	-0.082082	0.032707	0.048951
0.034033	-0.350231	0.033991	0.168201	0.03399	0.25605	0.034022	-0.08227	0.03403	0.048764
0.035357	-0.350697	0.035315	0.168739	0.035314	0.256774	0.035347	-0.082804	0.035353	0.048565
0.036682	-0.351168	0.036639	0.169194	0.036638	0.257497	0.036671	-0.083341	0.036676	0.048365
0.038007	-0.351665	0.037963	0.169587	0.037961	0.258116	0.037996	-0.08384	0.037999	0.048165
0.039331	-0.352341	0.039288	0.169971	0.039285	0.258506	0.03932	-0.084331	0.039322	0.047965
0.040656	-0.35311	0.040612	0.170353	0.040609	0.258578	0.040644	-0.084722	0.040645	0.047521
0.04198	-0.353617	0.041936	0.170737	0.041933	0.258423	0.041969	-0.084822	0.041968	0.047108
0.043305	-0.353982	0.04326	0.171121	0.043256	0.258269	0.043293	-0.08449	0.043291	0.046987
0.044629	-0.354347	0.044584	0.171347	0.04458	0.258114	0.044618	-0.083967	0.044614	0.046964
0.045954	-0.354712	0.045909	0.171539	0.045904	0.257959	0.045942	-0.083425	0.045937	0.046941
0.047278	-0.355076	0.047233	0.171818	0.047228	0.258018	0.047267	-0.082881	0.04726	0.046918
0.048603	-0.355298	0.048557	0.17212	0.048551	0.258566	0.048591	-0.082337	0.048583	0.046895
0.049927	-0.355282	0.049881	0.172422	0.049875	0.25941	0.049915	-0.081795	0.049906	0.047079
0.051252	-0.355121	0.051205	0.172726	0.051199	0.26027	0.05124	-0.081474	0.051229	0.047668
0.052576	-0.354878	0.05253	0.173033	0.052523	0.261129	0.052564	-0.081481	0.052552	0.048371
0.053901	-0.354601	0.053854	0.173301	0.053846	0.261988	0.053889	-0.081779	0.053875	0.04896
0.055225	-0.354325	0.055178	0.173446	0.05517	0.262847	0.055213	-0.082185	0.055198	0.049513
0.05655	-0.354048	0.056502	0.173561	0.056494	0.263687	0.056538	-0.082589	0.056521	0.050044
0.057874	-0.35379	0.057826	0.17373	0.057818	0.264309	0.057862	-0.082995	0.057844	0.050576
0.059199	-0.35372	0.059151	0.173903	0.059141	0.264609	0.059186	-0.083398	0.059167	0.051014
0.060523	-0.353747	0.060475	0.174076	0.060465	0.264843	0.060511	-0.083921	0.06049	0.051022
0.061848	-0.353587	0.061799	0.174249	0.061789	0.265054	0.061835	-0.08462	0.061813	0.050807
0.063172	-0.353299	0.063123	0.174422	0.063113	0.265267	0.06316	-0.085477	0.063136	0.050605
0.064497	-0.353012	0.064448	0.174567	0.064436	0.265478	0.064484	-0.086405	0.064459	0.050407
0.065822	-0.352724	0.065772	0.17452	0.06576	0.26569	0.065808	-0.087335	0.065782	0.050209
0.067146	-0.352437	0.067096	0.174191	0.067084	0.265915	0.067133	-0.088259	0.067105	0.050012
0.068471	-0.352035	0.06842	0.173744	0.068408	0.270916	0.068457	-0.089189	0.068428	0.049814
0.069795	-0.351479	0.069744	0.173296	0.069732	0.292167	0.069782	-0.090113	0.069751	0.04978
0.07112	-0.35103	0.071069	0.172848	0.071055	0.32747	0.071106	-0.091	0.071074	0.057394
0.072444	-0.350768	0.072393	0.1724	0.072379	0.362655	0.072431	-0.090151	0.072397	0.081981
0.073769	-0.350543	0.073717	0.171893	0.073703	0.39783	0.073755	-0.086729	0.07372	0.115576
0.075093	-0.350319	0.075041	0.173546	0.075027	0.432862	0.075079	-0.082339	0.075043	0.149137
0.076418	-0.350094	0.076365	0.19811	0.07635	0.467299	0.076404	-0.077961	0.076366	0.182683
0.077742	-0.34987	0.07769	0.248536	0.077674	0.501367	0.077728	-0.073562	0.077689	0.216374
0.079067	-0.349651	0.079014	0.298855	0.078998	0.550167	0.079053	-0.069238	0.079012	0.249906
0.080391	-0.349479	0.080338	0.349174	0.080322	0.643171	0.080377	-0.064612	0.080335	0.285876
0.081716	-0.34946	0.081662	0.399288	0.081645	0.736251	0.081702	-0.058045	0.081658	0.346458
0.08304	-0.349555	0.082986	0.449576	0.082969	0.829253	0.083026	-0.046265	0.082981	0.428782
0.084365	-0.349651	0.084311	0.500211	0.084293	0.922167	0.08435	-0.030379	0.084304	0.51172
0.085689	-0.349749	0.085635	0.562431	0.085617	1.01537	0.085675	-0.014507	0.085627	0.594266
0.087014	-0.349847	0.086959	0.650644	0.08694	1.10896	0.086999	0.001377	0.08695	0.676659
0.088338	-0.349973	0.088283	0.747964	0.088264	1.20602	0.088324	0.017302	0.088273	0.759188
0.089663	-0.350147	0.089607	0.845155	0.089588	1.31926	0.089648	0.033084	0.089596	0.841991
0.090987	-0.350443	0.090932	0.942382	0.090912	1.44524	0.090972	0.048394	0.090919	0.932921
0.092312	-0.350924	0.092256	1.03958	0.092235	1.57073	0.092297	0.065041	0.092242	1.03683
0.093637	-0.351407	0.09358	1.13684	0.093559	1.69659	0.093621	0.083995	0.093565	1.14518
0.094961	-0.351888	0.094904	1.23697	0.094883	1.82263	0.094946	0.103186	0.094888	1.2533
0.096286	-0.352368	0.096229	1.34919	0.096207	1.94848	0.09627	0.122406	0.096211	1.3606
0.09761	-0.35277	0.097553	1.47274	0.09753	2.07423	0.097595	0.141642	0.097534	1.46617
0.098935	-0.352957	0.098877	1.59599	0.098854	2.20579	0.098919	0.160912	0.098857	1.5721
0.100259	-0.352903	0.100201	1.71901	0.100178	2.3553	0.100243	0.18053	0.10018	1.68277
0.101584	-0.352557	0.101525	1.84025	0.101502	2.50545	0.101568	0.201113	0.101503	1.80247
0.102908	-0.352019	0.10285	1.95968	0.102825	2.65491	0.102892	0.22284	0.102826	1.93134
0.104233	-0.35148	0.104174	2.08304	0.104149	2.80421	0.104217	0.245132	0.104149	2.06021
0.105557	-0.350941	0.105498	2.21074	0.105473	2.95387	0.105541	0.267464	0.105472	2.18933
0.106882	-0.350417	0.106822	2.35513	0.106797	3.10252	0.106866	0.289792	0.106795	2.31863
0.108206	-0.350044	0.108146	2.50107	0.10812	3.25497	0.10819	0.312109	0.108118	2.44792
0.109531	-0.349933	0.109471	2.64674	0.109444	3.41929	0.109514	0.334329	0.109441	2.57676
0.110855	-0.349823	0.110795	2.79307	0.110768	3.58573	0.110839	0.356532	0.110764	2.70982
0.11218	-0.349712	0.112119	2.93932	0.112092	3.75208	0.112163	0.379539	0.112087	2.85175
0.113504	-0.349601	0.113443	3.08526	0.113415	3.91925	0.113488	0.403425	0.11341	2.99421
0.114829	-0.349491	0.114767	3.23314	0.114739	4.08629	0.114812	0.427323	0.114733	3.13706
0.116153	-0.34938	0.116092	3.38803	0.116063	4.25297	0.116136	0.451227	0.116056	3.28007
0.117478	-0.349294	0.117416	3.5489	0.117387	4.41976	0.117461	0.47512	0.117379	3.42299
0.118802	-0.349289	0.11874	3.70912	0.11871	4.59067	0.118785	0.499094	0.118702	3.56573
0.120127	-0.349469	0.120064	3.87013	0.120034	4.76846	0.12011	0.523391	0.120025	3.70988
0.121452	-0.350053	0.121388	4.03153	0.121358	4.9462	0.121434	0.548023	0.121348	3.85929
0.122776	-0.350851	0.122713	4.19252	0.122682	5.12371	0.122759	0.572927	0.122671	4.01158
0.124101	-0.35165	0.124037	4.35255	0.124005	5.30086	0.124083	0.597808	0.123994	4.16395
0.125425	-0.35245	0.125361	4.51711	0.125329	5.47877	0.125407	0.622701	0.125317	4.31637
0.12675	-0.353268	0.126685	4.69099	0.126653	5.65619	0.126732	0.647597	0.12664	4.46907
0.128074	-0.354208	0.12801	4.86597	0.127977	5.83369	0.128056	0.672519	0.127963	4.62279
0.129399	-0.35531	0.129334	5.03985	0.129301	6.01221	0.129381	0.697472	0.129286	4.77511
0.130723	-0.356139	0.130658	5.21418	0.130624	6.17571	0.130705	0.722714	0.130609	4.93029
0.132048	-0.356598	0.131982	5.39044	0.131948	6.35541	0.13203	0.747888	0.131932	5.08853
0.133372	-0.357057	0.133306	5.56361	0.133272	6.5393	0.133354	0.77213	0.133255	5.24695
0.134697	-0.357515	0.134631	5.73842	0.134596	6.72352	0.134678	0.795909	0.134578	5.40512
0.136021	-0.357968	0.135955	5.91538	0.135919	6.89484	0.136003	0.821798	0.135901	5.56367
0.137346	-0.358361	0.137279	6.0925	0.137243	7.04559	0.137327	0.84778	0.137224	5.71838
0.13867	-0.358507	0.138603	6.26909	0.138567	7.19695	0.138652	0.873235	0.138547	5.85798
0.139995	-0.358576	0.139927	6.44632	0.139891	7.35032	0.139976	0.8957	0.13987	5.98312
0.141319	-0.358576	0.141252	6.62313	0.141214	7.50397	0.1413	0.916414	0.141193	6.10967
0.142644	-0.358568	0.142576	6.78895	0.142538	7.65793	0.142625	0.937705	0.142516	6.23661
0.143968	-0.358559	0.1439	6.91511	0.143862	7.81122	0.143949	0.958938	0.143839	6.36346
0.145293	-0.358551	0.145224	7.04443	0.145186	7.96477	0.145274	0.980211	0.145162	6.49039
0.146618	-0.358531	0.146548	7.1788	0.146509	8.06587	0.146598	1.00152	0.146485	6.61617
0.147942	-0.358403	0.147873	7.31293	0.147833	8.16146	0.147923	1.0222	0.147808	6.7271
0.149267	-0.358086	0.149197	7.44705	0.149157	8.25803	0.149247	1.03912	0.149131	6.80435
0.150591	-0.357807	0.150521	7.58159	0.150481	8.35548	0.150571	1.04963	0.150454	6.87964
0.151916	-0.357554	0.151845	7.71238	0.151804	8.45255	0.151896	1.06014	0.151777	6.95033
0.15324	-0.357302	0.153169	7.81265	0.153128	8.54942	0.15322	1.07067	0.1531	7.02739
0.154565	-0.35705	0.154494	7.89892	0.154452	8.6464	0.154545	1.08117	0.154424	7.10645
0.155889	-0.356797	0.155818	7.97687	0.155776	8.72924	0.155869	1.09167	0.155747	7.18566
0.157214	-0.356521	0.157142	8.06128	0.157099	8.79655	0.157194	1.10221	0.15707	7.2635
0.158538	-0.355969	0.158466	8.14875	0.158423	8.86362	0.158518	1.11216	0.158393	7.32445
0.159863	-0.35543	0.159791	8.23664	0.159747	8.93132	0.159842	1.11891	0.159716	7.37815
0.161187	-0.354987	0.161115	8.32442	0.161071	8.9991	0.161167	1.12565	0.161039	7.4325
0.162512	-0.354542	0.162439	8.4021	0.162394	9.06676	0.162491	1.13326	0.162362	7.48761
0.163836	-0.354098	0.163763	8.46451	0.163718	9.13473	0.163816	1.14087	0.163685	7.54244
0.165161	-0.353657	0.165087	8.52552	0.165042	9.20022	0.16514	1.14848	0.165008	7.59718
0.166485	-0.353222	0.166412	8.5865	0.166366	9.24644	0.166464	1.15608	0.166331	7.6517
0.16781	-0.353081	0.167736	8.64743	0.167689	9.28989	0.167789	1.16352	0.167654	7.70022
0.169134	-0.353211	0.16906	8.70841	0.169013	9.33361	0.169113	1.16961	0.168977	7.73431
0.170459	-0.352908	0.170384	8.76922	0.170337	9.37728	0.170438	1.17474	0.1703	7.76805
0.171783	-0.352496	0.171708	8.83038	0.171661	9.42083	0.171762	1.17875	0.171623	7.80109
0.173108	-0.352084	0.173033	8.87279	0.172984	9.46462	0.173087	1.1823	0.172946	7.83411
0.174433	-0.351673	0.174357	8.91148	0.174308	9.50845	0.174411	1.18584	0.174269	7.86722
0.175757	-0.351259	0.175681	8.95013	0.175632	9.54112	0.175735	1.18937	0.175592	7.90007
0.177082	-0.350851	0.177005	8.98859	0.176956	9.56837	0.17706	1.19284	0.176915	7.93323
0.178406	-0.350437	0.178329	9.02711	0.178279	9.59305	0.178384	1.19559	0.178238	7.95365
0.179731	-0.350023	0.179654	9.06568	0.179603	9.61722	0.179709	1.19703	0.179561	7.97255
0.181055	-0.349609	0.180978	9.10424	0.180927	9.64146	0.181033	1.19841	0.180884	7.99155
0.18238	-0.349194	0.182302	9.13617	0.182251	9.66524	0.182358	1.19972	0.182207	8.01055
0.183704	-0.34878	0.183626	9.16093	0.183574	9.68714	0.183682	1.20104	0.18353	8.02952
0.185029	-0.348364	0.18495	9.18477	0.184898	9.70802	0.185006	1.20235	0.184853	8.04858
0.186353	-0.347949	0.186275	9.2086	0.186222	9.72393	0.186331	1.20358	0.186176	8.06761
0.187678	-0.347104	0.187599	9.23249	0.187546	9.73794	0.187655	1.20477	0.187499	8.08205
0.189002	-0.346008	0.188923	9.25628	0.18887	9.75232	0.18898	1.20569	0.188822	8.09191
0.190327	-0.345151	0.190247	9.28011	0.190193	9.76673	0.190304	1.20656	0.190145	8.10124
0.191651	-0.344276	0.191572	9.30278	0.191517	9.78115	0.191629	1.20736	0.191468	8.11035
0.192976	-0.343395	0.192896	9.31453	0.192841	9.79559	0.192953	1.20816	0.192791	8.11942
0.1943	-0.342512	0.19422	9.32452	0.194165	9.81001	0.194277	1.20896	0.194114	8.12851
0.195625	-0.341631	0.195544	9.33433	0.195488	9.82053	0.195602	1.20975	0.195437	8.13756
0.196949	-0.340931	0.196868	9.34412	0.196812	9.82768	0.196926	1.21055	0.19676	8.14553
0.198274	-0.34068	0.198193	9.35392	0.198136	9.83368	0.198251	1.21094	0.198083	8.14883
0.199598	-0.340424	0.199517	9.36372	0.19946	9.8394	0.199575	1.21088	0.199406	8.15141
0.200923	-0.340153	0.200841	9.3735	0.200783	9.84513	0.200899	1.21074	0.200729	8.15279
0.202248	-0.33988	0.202165	9.38195	0.202107	9.85085	0.202224	1.21056	0.202052	8.1541
0.203572	-0.339607	0.203489	9.38974	0.203431	9.85656	0.203548	1.21037	0.203375	8.15539
0.204897	-0.339335	0.204814	9.39806	0.204755	9.861	0.204873	1.21018	0.204698	8.15656
0.206221	-0.339063	0.206138	9.40647	0.206078	9.86336	0.206197	1.20999	0.206021	8.15781
0.207546	-0.338858	0.207462	9.41483	0.207402	9.86513	0.207522	1.2098	0.207344	8.15804
0.20887	-0.338666	0.208786	9.42246	0.208726	9.86704	0.208846	1.20917	0.208667	8.15745
0.210195	-0.338465	0.21011	9.43041	0.21005	9.86895	0.21017	1.20842	0.20999	8.1557
0.211519	-0.338261	0.211435	9.43704	0.211373	9.87086	0.211495	1.2076	0.211313	8.1535
0.212844	-0.338057	0.212759	9.43897	0.212697	9.87278	0.212819	1.20677	0.212636	8.15127
0.214168	-0.337853	0.214083	9.43799	0.214021	9.87446	0.214144	1.20594	0.213959	8.14902
0.215493	-0.337649	0.215407	9.43633	0.215345	9.87503	0.215468	1.20511	0.215282	8.14679
0.216817	-0.337412	0.216731	9.43455	0.216668	9.87324	0.216792	1.20427	0.216605	8.14411
0.218142	-0.337142	0.218056	9.43278	0.217992	9.86984	0.218117	1.20344	0.217928	8.14062
0.219466	-0.336625	0.21938	9.431	0.219316	9.86615	0.219441	1.20259	0.219251	8.1365
0.220791	-0.336015	0.220704	9.42923	0.22064	9.86247	0.220766	1.20141	0.220574	8.13166
0.222115	-0.335398	0.222028	9.42774	0.221963	9.85878	0.22209	1.19996	0.221897	8.12661
0.22344	-0.334781	0.223353	9.42613	0.223287	9.85509	0.223415	1.19849	0.22322	8.12154
0.224764	-0.334164	0.224677	9.4239	0.224611	9.84996	0.224739	1.19701	0.224543	8.11647
0.226089	-0.333538	0.226001	9.42142	0.225935	9.84347	0.226063	1.19552	0.225866	8.11141
0.227413	-0.332835	0.227325	9.41894	0.227258	9.83656	0.227388	1.19383	0.227189	8.10565
0.228738	-0.332399	0.228649	9.41645	0.228582	9.82952	0.228712	1.19123	0.228512	8.09941
0.230063	-0.332351	0.229974	9.41397	0.229906	9.82249	0.230037	1.18841	0.229835	8.09217
0.231387	-0.332402	0.231298	9.41153	0.23123	9.81546	0.231361	1.18518	0.231158	8.08456
0.232712	-0.332453	0.232622	9.40915	0.232553	9.80842	0.232686	1.18189	0.232481	8.07693
0.234036	-0.332504	0.233946	9.4063	0.233877	9.8012	0.23401	1.17859	0.233804	8.06936
0.235361	-0.332555	0.23527	9.40315	0.235201	9.79355	0.235334	1.17531	0.235127	8.06177
0.236685	-0.332924	0.236595	9.40001	0.236525	9.78545	0.236659	1.17201	0.23645	8.05447
0.23801	-0.333498	0.237919	9.39686	0.237848	9.77683	0.237983	1.16976	0.237773	8.04776
0.239334	-0.333984	0.239243	9.39372	0.239172	9.76763	0.239308	1.16821	0.239096	8.0409
0.240659	-0.334422	0.240567	9.39057	0.240496	9.75828	0.240632	1.16722	0.240419	8.03343
0.241983	-0.334858	0.241891	9.38741	0.24182	9.74894	0.241957	1.16639	0.241742	8.02576
0.243308	-0.335283	0.243216	9.38385	0.243143	9.73982	0.243281	1.16557	0.243065	8.01808
0.244632	-0.335711	0.24454	9.37976	0.244467	9.73198	0.244605	1.16476	0.244388	8.0104
0.245957	-0.336146	0.245864	9.37551	0.245791	9.72505	0.24593	1.16394	0.245711	8.00271
0.247281	-0.336585	0.247188	9.37125	0.247115	9.71688	0.247254	1.16316	0.247034	7.99502
0.248606	-0.336829	0.248512	9.36699	0.248438	9.70856	0.248579	1.16245	0.248357	7.98698
0.24993	-0.336868	0.249837	9.36275	0.249762	9.70026	0.249903	1.16145	0.24968	7.97753
0.251255	-0.336855	0.251161	9.35853	0.251086	9.69196	0.251227	1.16001	0.251003	7.96737
0.252579	-0.336841	0.252485	9.35427	0.25241	9.68365	0.252552	1.15839	0.252326	7.95722
0.253904	-0.336827	0.253809	9.34939	0.253734	9.67506	0.253876	1.15678	0.253649	7.94707
0.255228	-0.336781	0.255134	9.34409	0.255057	9.66564	0.255201	1.15516	0.254972	7.93694
0.256553	-0.336582	0.256458	9.33881	0.256381	9.65545	0.256525	1.15355	0.256295	7.92715
0.257877	-0.336451	0.257782	9.33351	0.257705	9.64481	0.25785	1.15197	0.257618	7.91823
0.259202	-0.336674	0.259106	9.32822	0.259029	9.63421	0.259174	1.15042	0.258941	7.9089
0.260527	-0.337073	0.26043	9.32309	0.260352	9.62356	0.260498	1.14814	0.260264	7.89838
0.261851	-0.337473	0.261755	9.31845	0.261676	9.61297	0.261823	1.14536	0.261587	7.88764
0.263176	-0.337872	0.263079	9.31368	0.263	9.60268	0.263147	1.14254	0.26291	7.87691
0.2645	-0.338272	0.264403	9.30819	0.264324	9.5934	0.264472	1.1397	0.264233	7.86618
0.265825	-0.338713	0.265727	9.30249	0.265647	9.58433	0.265796	1.13687	0.265556	7.85565
0.267149	-0.339193	0.267051	9.29678	0.266971	9.57467	0.267121	1.13406	0.266879	7.84594
0.268474	-0.339482	0.268376	9.29108	0.268295	9.56502	0.268445	1.1313	0.268202	7.8367
0.269798	-0.339582	0.2697	9.28532	0.269619	9.55536	0.269769	1.1284	0.269525	7.82672
0.271123	-0.339663	0.271024	9.27916	0.270942	9.54569	0.271094	1.12524	0.270848	7.81612
0.272447	-0.339743	0.272348	9.2724	0.272266	9.53603	0.272418	1.12198	0.272171	7.80553
0.273772	-0.339824	0.273672	9.26513	0.27359	9.52618	0.273743	1.11873	0.273494	7.79496
0.275096	-0.339909	0.274997	9.25746	0.274914	9.51543	0.275067	1.11547	0.274817	7.78436
0.276421	-0.340005	0.276321	9.24977	0.276237	9.50292	0.276391	1.11222	0.27614	7.7743
0.277745	-0.340125	0.277645	9.24209	0.277561	9.48979	0.277716	1.10902	0.277463	7.76505
0.27907	-0.340291	0.278969	9.23441	0.278885	9.47662	0.27904	1.1059	0.278787	7.75502
0.280394	-0.340484	0.280293	9.22721	0.280209	9.46344	0.280365	1.10303	0.28011	7.74376
0.281719	-0.340678	0.281618	9.22099	0.281532	9.45026	0.281689	1.10032	0.281433	7.73253
0.283043	-0.34087	0.282942	9.21437	0.282856	9.43791	0.283014	1.0976	0.282756	7.7213
0.284368	-0.341063	0.284266	9.20668	0.28418	9.42761	0.284338	1.09488	0.284079	7.71004
0.285693	-0.341402	0.28559	9.19897	0.285504	9.41672	0.285662	1.09216	0.285402	7.69896
0.287017	-0.341932	0.286915	9.19126	0.286827	9.40474	0.286987	1.08967	0.286725	7.68857
0.288342	-0.342611	0.288239	9.18355	0.288151	9.39289	0.288311	1.08748	0.288048	7.67815
0.289666	-0.343429	0.289563	9.176	0.289475	9.38149	0.289636	1.08504	0.289371	7.66647
0.290991	-0.344244	0.290887	9.16901	0.290799	9.37075	0.29096	1.08229	0.290694	7.65418
0.292315	-0.345059	0.292211	9.16227	0.292122	9.35909	0.292285	1.07959	0.292017	7.64193
0.29364	-0.345876	0.293536	9.15496	0.293446	9.34743	0.293609	1.07703	0.29334	7.62967
0.294964	-0.346524	0.29486	9.14725	0.29477	9.33569	0.294933	1.07442	0.294663	7.61739
0.296289	-0.346783	0.296184	9.13956	0.296094	9.32221	0.296258	1.07169	0.295986	7.60556
0.297613	-0.34678	0.297508	9.13186	0.297417	9.30872	0.297582	1.0692	0.297309	7.59442
0.298938	-0.346692	0.298832	9.12415	0.298741	9.29528	0.298907	1.06695	0.298632	7.58249
0.300262	-0.346559	0.300157	9.11671	0.300065	9.28175	0.300231	1.06461	0.299955	7.56943
0.301587	-0.346427	0.301481	9.10978	0.301389	9.26831	0.301555	1.0622	0.301278	7.55639
0.302911	-0.346295	0.302805	9.10272	0.302712	9.25527	0.30288	1.0598	0.302601	7.54334
0.304236	-0.346163	0.304129	9.09547	0.304036	9.24346	0.304204	1.05741	0.303924	7.53025
0.30556	-0.346088	0.305453	9.08822	0.30536	9.23244	0.305529	1.05501	0.305247	7.51736
0.306885	-0.346149	0.306778	9.08095	0.306684	9.22161	0.306853	1.05239	0.30657	7.50509
0.308209	-0.346319	0.308102	9.0737	0.308007	9.21076	0.308178	1.04951	0.307893	7.49336
0.309534	-0.346605	0.309426	9.06665	0.309331	9.19992	0.309502	1.04738	0.309216	7.48204
0.310858	-0.34689	0.31075	9.06016	0.310655	9.18907	0.310826	1.04626	0.310539	7.47124
0.312183	-0.347176	0.312075	9.05396	0.311979	9.17832	0.312151	1.04513	0.311862	7.46098
0.313508	-0.347461	0.313399	9.04774	0.313303	9.16931	0.313475	1.044	0.313185	7.44986
0.314832	-0.347851	0.314723	9.04174	0.314626	9.16113	0.3148	1.04288	0.314508	7.43854
0.316157	-0.348498	0.316047	9.03611	0.31595	9.15353	0.316124	1.04192	0.315831	7.4279
0.317481	-0.349279	0.317371	9.03004	0.317274	9.14591	0.317449	1.04142	0.317154	7.41907
0.318806	-0.350175	0.318696	9.0238	0.318598	9.13833	0.318773	1.04239	0.318477	7.41111
0.32013	-0.351125	0.32002	9.01776	0.319921	9.13069	0.320097	1.04571	0.3198	7.40391
0.321455	-0.352075	0.321344	9.01269	0.321245	9.12313	0.321422	1.04956	0.321123	7.39671
0.322779	-0.353026	0.322668	9.0085	0.322569	9.11618	0.322746	1.05341	0.322446	7.38952
0.324104	-0.353889	0.323992	9.00507	0.323893	9.10975	0.324071	1.05725	0.323769	7.38232
0.325428	-0.354436	0.325317	9.00166	0.325216	9.10201	0.325395	1.0611	0.325092	7.37525
0.326753	-0.354688	0.326641	8.99823	0.32654	9.09431	0.326719	1.06534	0.326415	7.36914
0.328077	-0.35488	0.327965	8.99481	0.327864	9.08661	0.328044	1.0707	0.327738	7.36314
0.329402	-0.354958	0.329289	8.99145	0.329188	9.07888	0.329368	1.07745	0.329061	7.35702
0.330726	-0.355037	0.330613	8.9887	0.330511	9.07114	0.330693	1.08559	0.330384	7.35087
0.332051	-0.355115	0.331938	8.98616	0.331835	9.06352	0.332017	1.09375	0.331707	7.34473
0.333375	-0.355194	0.333262	8.98393	0.333159	9.05674	0.333342	1.10188	0.33303	7.33859
0.3347	-0.355378	0.334586	8.98171	0.334483	9.04984	0.334666	1.11003	0.334353	7.33248
0.336024	-0.355833	0.33591	8.97946	0.335806	9.04288	0.33599	1.11826	0.335676	7.32706
0.337349	-0.356307	0.337234	8.97724	0.33713	9.03589	0.337315	1.12675	0.336999	7.3225
0.338673	-0.356756	0.338559	8.97504	0.338454	9.02894	0.338639	1.13619	0.338322	7.3176
0.339998	-0.3572	0.339883	8.9733	0.339778	9.02196	0.339964	1.1473	0.339645	7.31249
0.341323	-0.357643	0.341207	8.97211	0.341101	9.015	0.341288	1.1586	0.340968	7.30734
0.342647	-0.358088	0.342531	8.97025	0.342425	9.01025	0.342613	1.16989	0.342291	7.30224
0.343972	-0.358521	0.343856	8.96811	0.343749	9.00657	0.343937	1.18118	0.343614	7.29716
0.345296	-0.358913	0.34518	8.96596	0.345073	9.00198	0.345261	1.19223	0.344937	7.29238
0.346621	-0.359215	0.346504	8.96382	0.346396	8.99711	0.346586	1.20259	0.34626	7.28943
0.347945	-0.359334	0.347828	8.96168	0.34772	8.99222	0.34791	1.21267	0.347583	7.28647
0.34927	-0.359321	0.349152	8.95964	0.349044	8.98734	0.349235	1.22504	0.348906	7.28346
0.350594	-0.359308	0.350477	8.95918	0.350368	8.98244	0.350559	1.23868	0.350229	7.28047
0.351919	-0.359296	0.351801	8.95845	0.351691	8.97831	0.351883	1.25234	0.351552	7.27748
0.353243	-0.35928	0.353125	8.95716	0.353015	8.97552	0.353208	1.26596	0.352875	7.27448
0.354568	-0.359217	0.354449	8.95587	0.354339	8.97145	0.354532	1.27963	0.354198	7.27153
0.355892	-0.358928	0.355773	8.95458	0.355663	8.96679	0.355857	1.29333	0.355521	7.26997
0.357217	-0.358742	0.357098	8.95329	0.356986	8.96206	0.357181	1.30763	0.356844	7.26932
0.358541	-0.359081	0.358422	8.95203	0.35831	8.95734	0.358506	1.32193	0.358167	7.26814
0.359866	-0.35942	0.359746	8.95134	0.359634	8.95261	0.35983	1.33623	0.35949	7.26674
0.36119	-0.359759	0.36107	8.95118	0.360958	8.94807	0.361154	1.35051	0.360813	7.26533
0.362515	-0.3601	0.362394	8.95043	0.362281	8.94502	0.362479	1.36478	0.362136	7.26393
0.363839	-0.360445	0.363719	8.94942	0.363605	8.94181	0.363803	1.37912	0.363459	7.26255
0.365164	-0.360893	0.365043	8.94841	0.364929	8.93784	0.365128	1.39341	0.364782	7.26167
0.366488	-0.361373	0.366367	8.9474	0.366253	8.93367	0.366452	1.40774	0.366105	7.26212
0.367813	-0.361414	0.367691	8.9464	0.367576	8.92951	0.367777	1.42201	0.367428	7.26194
0.369138	-0.361345	0.369015	8.94553	0.3689	8.92535	0.369101	1.43468	0.368751	7.25953
0.370462	-0.361277	0.37034	8.94484	0.370224	8.92118	0.370425	1.4469	0.370074	7.25669
0.371787	-0.361208	0.371664	8.94374	0.371548	8.91643	0.37175	1.45914	0.371397	7.25384
0.373111	-0.361135	0.372988	8.94156	0.372871	8.91086	0.373074	1.4714	0.37272	7.251
0.374436	-0.360984	0.374312	8.93921	0.374195	8.90331	0.374399	1.48365	0.374043	7.24815
0.37576	-0.360679	0.375637	8.93685	0.375519	8.89512	0.375723	1.49531	0.375366	7.24495
0.377085	-0.360651	0.376961	8.9345	0.376843	8.88695	0.377047	1.50551	0.376689	7.24163
0.378409	-0.360888	0.378285	8.93214	0.378167	8.87876	0.378372	1.51529	0.378012	7.23637
0.379734	-0.361125	0.379609	8.92984	0.37949	8.87059	0.379696	1.52448	0.379335	7.23015
0.381058	-0.361363	0.380933	8.92755	0.380814	8.86196	0.381021	1.53368	0.380658	7.22378
0.382383	-0.361599	0.382258	8.92327	0.382138	8.85275	0.382345	1.54288	0.381981	7.21744
0.383707	-0.361833	0.383582	8.91859	0.383462	8.8414	0.38367	1.55209	0.383304	7.21108
0.385032	-0.36194	0.384906	8.9139	0.384785	8.82887	0.384994	1.56103	0.384627	7.20404
0.386356	-0.361923	0.38623	8.90923	0.386109	8.81612	0.386318	1.56692	0.38595	7.19614
0.387681	-0.361755	0.387554	8.90453	0.387433	8.80338	0.387643	1.57194	0.387273	7.18684
0.389005	-0.361585	0.388879	8.89915	0.388757	8.79065	0.388967	1.57505	0.388596	7.17546
0.39033	-0.361416	0.390203	8.89288	0.39008	8.77799	0.390292	1.57815	0.389919	7.16356
0.391654	-0.361248	0.391527	8.88507	0.391404	8.76632	0.391616	1.58126	0.391242	7.15164
0.392979	-0.361079	0.392851	8.87635	0.392728	8.7542	0.392941	1.58435	0.392565	7.1397
0.394303	-0.360931	0.394175	8.86749	0.394052	8.74047	0.394265	1.58741	0.393888	7.12784
0.395628	-0.360944	0.3955	8.85861	0.395375	8.72645	0.395589	1.5895	0.395211	7.11607
0.396953	-0.361147	0.396824	8.84977	0.396699	8.71341	0.396914	1.58953	0.396534	7.10414
0.398277	-0.361475	0.398148	8.84089	0.398023	8.70006	0.398238	1.58866	0.397857	7.09028
0.399602	-0.361803	0.399472	8.83172	0.399347	8.68594	0.399563	1.58747	0.39918	7.0758
0.400926	-0.362132	0.400796	8.82247	0.40067	8.67173	0.400887	1.58633	0.400503	7.06136
0.402251	-0.36246	0.402121	8.81195	0.401994	8.65746	0.402211	1.58509	0.401827	7.04689
0.403575	-0.362773	0.403445	8.80094	0.403318	8.64187	0.403536	1.58383	0.40315	7.03243
0.4049	-0.363095	0.404769	8.78988	0.404642	8.6251	0.40486	1.58257	0.404473	7.01825
0.406224	-0.363406	0.406093	8.77886	0.405965	8.60829	0.406185	1.57925	0.405796	7.00431
0.407549	-0.363297	0.407418	8.7678	0.407289	8.59152	0.407509	1.57524	0.407119	6.98926
0.408873	-0.363098	0.408742	8.7573	0.408613	8.57476	0.408834	1.57081	0.408442	6.97253
0.410198	-0.3629	0.410066	8.74721	0.409937	8.55809	0.410158	1.56631	0.409765	6.95538
0.411522	-0.362702	0.41139	8.73592	0.41126	8.54189	0.411482	1.56184	0.411088	6.9382
0.412847	-0.362504	0.412714	8.72305	0.412584	8.52512	0.412807	1.55735	0.412411	6.92101
0.414171	-0.362455	0.414039	8.70982	0.413908	8.50675	0.414131	1.55288	0.413734	6.90387
0.415496	-0.362589	0.415363	8.69659	0.415232	8.4877	0.415456	1.54719	0.415057	6.88672
0.41682	-0.363025	0.416687	8.68335	0.416555	8.46866	0.41678	1.5401	0.41638	6.86989
0.418145	-0.36359	0.418011	8.67032	0.417879	8.44962	0.418105	1.53214	0.417703	6.85282
0.419469	-0.364171	0.419335	8.65782	0.419203	8.43056	0.419429	1.52398	0.419026	6.83454
0.420794	-0.36475	0.42066	8.64525	0.420527	8.41246	0.420753	1.51582	0.420349	6.8152
0.422118	-0.365332	0.421984	8.63232	0.42185	8.39541	0.422078	1.50767	0.421672	6.79569
0.423443	-0.365861	0.423308	8.61856	0.423174	8.37716	0.423402	1.49948	0.422995	6.77617
0.424768	-0.365922	0.424632	8.60407	0.424498	8.35756	0.424727	1.49131	0.424318	6.75692
0.426092	-0.365676	0.425956	8.5894	0.425822	8.33806	0.426051	1.48318	0.425641	6.73804
0.427417	-0.365188	0.427281	8.57471	0.427145	8.31859	0.427375	1.47482	0.426964	6.71846
0.428741	-0.364652	0.428605	8.56036	0.428469	8.29903	0.4287	1.46607	0.428287	6.69754
0.430066	-0.364115	0.429929	8.54642	0.429793	8.27984	0.430024	1.45717	0.42961	6.67616
0.43139	-0.363578	0.431253	8.53172	0.431117	8.26138	0.431349	1.44833	0.430933	6.65477
0.432715	-0.363041	0.432577	8.51609	0.43244	8.24267	0.432673	1.43947	0.432256	6.63332
0.434039	-0.362865	0.433902	8.50028	0.433764	8.22285	0.433998	1.4306	0.433579	6.61241
0.435364	-0.362829	0.435226	8.48447	0.435088	8.20263	0.435322	1.42317	0.434902	6.59328
0.436688	-0.362596	0.43655	8.46865	0.436412	8.1824	0.436646	1.41638	0.436225	6.57511
0.438013	-0.362306	0.437874	8.45313	0.437735	8.16218	0.437971	1.40925	0.437548	6.556
0.439337	-0.362017	0.439199	8.43844	0.439059	8.14221	0.439295	1.40203	0.438871	6.53614
0.440662	-0.361727	0.440523	8.42361	0.440383	8.12361	0.44062	1.39479	0.440194	6.51625
0.441986	-0.361438	0.441847	8.40754	0.441707	8.10612	0.441944	1.38755	0.441517	6.49636
0.443311	-0.360933	0.443171	8.39088	0.443031	8.08728	0.443269	1.38031	0.44284	6.47645
0.444635	-0.360151	0.444495	8.37425	0.444354	8.06712	0.444593	1.37342	0.444163	6.45773
0.44596	-0.360059	0.44582	8.35762	0.445678	8.04699	0.445917	1.3671	0.445486	6.44056
0.447284	-0.360273	0.447144	8.34099	0.447002	8.02686	0.447242	1.36094	0.446809	6.42253
0.448609	-0.360513	0.448468	8.32565	0.448326	8.00692	0.448566	1.35482	0.448132	6.40315
0.449933	-0.360753	0.449792	8.31123	0.449649	7.98887	0.449891	1.34869	0.449455	6.38378
0.451258	-0.360993	0.451116	8.29583	0.450973	7.97313	0.451215	1.34258	0.450778	6.36439
0.452583	-0.361262	0.452441	8.27973	0.452297	7.95626	0.452539	1.33675	0.452101	6.34499
0.453907	-0.36166	0.453765	8.26366	0.453621	7.93794	0.453864	1.33116	0.453424	6.32628
0.455232	-0.36194	0.455089	8.24759	0.454944	7.91936	0.455188	1.32653	0.454747	6.3094
0.456556	-0.361821	0.456413	8.23147	0.456268	7.90079	0.456513	1.32221	0.45607	6.29296
0.457881	-0.361596	0.457737	8.21622	0.457592	7.88225	0.457837	1.31712	0.457393	6.27498
0.459205	-0.361363	0.459062	8.20221	0.458916	7.86388	0.459162	1.31165	0.458716	6.25651
0.46053	-0.361118	0.460386	8.18787	0.460239	7.84684	0.460486	1.30618	0.460039	6.23803
0.461854	-0.360873	0.46171	8.17262	0.461563	7.83113	0.46181	1.30072	0.461362	6.21954
0.463179	-0.360519	0.463034	8.15716	0.462887	7.81471	0.463135	1.29524	0.462685	6.20115
0.464503	-0.360011	0.464358	8.1417	0.464211	7.79697	0.464459	1.29031	0.464008	6.18393
0.465828	-0.359431	0.465683	8.1262	0.465534	7.7792	0.465784	1.28602	0.465331	6.16777
0.467152	-0.358832	0.467007	8.11069	0.466858	7.76147	0.467108	1.28174	0.466654	6.15058
0.468477	-0.358231	0.468331	8.09602	0.468182	7.74371	0.468433	1.27726	0.467977	6.13261
0.469801	-0.357629	0.469655	8.08197	0.469506	7.72668	0.469757	1.27275	0.4693	6.11485
0.471126	-0.357028	0.47098	8.0669	0.470829	7.71163	0.471081	1.26823	0.470623	6.09793
0.47245	-0.356457	0.472304	8.05106	0.472153	7.69615	0.472406	1.26371	0.471946	6.08163
0.473775	-0.35619	0.473628	8.03538	0.473477	7.6788	0.47373	1.25928	0.473269	6.06431
0.475099	-0.35614	0.474952	8.02049	0.474801	7.66062	0.475055	1.25518	0.474592	6.04828
0.476424	-0.35606	0.476276	8.00598	0.476124	7.6425	0.476379	1.25122	0.475915	6.03316
0.477748	-0.355964	0.477601	7.99097	0.477448	7.62435	0.477703	1.24698	0.477238	6.01688
0.479073	-0.355868	0.478925	7.97721	0.478772	7.60658	0.479028	1.24252	0.478561	6.00061
0.480398	-0.355771	0.480249	7.9638	0.480096	7.59061	0.480352	1.23806	0.479884	5.98433
0.481722	-0.355675	0.481573	7.94864	0.481419	7.57566	0.481677	1.2336	0.481207	5.96807
0.483047	-0.355403	0.482897	7.93347	0.482743	7.56016	0.483001	1.22915	0.48253	5.95183
0.484371	-0.354932	0.484222	7.91832	0.484067	7.54353	0.484326	1.2251	0.483853	5.93598
0.485696	-0.354566	0.485546	7.90316	0.485391	7.52692	0.48565	1.22146	0.485176	5.92163
0.48702	-0.354342	0.48687	7.88815	0.486714	7.51028	0.486974	1.21765	0.486499	5.90527
0.488345	-0.354133	0.488194	7.87399	0.488038	7.49362	0.488299	1.21361	0.487822	5.8884
0.489669	-0.353924	0.489518	7.86076	0.489362	7.47758	0.489623	1.20953	0.489145	5.87159
0.490994	-0.353714	0.490843	7.84642	0.490686	7.46369	0.490948	1.20544	0.490468	5.85472
0.492318	-0.35363	0.492167	7.83147	0.492009	7.44951	0.492272	1.20135	0.491791	5.83781
0.493643	-0.353787	0.493491	7.81647	0.493333	7.43358	0.493597	1.19742	0.493114	5.82121
0.494967	-0.35369	0.494815	7.80152	0.494657	7.41723	0.494921	1.19389	0.494437	5.806
0.496292	-0.352996	0.496139	7.78655	0.495981	7.40089	0.496245	1.1903	0.49576	5.79118
0.497616	-0.352066	0.497464	7.77204	0.497304	7.38457	0.49757	1.18605	0.497083	5.776
0.498941	-0.351135	0.498788	7.7587	0.498628	7.36841	0.498894	1.18146	0.498406	5.76079
0.500265	-0.350205	0.500112	7.74521	0.499952	7.3537	0.500219	1.17688	0.499729	5.74563
0.50159	-0.349307	0.501436	7.73086	0.501276	7.33949	0.501543	1.17229	0.501052	5.73043
0.502914	-0.348575	0.502761	7.71656	0.5026	7.32503	0.502867	1.16772	0.502375	5.71532
0.504239	-0.348076	0.504085	7.70222	0.503923	7.31111	0.504192	1.16346	0.503698	5.70085
0.505563	-0.347905	0.505409	7.68791	0.505247	7.29576	0.505516	1.15958	0.505021	5.68679
0.506888	-0.347968	0.506733	7.67392	0.506571	7.28007	0.506841	1.15592	0.506344	5.67095
0.508213	-0.348031	0.508057	7.66118	0.507895	7.26436	0.508165	1.15226	0.507667	5.65509
0.509537	-0.348093	0.509382	7.64888	0.509218	7.24921	0.50949	1.14834	0.50899	5.63922
0.510862	-0.348151	0.510706	7.635	0.510542	7.23629	0.510814	1.14443	0.510313	5.62325
0.512186	-0.347899	0.51203	7.62095	0.511866	7.22355	0.512138	1.14052	0.511636	5.6074
0.513511	-0.346955	0.513354	7.60691	0.51319	7.20808	0.513463	1.13659	0.512959	5.59184
0.514835	-0.3458	0.514678	7.5929	0.514513	7.19241	0.514787	1.13262	0.514282	5.57828
0.51616	-0.344335	0.516003	7.57896	0.515837	7.17679	0.516112	1.12854	0.515605	5.56285
0.517484	-0.342836	0.517327	7.56567	0.517161	7.16118	0.517436	1.1242	0.516928	5.54705
0.518809	-0.341336	0.518651	7.55319	0.518485	7.14553	0.518761	1.11968	0.518251	5.53123
0.520133	-0.339832	0.519975	7.53937	0.519808	7.13117	0.520085	1.11515	0.519574	5.51538
0.521458	-0.338395	0.521299	7.52478	0.521132	7.11729	0.521409	1.11063	0.520897	5.49957
0.522782	-0.337245	0.522624	7.51021	0.522456	7.1025	0.522734	1.10625	0.52222	5.484
0.524107	-0.336005	0.523948	7.49566	0.52378	7.08714	0.524058	1.10245	0.523543	5.47062
0.525431	-0.333501	0.525272	7.4811	0.525103	7.07181	0.525383	1.09932	0.524867	5.45868
0.526756	-0.330337	0.526596	7.46689	0.526427	7.05644	0.526707	1.09634	0.52619	5.44425
0.52808	-0.327165	0.527921	7.45413	0.527751	7.04111	0.528031	1.09368	0.527513	5.4294
0.529405	-0.323999	0.529245	7.44255	0.529075	7.02616	0.529356	1.09102	0.528836	5.41452
0.530729	-0.320824	0.530569	7.42937	0.530398	7.01275	0.53068	1.08835	0.530159	5.39964
0.532054	-0.317667	0.531893	7.41582	0.531722	6.9987	0.532005	1.08569	0.531482	5.38473
0.533378	-0.314362	0.533217	7.40222	0.533046	6.98238	0.533329	1.08311	0.532805	5.37066
0.534703	-0.309948	0.534542	7.38869	0.53437	6.96582	0.534654	1.08076	0.534128	5.35779
0.536028	-0.303757	0.535866	7.37512	0.535693	6.94937	0.535978	1.07837	0.535451	5.34323
0.537352	-0.297567	0.53719	7.36224	0.537017	6.93293	0.537302	1.07566	0.536774	5.32845
0.538677	-0.291391	0.538514	7.35077	0.538341	6.9165	0.538627	1.07278	0.538097	5.31368
0.540001	-0.285218	0.539838	7.33735	0.539665	6.90188	0.539951	1.06991	0.53942	5.29887
0.541326	-0.279028	0.541163	7.32338	0.540988	6.8884	0.541276	1.06703	0.540743	5.28411
0.54265	-0.272898	0.542487	7.30944	0.542312	6.8742	0.5426	1.06417	0.542066	5.26947
0.543975	-0.266034	0.543811	7.29553	0.543636	6.85983	0.543925	1.06148	0.543389	5.2561
0.545299	-0.256962	0.545135	7.28164	0.54496	6.84548	0.545249	1.05912	0.544712	5.24213
0.546624	-0.247655	0.546459	7.26772	0.546283	6.8311	0.546573	1.05668	0.546035	5.22719
0.547948	-0.238334	0.547784	7.25628	0.547607	6.8167	0.547898	1.05418	0.547358	5.2122
0.549273	-0.229023	0.549108	7.24413	0.548931	6.80261	0.549222	1.05166	0.548681	5.1972
0.550597	-0.219733	0.550432	7.23094	0.550255	6.78977	0.550547	1.04915	0.550004	5.18213
0.551922	-0.210335	0.551756	7.21778	0.551579	6.77548	0.551871	1.04663	0.551327	5.16714
0.553246	-0.200393	0.55308	7.20459	0.552902	6.75982	0.553195	1.04422	0.55265	5.15411
0.554571	-0.189037	0.554405	7.19141	0.554226	6.744	0.55452	1.04213	0.553973	5.14197
0.555895	-0.176961	0.555729	7.1782	0.55555	6.72849	0.555844	1.04008	0.555296	5.12819
0.55722	-0.164894	0.557053	7.1663	0.556874	6.71417	0.557169	1.03791	0.556619	5.11409
0.558544	-0.152796	0.558377	7.15533	0.558197	6.69906	0.558493	1.03579	0.557942	5.09993
0.559869	-0.140705	0.559702	7.1425	0.559521	6.6846	0.559818	1.03378	0.559265	5.08584
0.561193	-0.128779	0.561026	7.12971	0.560845	6.67082	0.561142	1.03181	0.560588	5.07174
0.562518	-0.117501	0.56235	7.11691	0.562169	6.65654	0.562466	1.02969	0.561911	5.058
0.563843	-0.106114	0.563674	7.1042	0.563492	6.64194	0.563791	1.02808	0.563234	5.04482
0.565167	-0.093627	0.564998	7.09148	0.564816	6.62738	0.565115	1.02718	0.564557	5.03103
0.566492	-0.079884	0.566323	7.07897	0.56614	6.6128	0.56644	1.02632	0.56588	5.01675
0.567816	-0.066064	0.567647	7.06749	0.567464	6.5982	0.567764	1.02551	0.567203	5.00236
0.569141	-0.052253	0.568971	7.05509	0.568787	6.58413	0.569089	1.02469	0.568526	4.98802
0.570465	-0.038431	0.570295	7.0419	0.570111	6.57083	0.570413	1.02387	0.569849	4.97369
0.57179	-0.024326	0.571619	7.0287	0.571435	6.55705	0.571737	1.02305	0.571172	4.95977
0.573114	-0.009761	0.572944	7.01551	0.572759	6.54274	0.573062	1.02223	0.572495	4.94767
0.574439	0.005306	0.574268	7.00234	0.574082	6.52832	0.574386	1.02133	0.573818	4.9356
0.575763	0.02043	0.575592	6.98916	0.575406	6.51393	0.575711	1.02042	0.575141	4.92284
0.577088	0.035599	0.576916	6.9778	0.57673	6.49953	0.577035	1.01925	0.576464	4.91014
0.578412	0.050751	0.57824	6.96658	0.578054	6.4851	0.578359	1.01806	0.577787	4.89839
0.579737	0.065984	0.579565	6.95339	0.579377	6.47252	0.579684	1.01687	0.57911	4.88615
0.581061	0.081166	0.580889	6.94032	0.580701	6.46063	0.581008	1.01568	0.580433	4.8733
0.582386	0.095846	0.582213	6.92843	0.582025	6.44747	0.582333	1.0145	0.581756	4.86151
0.58371	0.10972	0.583537	6.91574	0.583349	6.43374	0.583657	1.01359	0.583079	4.8507
0.585035	0.123339	0.584862	6.90254	0.584672	6.42001	0.584982	1.01294	0.584402	4.83902
0.586359	0.136903	0.586186	6.89033	0.585996	6.40621	0.586306	1.01211	0.585725	4.82662
0.587684	0.150521	0.58751	6.87921	0.58732	6.39248	0.58763	1.01109	0.587048	4.81423
0.589009	0.164107	0.588834	6.86763	0.588644	6.3794	0.588955	1.01007	0.588371	4.80183
0.590333	0.177627	0.590158	6.85535	0.589967	6.36693	0.590279	1.00905	0.589694	4.78943
0.591658	0.189786	0.591483	6.8429	0.591291	6.35362	0.591604	1.00804	0.591017	4.7774
0.592982	0.200782	0.592807	6.83046	0.592615	6.33949	0.592928	1.00701	0.59234	4.76637
0.594307	0.211212	0.594131	6.81805	0.593939	6.32524	0.594253	1.00553	0.593663	4.75481
0.595631	0.221655	0.595455	6.80575	0.595262	6.31102	0.595577	1.00404	0.594986	4.74207
0.596956	0.232083	0.596779	6.794	0.596586	6.29681	0.596901	1.00275	0.596309	4.72913
0.59828	0.242526	0.598104	6.78209	0.59791	6.28317	0.598226	1.00145	0.597632	4.71619
0.599605	0.252958	0.599428	6.76883	0.599234	6.27123	0.59955	1.00015	0.598955	4.70321
0.600929	0.262805	0.600752	6.75511	0.600557	6.25979	0.600875	0.99886	0.600278	4.69023
0.602254	0.270192	0.602076	6.74144	0.601881	6.24754	0.602199	0.99756	0.601601	4.67843
0.603578	0.27623	0.6034	6.72774	0.603205	6.23493	0.603523	0.996677	0.602924	4.66729
0.604903	0.28209	0.604725	6.71405	0.604529	6.22232	0.604848	0.995978	0.604247	4.65559
0.606227	0.287941	0.606049	6.7018	0.605852	6.20975	0.606172	0.995188	0.60557	4.6436
0.607552	0.293816	0.607373	6.69044	0.607176	6.19718	0.607497	0.994333	0.606893	4.63159
0.608876	0.299677	0.608697	6.67817	0.6085	6.18529	0.608821	0.99348	0.608216	4.6196
0.610201	0.305525	0.610021	6.66517	0.609824	6.17451	0.610146	0.992625	0.609539	4.60761
0.611525	0.308602	0.611346	6.65217	0.611148	6.16312	0.61147	0.991767	0.610862	4.59607
0.61285	0.310755	0.61267	6.63911	0.612471	6.14995	0.612794	0.991029	0.612185	4.58539
0.614174	0.312341	0.613994	6.62604	0.613795	6.13664	0.614119	0.990399	0.613508	4.57448
0.615499	0.313929	0.615318	6.61342	0.615119	6.12334	0.615443	0.98977	0.614831	4.56294
0.616823	0.315432	0.616642	6.60179	0.616443	6.11003	0.616768	0.989302	0.616154	4.55142
0.618148	0.316855	0.617967	6.59016	0.617766	6.09744	0.618092	0.988875	0.617477	4.53991
0.619473	0.318398	0.619291	6.57776	0.61909	6.08655	0.619417	0.988447	0.6188	4.52839
0.620797	0.318803	0.620615	6.56505	0.620414	6.07586	0.620741	0.988019	0.620123	4.51688
0.622122	0.318205	0.621939	6.55232	0.621738	6.06384	0.622065	0.987591	0.621446	4.50639
0.623446	0.31778	0.623264	6.5396	0.623061	6.05137	0.62339	0.987273	0.622769	4.49643
0.624771	0.317453	0.624588	6.52688	0.624385	6.03887	0.624714	0.986985	0.624092	4.48563
0.626095	0.317126	0.625912	6.51529	0.625709	6.02637	0.626039	0.986302	0.625415	4.4745
0.62742	0.316799	0.627236	6.50426	0.627033	6.014	0.627363	0.985346	0.626738	4.46336
0.628744	0.316473	0.62856	6.49194	0.628356	6.00216	0.628687	0.984342	0.628061	4.45221
0.630069	0.315461	0.629885	6.47904	0.62968	5.9907	0.630012	0.98334	0.629384	4.44118
0.631393	0.312661	0.631209	6.46614	0.631004	5.97862	0.631336	0.982334	0.630707	4.43109
0.632718	0.308955	0.632533	6.45323	0.632328	5.96593	0.632661	0.981298	0.63203	4.42166
0.634042	0.305005	0.633857	6.44047	0.633651	5.95323	0.633985	0.980225	0.633353	4.41104
0.635367	0.301036	0.635181	6.42922	0.634975	5.94053	0.63531	0.979078	0.634676	4.39918
0.636691	0.297056	0.636506	6.41857	0.636299	5.92781	0.636634	0.977821	0.635999	4.38732
0.638016	0.293081	0.63783	6.40691	0.637623	5.91554	0.637958	0.976542	0.637322	4.37547
0.63934	0.289094	0.639154	6.39403	0.638946	5.9041	0.639283	0.975259	0.638645	4.3636
0.640665	0.284605	0.640478	6.38083	0.64027	5.89222	0.640607	0.973976	0.639968	4.3519
0.641989	0.279292	0.641802	6.36764	0.641594	5.87913	0.641932	0.972692	0.641291	4.34076
0.643314	0.273067	0.643127	6.35443	0.642918	5.86592	0.643256	0.971593	0.642614	4.32993
0.644638	0.266616	0.644451	6.34135	0.644241	5.85269	0.644581	0.970577	0.643937	4.31826
0.645963	0.260163	0.645775	6.32932	0.645565	5.83945	0.645905	0.969524	0.645261	4.30648
0.647288	0.253761	0.647099	6.31818	0.646889	5.82644	0.647229	0.968456	0.646583	4.29474
0.648612	0.247326	0.648423	6.30628	0.648213	5.81437	0.648554	0.967388	0.647906	4.28297
0.649937	0.241448	0.649748	6.29377	0.649536	5.80312	0.649878	0.966322	0.64923	4.27124
0.651261	0.235971	0.651072	6.28128	0.65086	5.79113	0.651203	0.965256	0.650553	4.26006
0.652586	0.230366	0.652396	6.26876	0.652184	5.77868	0.652527	0.964329	0.651876	4.24982
0.65391	0.224678	0.65372	6.25626	0.653508	5.76624	0.653851	0.963586	0.653199	4.23816
0.655235	0.219004	0.655045	6.24417	0.654831	5.7538	0.655176	0.962908	0.654522	4.2257
0.656559	0.213321	0.656369	6.23283	0.656155	5.74139	0.6565	0.96224	0.655845	4.21324
0.657884	0.207638	0.657693	6.22121	0.657479	5.72944	0.657825	0.961574	0.657168	4.20076
0.659208	0.202131	0.659017	6.20878	0.658803	5.71879	0.659149	0.96091	0.658491	4.18834
0.660533	0.197086	0.660341	6.19625	0.660126	5.70776	0.660474	0.960245	0.659814	4.17632
0.661857	0.191891	0.661666	6.18371	0.66145	5.69579	0.661798	0.959579	0.661137	4.16599
0.663182	0.186435	0.66299	6.17118	0.662774	5.6843	0.663122	0.958776	0.66246	4.1559
0.664506	0.180936	0.664314	6.15882	0.664098	5.67344	0.664447	0.957875	0.663783	4.14554
0.665831	0.175447	0.665638	6.1474	0.665421	5.6615	0.665771	0.956888	0.665106	4.13517
0.667155	0.169946	0.666962	6.13645	0.666745	5.64947	0.667096	0.955895	0.666429	4.12478
0.66848	0.164455	0.668287	6.12444	0.668069	5.63827	0.66842	0.954858	0.667752	4.11441
0.669804	0.160068	0.669611	6.11193	0.669393	5.62761	0.669744	0.953776	0.669075	4.10414
0.671129	0.156408	0.670935	6.0994	0.670716	5.61545	0.671069	0.952694	0.670398	4.09433
0.672454	0.152724	0.672259	6.08689	0.67204	5.60282	0.672393	0.951661	0.671721	4.08475
0.673778	0.148884	0.673583	6.0744	0.673364	5.59018	0.673718	0.950706	0.673044	4.07373
0.675103	0.145041	0.674908	6.06251	0.674688	5.57758	0.675042	0.94982	0.674367	4.06251
0.676427	0.141203	0.676232	6.05133	0.676012	5.56497	0.676367	0.948971	0.67569	4.05126
0.677752	0.137365	0.677556	6.03907	0.677335	5.55248	0.677691	0.948125	0.677013	4.04005
0.679076	0.133798	0.67888	6.02563	0.678659	5.54158	0.679015	0.947278	0.678336	4.02889
0.680401	0.130717	0.680205	6.01228	0.679983	5.52969	0.68034	0.946431	0.679659	4.01803
0.681725	0.127321	0.681529	5.9989	0.681307	5.51696	0.681664	0.945556	0.680982	4.00807
0.68305	0.123401	0.682853	5.98548	0.68263	5.50428	0.682989	0.944551	0.682305	3.99745
0.684374	0.119481	0.684177	5.97221	0.683954	5.49155	0.684313	0.943347	0.683628	3.98659
0.685699	0.115569	0.685501	5.95962	0.685278	5.47888	0.685638	0.94198	0.684951	3.97657
0.687023	0.111659	0.686826	5.94744	0.686602	5.46624	0.686962	0.94055	0.686274	3.96546
0.688348	0.107682	0.68815	5.93534	0.687925	5.45523	0.688286	0.939122	0.687597	3.95418
0.689672	0.103422	0.689474	5.9237	0.689249	5.4446	0.689611	0.937693	0.68892	3.94285
0.690997	0.098911	0.690798	5.91112	0.690573	5.43269	0.690935	0.936262	0.690243	3.93253
0.692321	0.094382	0.692122	5.89832	0.691897	5.42082	0.69226	0.935086	0.691566	3.92273
0.693646	0.089837	0.693447	5.88548	0.69322	5.40892	0.693584	0.934276	0.692889	3.91213
0.69497	0.085286	0.694771	5.87306	0.694544	5.39695	0.694908	0.933613	0.694212	3.90155
0.696295	0.08075	0.696095	5.86194	0.695868	5.38507	0.696233	0.932978	0.695535	3.89093
0.697619	0.076207	0.697419	5.84995	0.697192	5.37361	0.697557	0.932342	0.696858	3.88032
0.698944	0.071927	0.698743	5.83742	0.698515	5.36308	0.698882	0.931707	0.698181	3.86975
0.700269	0.067876	0.700068	5.82496	0.699839	5.35157	0.700206	0.931071	0.699504	3.85952
0.701593	0.063595	0.701392	5.81248	0.701163	5.33981	0.701531	0.930475	0.700827	3.8508
0.702918	0.05917	0.702716	5.80001	0.702487	5.32802	0.702855	0.929975	0.70215	3.841
0.704242	0.054755	0.70404	5.7878	0.70381	5.31626	0.704179	0.929645	0.703473	3.83101
0.705567	0.05033	0.705364	5.77682	0.705134	5.30452	0.705504	0.929456	0.704796	3.82105
0.706891	0.045899	0.706689	5.76579	0.706458	5.29275	0.706828	0.929297	0.706119	3.81106
0.708216	0.041893	0.708013	5.75385	0.707782	5.2827	0.708153	0.929136	0.707442	3.80111
0.70954	0.038731	0.709337	5.7419	0.709105	5.27221	0.709477	0.928976	0.708765	3.79116
0.710865	0.035846	0.710661	5.72997	0.710429	5.26036	0.710802	0.928819	0.710088	3.78217
0.712189	0.032768	0.711986	5.71805	0.711753	5.24848	0.712126	0.928694	0.711411	3.77271
0.713514	0.029685	0.71331	5.7062	0.713077	5.23668	0.71345	0.928491	0.712734	3.76256
0.714838	0.026604	0.714634	5.69489	0.7144	5.22482	0.714775	0.927908	0.714057	3.75233
0.716163	0.023531	0.715958	5.68431	0.715724	5.21332	0.716099	0.927034	0.71538	3.74204
0.717487	0.020478	0.717282	5.67225	0.717048	5.20352	0.717424	0.92616	0.716703	3.73181
0.718812	0.017586	0.718607	5.65998	0.718372	5.19336	0.718748	0.925314	0.718026	3.72157
0.720136	0.014759	0.719931	5.64781	0.719695	5.1815	0.720073	0.924505	0.719349	3.71274
0.721461	0.01178	0.721255	5.63566	0.721019	5.16931	0.721397	0.923682	0.720672	3.70469
0.722785	0.00884	0.722579	5.6235	0.722343	5.1571	0.722721	0.922785	0.721995	3.69554
0.72411	0.006046	0.723903	5.61153	0.723667	5.14489	0.724046	0.921985	0.723318	3.68628
0.725434	0.003262	0.725228	5.60065	0.72499	5.13271	0.72537	0.92147	0.724641	3.67698
0.726759	0.000262	0.726552	5.58925	0.726314	5.1206	0.726695	0.920985	0.725964	3.66772
0.728083	-0.002642	0.727876	5.57721	0.727638	5.10973	0.728019	0.9205	0.727287	3.65845
0.729408	-0.005273	0.7292	5.56516	0.728962	5.09847	0.729343	0.920015	0.72861	3.64929
0.730733	-0.008239	0.730524	5.55313	0.730285	5.08656	0.730668	0.919549	0.729933	3.64042
0.732057	-0.011831	0.731849	5.54109	0.731609	5.07453	0.731992	0.919176	0.731256	3.63062
0.733382	-0.015429	0.733173	5.52926	0.732933	5.06249	0.733317	0.918825	0.732579	3.62021
0.734706	-0.019018	0.734497	5.51852	0.734257	5.05043	0.734641	0.918139	0.733902	3.6098
0.736031	-0.022603	0.735821	5.50813	0.735581	5.03841	0.735966	0.917273	0.735225	3.59929
0.737355	-0.026202	0.737145	5.49625	0.736904	5.02766	0.73729	0.916408	0.736548	3.58908
0.73868	-0.029865	0.73847	5.48434	0.738228	5.01753	0.738614	0.91554	0.737871	3.57966
0.740004	-0.033413	0.739794	5.47251	0.739552	5.00633	0.739939	0.914674	0.739194	3.57088
0.741329	-0.036397	0.741118	5.46095	0.740876	4.99482	0.741263	0.913788	0.740517	3.56223
0.742653	-0.039317	0.742442	5.45043	0.742199	4.98328	0.742588	0.912859	0.74184	3.55306
0.743978	-0.04223	0.743767	5.43964	0.743523	4.97178	0.743912	0.911998	0.743163	3.54368
0.745302	-0.045149	0.745091	5.43047	0.744847	4.96026	0.745237	0.911233	0.744486	3.53429
0.746627	-0.04805	0.746415	5.42004	0.746171	4.94941	0.746561	0.910466	0.745809	3.5249
0.747951	-0.050618	0.747739	5.40922	0.747494	4.93946	0.747885	0.909701	0.747132	3.51549
0.749276	-0.052378	0.749063	5.39836	0.748818	4.92917	0.74921	0.908934	0.748455	3.50657
0.7506	-0.054182	0.750388	5.38756	0.750142	4.9185	0.750534	0.908214	0.749778	3.4984
0.751925	-0.056016	0.751712	5.3767	0.751466	4.90781	0.751859	0.907674	0.751101	3.48974
0.753249	-0.057852	0.753036	5.36584	0.752789	4.89713	0.753183	0.907265	0.752424	3.48058
0.754574	-0.059707	0.75436	5.35567	0.754113	4.88644	0.754507	0.906955	0.753747	3.47138
0.755899	-0.061539	0.755684	5.3452	0.755437	4.876	0.755832	0.906645	0.75507	3.46218
0.757223	-0.063372	0.757009	5.33382	0.756761	4.86659	0.757156	0.906336	0.756393	3.45297
0.758548	-0.065179	0.758333	5.32229	0.758084	4.85719	0.758481	0.906026	0.757716	3.44389
0.759872	-0.067148	0.759657	5.31078	0.759408	4.84694	0.759805	0.905711	0.759039	3.43538
0.761197	-0.069599	0.760981	5.29933	0.760732	4.83637	0.76113	0.905365	0.760362	3.42676
0.762521	-0.072043	0.762305	5.28779	0.762056	4.82582	0.762454	0.905037	0.761685	3.41759
0.763846	-0.074495	0.76363	5.27719	0.763379	4.81527	0.763778	0.904993	0.763008	3.40826
0.76517	-0.076943	0.764954	5.26721	0.764703	4.8047	0.765103	0.905174	0.764331	3.39893
0.766495	-0.079331	0.766278	5.25582	0.766027	4.79485	0.766427	0.905355	0.765654	3.38959
0.767819	-0.081428	0.767602	5.24418	0.767351	4.78547	0.767752	0.905536	0.766977	3.38026
0.769144	-0.083294	0.768927	5.2325	0.768674	4.77578	0.769076	0.905718	0.7683	3.37164
0.770468	-0.085167	0.770251	5.22081	0.769998	4.76625	0.770401	0.905856	0.769624	3.36337
0.771793	-0.087045	0.771575	5.20919	0.771322	4.75633	0.771725	0.905787	0.770947	3.35424
0.773117	-0.088918	0.772899	5.19795	0.772646	4.74585	0.773049	0.905558	0.77227	3.34458
0.774442	-0.090794	0.774223	5.18769	0.773969	4.7353	0.774374	0.904999	0.773593	3.33493
0.775766	-0.092627	0.775548	5.17718	0.775293	4.72506	0.775698	0.904384	0.774916	3.32524
0.777091	-0.094266	0.776872	5.16604	0.776617	4.71581	0.777023	0.903769	0.776239	3.31557
0.778415	-0.095546	0.778196	5.15472	0.777941	4.70686	0.778347	0.903155	0.777562	3.30634
0.77974	-0.096869	0.77952	5.14354	0.779264	4.69701	0.779671	0.902544	0.778885	3.29783
0.781064	-0.097976	0.780844	5.13226	0.780588	4.68665	0.780996	0.902164	0.780208	3.28913
0.782389	-0.099085	0.782169	5.12103	0.781912	4.67631	0.78232	0.902329	0.781531	3.27991
0.783714	-0.100192	0.783493	5.11123	0.783236	4.66595	0.783645	0.902178	0.782854	3.2706
0.785038	-0.101296	0.784817	5.10175	0.784559	4.65558	0.784969	0.901947	0.784177	3.26126
0.786363	-0.102406	0.786141	5.0909	0.785883	4.64609	0.786294	0.901716	0.7855	3.25193
0.787687	-0.103294	0.787465	5.07967	0.787207	4.63751	0.787618	0.901484	0.786823	3.24279
0.789012	-0.104124	0.78879	5.06841	0.788531	4.62832	0.788942	0.901253	0.788146	3.23451
0.790336	-0.105667	0.790114	5.05716	0.789854	4.61848	0.790267	0.901022	0.789469	3.22673
0.791661	-0.107524	0.791438	5.04592	0.791178	4.60862	0.791591	0.90042	0.790792	3.21904
0.792985	-0.109383	0.792762	5.03528	0.792502	4.59874	0.792916	0.899824	0.792115	3.2112
0.79431	-0.111236	0.794086	5.02551	0.793826	4.58888	0.79424	0.899302	0.793438	3.20279
0.795634	-0.113105	0.795411	5.016	0.79515	4.57943	0.795565	0.898785	0.794761	3.1943
0.796959	-0.114614	0.796735	5.00547	0.796473	4.57071	0.796889	0.89827	0.796084	3.18583
0.798283	-0.115312	0.798059	4.99429	0.797797	4.56203	0.798213	0.897753	0.797407	3.17775
0.799608	-0.115924	0.799383	4.98301	0.799121	4.55268	0.799538	0.897236	0.79873	3.17052
0.800932	-0.116274	0.800708	4.97175	0.800444	4.54296	0.800862	0.897074	0.800053	3.16324
0.802257	-0.116615	0.802032	4.9606	0.801768	4.53326	0.802187	0.897161	0.801376	3.15548
0.803581	-0.116957	0.803356	4.9507	0.803092	4.52357	0.803511	0.897254	0.802699	3.1477
0.804906	-0.117298	0.80468	4.94128	0.804416	4.51394	0.804835	0.897345	0.804022	3.13996
0.80623	-0.117638	0.806004	4.93107	0.80574	4.50505	0.80616	0.897436	0.805345	3.13219
0.807555	-0.118672	0.807329	4.92046	0.807063	4.49685	0.807484	0.897528	0.806668	3.12447
0.808879	-0.119803	0.808653	4.90987	0.808387	4.48793	0.808809	0.897619	0.807991	3.11713
0.810204	-0.121313	0.809977	4.89927	0.809711	4.47835	0.810133	0.89766	0.809314	3.11014
0.811529	-0.122885	0.811301	4.88868	0.811035	4.46875	0.811458	0.89758	0.810637	3.10285
0.812853	-0.124459	0.812625	4.87899	0.812358	4.45917	0.812782	0.897671	0.81196	3.0955
0.814178	-0.126028	0.81395	4.87001	0.813682	4.44959	0.814106	0.897815	0.813283	3.08814
0.815502	-0.127605	0.815274	4.86067	0.815006	4.44031	0.815431	0.897962	0.814606	3.08082
0.816827	-0.129134	0.816598	4.85084	0.81633	4.4316	0.816755	0.898109	0.815929	3.07346
0.818151	-0.130625	0.817922	4.84092	0.817653	4.42241	0.81808	0.898256	0.817252	3.06642
0.819476	-0.132176	0.819246	4.831	0.818977	4.41228	0.819404	0.898403	0.818575	3.06014
0.8208	-0.133757	0.820571	4.82107	0.820301	4.40197	0.820729	0.898429	0.819898	3.05341
0.822125	-0.135349	0.821895	4.8114	0.821625	4.39181	0.822053	0.898513	0.821221	3.04622
0.823449	-0.136939	0.823219	4.80252	0.822948	4.38214	0.823377	0.898754	0.822544	3.03902
0.824774	-0.13853	0.824543	4.79379	0.824272	4.37283	0.824702	0.899008	0.823867	3.03182
0.826098	-0.140059	0.825867	4.78461	0.825596	4.36331	0.826026	0.899246	0.82519	3.02463
0.827423	-0.141035	0.827192	4.7752	0.82692	4.35441	0.827351	0.899477	0.826513	3.01765
0.828747	-0.142083	0.828516	4.76578	0.828243	4.34522	0.828675	0.899724	0.827836	3.01127
0.830072	-0.143365	0.82984	4.75636	0.829567	4.3358	0.829999	0.899765	0.829159	3.0048
0.831396	-0.14461	0.831164	4.74695	0.830891	4.32639	0.831324	0.89952	0.830482	2.99732
0.832721	-0.145946	0.832488	4.73848	0.832215	4.31697	0.832648	0.899292	0.831805	2.98987
0.834045	-0.14732	0.833813	4.73071	0.833538	4.30754	0.833973	0.899094	0.833128	2.98238
0.83537	-0.148695	0.835137	4.72194	0.834862	4.29831	0.835297	0.898897	0.834451	2.97491
0.836694	-0.150064	0.836461	4.71223	0.836186	4.28977	0.836622	0.898699	0.835774	2.96755
0.838019	-0.151428	0.837785	4.70232	0.83751	4.28111	0.837946	0.898502	0.837097	2.96073
0.839344	-0.15231	0.83911	4.69243	0.838833	4.27163	0.83927	0.898381	0.83842	2.95476
0.840668	-0.153016	0.840434	4.68253	0.840157	4.26211	0.840595	0.898591	0.839743	2.94828
0.841993	-0.15372	0.841758	4.67289	0.841481	4.25263	0.841919	0.89896	0.841066	2.94161
0.843317	-0.154426	0.843082	4.66385	0.842805	4.24312	0.843244	0.899369	0.842389	2.93501
0.844642	-0.15513	0.844406	4.65463	0.844128	4.23376	0.844568	0.899786	0.843712	2.92867
0.845966	-0.155906	0.845731	4.64445	0.845452	4.2252	0.845893	0.900202	0.845035	2.92273
0.847291	-0.156865	0.847055	4.63396	0.846776	4.21738	0.847217	0.900618	0.846358	2.9162
0.848615	-0.158239	0.848379	4.62409	0.8481	4.20908	0.848541	0.901033	0.847681	2.91045
0.84994	-0.159989	0.849703	4.61424	0.849423	4.20063	0.849866	0.901677	0.849004	2.90447
0.851264	-0.161828	0.851027	4.60375	0.850747	4.19217	0.85119	0.902382	0.850327	2.89758
0.852589	-0.163672	0.852352	4.59377	0.852071	4.18372	0.852515	0.902948	0.85165	2.89068
0.853913	-0.165513	0.853676	4.58486	0.853395	4.17523	0.853839	0.903461	0.852973	2.8838
0.855238	-0.167353	0.855	4.57571	0.854719	4.16702	0.855163	0.903975	0.854296	2.8769
0.856562	-0.168688	0.856324	4.56605	0.856042	4.15972	0.856488	0.904486	0.855619	2.87004
0.857887	-0.169473	0.857648	4.5564	0.857366	4.15172	0.857812	0.904998	0.856942	2.86354
0.859211	-0.169838	0.858973	4.54676	0.85869	4.14289	0.859137	0.905475	0.858265	2.8574
0.860536	-0.170087	0.860297	4.53709	0.860013	4.13406	0.860461	0.90588	0.859588	2.85051
0.86186	-0.170334	0.861621	4.52778	0.861337	4.12522	0.861786	0.906213	0.860911	2.84353
0.863185	-0.170583	0.862945	4.51918	0.862661	4.1164	0.86311	0.906524	0.862234	2.83656
0.864509	-0.17083	0.864269	4.51075	0.863985	4.10766	0.864434	0.906835	0.863557	2.82956
0.865834	-0.171124	0.865594	4.50192	0.865309	4.09958	0.865759	0.907146	0.86488	2.82256
0.867159	-0.171622	0.866918	4.49294	0.866632	4.09182	0.867083	0.907457	0.866203	2.81578
0.868483	-0.172661	0.868242	4.48392	0.867956	4.08293	0.868408	0.907769	0.867526	2.80971
0.869808	-0.173912	0.869566	4.47494	0.86928	4.07403	0.869732	0.908082	0.868849	2.80356
0.871132	-0.175165	0.870891	4.46601	0.870604	4.06514	0.871057	0.908299	0.870172	2.79725
0.872457	-0.176412	0.872215	4.45757	0.871927	4.05623	0.872381	0.908427	0.871495	2.79097
0.873781	-0.177664	0.873539	4.44965	0.873251	4.04738	0.873705	0.908533	0.872818	2.78467
0.875106	-0.178915	0.874863	4.44098	0.874575	4.03898	0.87503	0.908639	0.874141	2.77837
0.87643	-0.179903	0.876187	4.43151	0.875899	4.03187	0.876354	0.908746	0.875464	2.77207
0.877755	-0.180588	0.877512	4.42202	0.877222	4.02514	0.877679	0.908852	0.876787	2.76616
0.879079	-0.181125	0.878836	4.41254	0.878546	4.01751	0.879003	0.908841	0.87811	2.76016
0.880404	-0.18163	0.88016	4.40306	0.87987	4.00978	0.880327	0.908842	0.879433	2.75282
0.881728	-0.182134	0.881484	4.39384	0.881194	4.00202	0.881652	0.909112	0.880756	2.74544
0.883053	-0.18262	0.882808	4.38522	0.882517	3.99427	0.882976	0.909617	0.882079	2.73806
0.884377	-0.183084	0.884133	4.37652	0.883841	3.98653	0.884301	0.910122	0.883402	2.73069
0.885702	-0.183532	0.885457	4.36718	0.885165	3.98003	0.885625	0.910628	0.884725	2.72331
0.887026	-0.183988	0.886781	4.3578	0.886489	3.97371	0.88695	0.911134	0.886048	2.71637
0.888351	-0.184539	0.888105	4.3484	0.887812	3.96624	0.888274	0.911606	0.887371	2.71006
0.889675	-0.185178	0.889429	4.339	0.889136	3.95869	0.889598	0.911965	0.888694	2.70353
0.891	-0.185818	0.890754	4.3297	0.89046	3.95109	0.890923	0.912071	0.890017	2.6969
0.892325	-0.186457	0.892078	4.32087	0.891784	3.94351	0.892247	0.911965	0.89134	2.69026
0.893649	-0.187094	0.893402	4.3121	0.893107	3.93596	0.893572	0.911837	0.892663	2.68362
0.894974	-0.187669	0.894726	4.30249	0.894431	3.92867	0.894896	0.91171	0.893987	2.677
0.896298	-0.188031	0.896051	4.29247	0.895755	3.92167	0.896221	0.911582	0.89531	2.67037
0.897623	-0.188365	0.897375	4.28247	0.897079	3.91427	0.897545	0.911454	0.896633	2.66522
0.898947	-0.188865	0.898699	4.27245	0.898402	3.90657	0.898869	0.911273	0.897956	2.66033
0.900272	-0.189365	0.900023	4.2625	0.899726	3.89888	0.900194	0.910946	0.899279	2.65464
0.901596	-0.189865	0.901347	4.25343	0.90105	3.89126	0.901518	0.910435	0.900602	2.64866
0.902921	-0.190366	0.902672	4.24606	0.902374	3.88356	0.902843	0.909819	0.901925	2.64264
0.904245	-0.190867	0.903996	4.23809	0.903697	3.87611	0.904167	0.909204	0.903248	2.63661
0.90557	-0.19166	0.90532	4.22891	0.905021	3.86963	0.905491	0.90859	0.904571	2.63061
0.906894	-0.192759	0.906644	4.21974	0.906345	3.86308	0.906816	0.907974	0.905894	2.62501
0.908219	-0.193764	0.907968	4.21057	0.907669	3.85576	0.90814	0.90733	0.907217	2.61975
0.909543	-0.19474	0.909293	4.20138	0.908992	3.84837	0.909465	0.906703	0.90854	2.61452
0.910868	-0.19571	0.910617	4.19231	0.910316	3.84096	0.910789	0.906411	0.909863	2.60926
0.912192	-0.196682	0.911941	4.18402	0.91164	3.83357	0.912114	0.906479	0.911186	2.60402
0.913517	-0.197655	0.913265	4.17661	0.912964	3.82616	0.913438	0.906547	0.912509	2.59877
0.914841	-0.198416	0.914589	4.16822	0.914287	3.81918	0.914762	0.906614	0.913832	2.59352
0.916166	-0.19879	0.915914	4.15945	0.915611	3.8125	0.916087	0.906682	0.915155	2.58856
0.91749	-0.199095	0.917238	4.15068	0.916935	3.8046	0.917411	0.906799	0.916478	2.5844
0.918815	-0.199501	0.918562	4.14192	0.918259	3.79618	0.918736	0.90706	0.917801	2.58004
0.920139	-0.199908	0.919886	4.13314	0.919582	3.78769	0.92006	0.907352	0.919124	2.57514
0.921464	-0.200315	0.92121	4.12446	0.920906	3.77924	0.921385	0.907484	0.920447	2.57008
0.922789	-0.20072	0.922535	4.1165	0.92223	3.77077	0.922709	0.907541	0.92177	2.56505
0.924113	-0.201196	0.923859	4.10825	0.923554	3.76285	0.924033	0.907599	0.923093	2.55999
0.925438	-0.201934	0.925183	4.0996	0.924878	3.75591	0.925358	0.907657	0.924416	2.55495
0.926762	-0.202653	0.926507	4.09098	0.926201	3.749	0.926682	0.907715	0.925739	2.55045
0.928087	-0.203011	0.927832	4.08235	0.927525	3.74195	0.928007	0.907799	0.927062	2.54599
0.929411	-0.203368	0.929156	4.0737	0.928849	3.73512	0.929331	0.907942	0.928385	2.54083
0.930736	-0.203726	0.93048	4.06513	0.930173	3.72874	0.930655	0.908248	0.929708	2.53538
0.93206	-0.204083	0.931804	4.05704	0.931496	3.72198	0.93198	0.908761	0.931031	2.52994
0.933385	-0.20444	0.933128	4.04891	0.93282	3.71495	0.933304	0.909248	0.932354	2.52449
0.934709	-0.204533	0.934453	4.03951	0.934144	3.7088	0.934629	0.909743	0.933677	2.51904
0.936034	-0.204315	0.935777	4.03014	0.935468	3.70303	0.935953	0.910271	0.935	2.51365
0.937358	-0.204408	0.937101	4.02079	0.936791	3.69658	0.937278	0.910829	0.936323	2.50837
0.938683	-0.204844	0.938425	4.01139	0.938115	3.6898	0.938602	0.911517	0.937646	2.50303
0.940007	-0.205315	0.939749	4.00207	0.939439	3.68301	0.939926	0.912348	0.938969	2.49761
0.941332	-0.205788	0.941074	3.9933	0.940763	3.67623	0.941251	0.913579	0.940292	2.49219
0.942656	-0.20626	0.942398	3.98567	0.942086	3.66945	0.942575	0.914903	0.941615	2.48678
0.943981	-0.206779	0.943722	3.97742	0.94341	3.66277	0.9439	0.916226	0.942938	2.48137
0.945305	-0.20749	0.945046	3.969	0.944734	3.65626	0.945224	0.917551	0.944261	2.47605
0.94663	-0.208191	0.94637	3.96062	0.946058	3.64919	0.946549	0.918835	0.945584	2.47167
0.947954	-0.208563	0.947695	3.95223	0.947381	3.64161	0.947873	0.919885	0.946907	2.46734
0.949279	-0.2089	0.949019	3.94381	0.948705	3.63392	0.949197	0.920552	0.94823	2.46257
0.950604	-0.209237	0.950343	3.93548	0.950029	3.62626	0.950522	0.921071	0.949553	2.45778
0.951928	-0.209574	0.951667	3.92795	0.951353	3.61859	0.951846	0.921361	0.950876	2.45328
0.953253	-0.209897	0.952991	3.91994	0.952676	3.6111	0.953171	0.921651	0.952199	2.4487
0.954577	-0.210131	0.954316	3.91122	0.954	3.60448	0.954495	0.92194	0.953522	2.44384
0.955902	-0.210274	0.95564	3.90329	0.955324	3.59808	0.955819	0.922229	0.954845	2.43906
0.957226	-0.21062	0.956964	3.89463	0.956648	3.59129	0.957144	0.92258	0.956168	2.43445
0.958551	-0.211084	0.958288	3.88571	0.957971	3.58434	0.958468	0.923234	0.957491	2.42987
0.959875	-0.211549	0.959613	3.87679	0.959295	3.57739	0.959793	0.923992	0.958814	2.42526
0.9612	-0.212013	0.960937	3.86862	0.960619	3.57044	0.961117	0.925109	0.960137	2.42066
0.962524	-0.212478	0.962261	3.86113	0.961943	3.5635	0.962442	0.926259	0.96146	2.41605
0.963849	-0.212887	0.963585	3.85323	0.963266	3.55685	0.963766	0.927422	0.962783	2.41145
0.965173	-0.213048	0.964909	3.84515	0.96459	3.55054	0.96509	0.928576	0.964106	2.40694
0.966498	-0.213277	0.966234	3.83706	0.965914	3.54379	0.966415	0.929761	0.965429	2.40279
0.967822	-0.213718	0.967558	3.829	0.967238	3.53669	0.967739	0.93113	0.966752	2.39873
0.969147	-0.214163	0.968882	3.82091	0.968561	3.52959	0.969064	0.932659	0.968075	2.39438
0.970471	-0.214607	0.970206	3.81295	0.969885	3.52248	0.970388	0.934266	0.969398	2.39004
0.971796	-0.215051	0.97153	3.80605	0.971209	3.51537	0.971713	0.935917	0.970721	2.3857
0.97312	-0.215516	0.972855	3.79884	0.972533	3.5084	0.973037	0.937568	0.972044	2.38136
0.974445	-0.216101	0.974179	3.79124	0.973856	3.50199	0.974361	0.939218	0.973367	2.37702
0.975769	-0.216675	0.975503	3.78359	0.97518	3.49567	0.975686	0.940845	0.97469	2.37269
0.977094	-0.216912	0.976827	3.77594	0.976504	3.48907	0.97701	0.942248	0.976013	2.36821
0.978419	-0.217069	0.978151	3.76828	0.977828	3.48241	0.978335	0.943145	0.977336	2.3634
0.979743	-0.217225	0.979476	3.76063	0.979151	3.47573	0.979659	0.944237	0.978659	2.3585
0.981068	-0.217382	0.9808	3.75383	0.980475	3.46905	0.980983	0.945663	0.979982	2.35362
0.982392	-0.217528	0.982124	3.74724	0.981799	3.46253	0.982308	0.947086	0.981305	2.34875
0.983717	-0.217584	0.983448	3.7399	0.983123	3.45703	0.983632	0.948507	0.982628	2.34386
0.985041	-0.217501	0.984773	3.7324	0.984447	3.45217	0.984957	0.949915	0.983951	2.33921
0.986366	-0.217512	0.986097	3.7249	0.98577	3.44665	0.986281	0.95124	0.985274	2.33516
0.98769	-0.21764	0.987421	3.7174	0.987094	3.44056	0.987606	0.952714	0.986597	2.33129
0.989015	-0.217767	0.988745	3.70991	0.988418	3.43448	0.98893	0.954439	0.98792	2.32726
0.990339	-0.217886	0.990069	3.70262	0.989742	3.4284	0.990254	0.955978	0.989243	2.32324
0.991664	-0.218002	0.991394	3.69575	0.991065	3.4223	0.991579	0.95751	0.990566	2.31921
0.992988	-0.218129	0.992718	3.68859	0.992389	3.41626	0.992903	0.95904	0.991889	2.31518
0.994313	-0.218834	0.994042	3.6813	0.993713	3.41036	0.994228	0.960569	0.993212	2.31128
0.995637	-0.219597	0.995366	3.67403	0.995037	3.40415	0.995552	0.962104	0.994535	2.30794
0.996962	-0.220572	0.99669	3.66679	0.99636	3.39725	0.996877	0.963597	0.995858	2.30495
0.998286	-0.221565	0.998015	3.65954	0.997684	3.39037	0.998201	0.964752	0.997181	2.30143
0.999611	-0.222555	0.999339	3.65237	0.999008	3.38349	0.999525	0.965836	0.998504	2.29786
1.00093	-0.223543	1.00066	3.64632	1.00033	3.37658	1.00085	0.966878	0.999827	2.29429
1.00226	-0.224531	1.00199	3.63993	1.00165	3.36973	1.00217	0.967917	1.00115	2.29073
1.00358	-0.225305	1.00331	3.63311	1.00298	3.36329	1.0035	0.968955	1.00247	2.2872
1.00491	-0.22555	1.00464	3.6262	1.0043	3.35745	1.00482	0.969989	1.0038	2.28388
1.00623	-0.225701	1.00596	3.61928	1.00563	3.35141	1.00615	0.971034	1.00512	2.28082
1.00756	-0.225825	1.00728	3.61248	1.00695	3.34525	1.00747	0.971637	1.00644	2.27734
1.00888	-0.225947	1.00861	3.60621	1.00827	3.33908	1.0088	0.972106	1.00777	2.27376
1.01021	-0.226069	1.00993	3.60008	1.0096	3.33287	1.01012	0.972616	1.00909	2.27019
1.01153	-0.226191	1.01126	3.59376	1.01092	3.32667	1.01144	0.97313	1.01041	2.2666
1.01286	-0.226313	1.01258	3.58688	1.01225	3.32082	1.01277	0.973644	1.01173	2.26301
1.01418	-0.226799	1.01391	3.57969	1.01357	3.31566	1.01409	0.974158	1.01306	2.2595
1.01551	-0.227293	1.01523	3.57251	1.01489	3.31021	1.01542	0.974673	1.01438	2.25668
1.01683	-0.227679	1.01655	3.56532	1.01622	3.30396	1.01674	0.975296	1.0157	2.25396
1.01815	-0.228054	1.01788	3.55813	1.01754	3.29771	1.01807	0.976182	1.01703	2.2508
1.01948	-0.22843	1.0192	3.5513	1.01886	3.29147	1.01939	0.977764	1.01835	2.24763
1.0208	-0.228803	1.02053	3.54527	1.02019	3.28521	1.02072	0.979592	1.01967	2.24446
1.02213	-0.229178	1.02185	3.53895	1.02151	3.27907	1.02204	0.98144	1.021	2.24129
1.02345	-0.229358	1.02317	3.53205	1.02283	3.27332	1.02337	0.983277	1.02232	2.23812
1.02478	-0.229385	1.0245	3.52507	1.02416	3.26774	1.02469	0.985129	1.02364	2.23498
1.0261	-0.229793	1.02582	3.5181	1.02548	3.2618	1.02601	0.986969	1.02496	2.23186
1.02743	-0.230251	1.02715	3.51113	1.02681	3.25574	1.02734	0.988442	1.02629	2.22847
1.02875	-0.23071	1.02847	3.50416	1.02813	3.2497	1.02866	0.989799	1.02761	2.22497
1.03008	-0.231168	1.0298	3.49754	1.02945	3.24367	1.02999	0.99112	1.02893	2.2215
1.0314	-0.231625	1.03112	3.4911	1.03078	3.23763	1.03131	0.992433	1.03026	2.21802
1.03272	-0.232057	1.03244	3.48455	1.0321	3.23184	1.03264	0.993754	1.03158	2.21455
1.03405	-0.232258	1.03377	3.47796	1.03343	3.22661	1.03396	0.99507	1.0329	2.21114
1.03537	-0.232141	1.03509	3.47135	1.03475	3.22118	1.03529	0.996388	1.03423	2.20818
1.0367	-0.231698	1.03642	3.46473	1.03607	3.21576	1.03661	0.997639	1.03555	2.20514
1.03802	-0.231213	1.03774	3.45812	1.0374	3.21059	1.03793	0.998763	1.03687	2.20185
1.03935	-0.230727	1.03906	3.45182	1.03872	3.2049	1.03926	0.999553	1.03819	2.19853
1.04067	-0.230243	1.04039	3.44585	1.04004	3.19917	1.04058	1.00029	1.03952	2.19526
1.042	-0.229756	1.04171	3.43937	1.04137	3.19347	1.04191	1.00107	1.04084	2.19196
1.04332	-0.229603	1.04304	3.4324	1.04269	3.18819	1.04323	1.00187	1.04216	2.18866
1.04465	-0.229575	1.04436	3.42543	1.04402	3.18305	1.04456	1.00267	1.04349	2.18586
1.04597	-0.229762	1.04569	3.41848	1.04534	3.17768	1.04588	1.00337	1.04481	2.18316
1.04729	-0.230038	1.04701	3.41152	1.04666	3.17231	1.0472	1.00374	1.04613	2.17972
1.04862	-0.230315	1.04833	3.40476	1.04799	3.16694	1.04853	1.00432	1.04746	2.17614
1.04994	-0.230592	1.04966	3.39868	1.04931	3.16157	1.04985	1.00509	1.04878	2.17252
1.05127	-0.230869	1.05098	3.39304	1.05063	3.15623	1.05118	1.00588	1.0501	2.16892
1.05259	-0.231085	1.05231	3.38741	1.05196	3.15129	1.0525	1.00666	1.05143	2.16532
1.05392	-0.231181	1.05363	3.38178	1.05328	3.14711	1.05383	1.00745	1.05275	2.16176
1.05524	-0.231124	1.05496	3.37614	1.05461	3.14224	1.05515	1.00823	1.05407	2.15847
1.05656	-0.23094	1.05628	3.37051	1.05593	3.13677	1.05648	1.00916	1.05539	2.15519
1.05789	-0.23072	1.0576	3.36488	1.05725	3.13127	1.0578	1.01027	1.05672	2.15223
1.05921	-0.2305	1.05893	3.3595	1.05858	3.12578	1.05912	1.01163	1.05804	2.14947
1.06054	-0.23028	1.06025	3.35415	1.0599	3.12029	1.06045	1.01308	1.05936	2.14646
1.06186	-0.230044	1.06158	3.34851	1.06122	3.11484	1.06177	1.01453	1.06069	2.14339
1.06319	-0.229651	1.0629	3.34255	1.06255	3.11043	1.0631	1.01598	1.06201	2.14031
1.06451	-0.229207	1.06422	3.33614	1.06387	3.10601	1.06442	1.01743	1.06333	2.13783
1.06584	-0.22901	1.06555	3.32965	1.0652	3.10165	1.06575	1.01892	1.06465	2.13556
1.06716	-0.228935	1.06687	3.32317	1.06652	3.09729	1.06707	1.02045	1.06598	2.13261
1.06849	-0.22886	1.0682	3.31692	1.06784	3.09294	1.06839	1.02207	1.0673	2.1292
1.06981	-0.228785	1.06952	3.31132	1.06917	3.08858	1.06972	1.02371	1.06862	2.12571
1.07113	-0.22871	1.07085	3.30567	1.07049	3.08423	1.07104	1.02536	1.06995	2.12223
1.07246	-0.228673	1.07217	3.29947	1.07181	3.08004	1.07237	1.027	1.07127	2.11875
1.07378	-0.228672	1.07349	3.29328	1.07314	3.07605	1.07369	1.02865	1.07259	2.11537
1.07511	-0.228821	1.07482	3.28708	1.07446	3.07102	1.07502	1.03029	1.07392	2.11208
1.07643	-0.229189	1.07614	3.2809	1.07579	3.06575	1.07634	1.0319	1.07524	2.10884
1.07776	-0.229635	1.07747	3.27481	1.07711	3.06048	1.07767	1.03341	1.07656	2.10591
1.07908	-0.230081	1.07879	3.26915	1.07843	3.05519	1.07899	1.03486	1.07788	2.10307
1.08041	-0.230526	1.08012	3.26394	1.07976	3.04992	1.08031	1.0363	1.07921	2.10022
1.08173	-0.23102	1.08144	3.25849	1.08108	3.04477	1.08164	1.03774	1.08053	2.09738
1.08306	-0.231618	1.08276	3.25297	1.0824	3.0408	1.08296	1.03917	1.08185	2.09464
1.08438	-0.232257	1.08409	3.24743	1.08373	3.03642	1.08429	1.04061	1.08318	2.09231
1.0857	-0.232883	1.08541	3.24192	1.08505	3.03149	1.08561	1.04158	1.0845	2.09009
1.08703	-0.233502	1.08674	3.23638	1.08638	3.02656	1.08694	1.04215	1.08582	2.0876
1.08835	-0.234119	1.08806	3.23118	1.0877	3.02163	1.08826	1.04262	1.08715	2.08473
1.08968	-0.234735	1.08939	3.22683	1.08902	3.0169	1.08959	1.04307	1.08847	2.08177
1.091	-0.235351	1.09071	3.22221	1.09035	3.01248	1.09091	1.04353	1.08979	2.07883
1.09233	-0.235691	1.09203	3.21713	1.09167	3.00805	1.09224	1.04397	1.09112	2.07588
1.09365	-0.235861	1.09336	3.21204	1.09299	3.00369	1.09356	1.04439	1.09244	2.07315
1.09498	-0.235922	1.09468	3.20695	1.09432	2.99948	1.09488	1.04484	1.09376	2.07057
1.0963	-0.235848	1.09601	3.20187	1.09564	2.99532	1.09621	1.04538	1.09508	2.06799
1.09763	-0.235734	1.09733	3.19683	1.09697	2.99113	1.09753	1.04614	1.09641	2.06515
1.09895	-0.235616	1.09865	3.19198	1.09829	2.98695	1.09886	1.04711	1.09773	2.06224
1.10027	-0.235492	1.09998	3.18692	1.09961	2.98278	1.10018	1.04808	1.09905	2.05932
1.1016	-0.235508	1.1013	3.18107	1.10094	2.9788	1.10151	1.04905	1.10038	2.05641
1.10292	-0.235849	1.10263	3.1752	1.10226	2.97512	1.10283	1.05002	1.1017	2.05354
1.10425	-0.236381	1.10395	3.16932	1.10359	2.97136	1.10415	1.05103	1.10302	2.05088
1.10557	-0.236925	1.10528	3.16343	1.10491	2.96748	1.10548	1.0522	1.10434	2.0483
1.1069	-0.237481	1.1066	3.15763	1.10623	2.96359	1.1068	1.05336	1.10567	2.04597
1.10822	-0.238036	1.10792	3.15228	1.10756	2.9597	1.10813	1.05417	1.10699	2.0438
1.10955	-0.238591	1.10925	3.14757	1.10888	2.95581	1.10945	1.0549	1.10831	2.04165
1.11087	-0.239144	1.11057	3.14235	1.1102	2.95192	1.11078	1.05563	1.10964	2.03957
1.1122	-0.239583	1.1119	3.13686	1.11153	2.94822	1.1121	1.05636	1.11096	2.0376
1.11352	-0.239851	1.11322	3.13139	1.11285	2.94435	1.11343	1.05709	1.11228	2.03597
1.11484	-0.240183	1.11454	3.12612	1.11417	2.93986	1.11475	1.05764	1.11361	2.03466
1.11617	-0.240611	1.11587	3.12123	1.1155	2.93519	1.11607	1.05796	1.11493	2.03326
1.11749	-0.241038	1.11719	3.1158	1.11682	2.93053	1.1174	1.05851	1.11625	2.03152
1.11882	-0.241465	1.11852	3.11031	1.11815	2.92589	1.11872	1.0592	1.11757	2.02961
1.12014	-0.241892	1.11984	3.10476	1.11947	2.92123	1.12005	1.05989	1.1189	2.0277
1.12147	-0.242385	1.12117	3.09892	1.12079	2.91708	1.12137	1.06059	1.12022	2.02578
1.12279	-0.243019	1.12249	3.09309	1.12212	2.9136	1.1227	1.06128	1.12154	2.02385
1.12412	-0.243771	1.12381	3.08726	1.12344	2.91024	1.12402	1.06191	1.12287	2.02181
1.12544	-0.24464	1.12514	3.08142	1.12477	2.90684	1.12535	1.06234	1.12419	2.01966
1.12677	-0.245564	1.12646	3.07561	1.12609	2.90343	1.12667	1.06279	1.12551	2.01775
1.12809	-0.246488	1.12779	3.07033	1.12741	2.90003	1.12799	1.06356	1.12684	2.01608
1.12941	-0.247412	1.12911	3.06581	1.12874	2.89664	1.12932	1.06432	1.12816	2.01441
1.13074	-0.24832	1.13044	3.06046	1.13006	2.89323	1.13064	1.06508	1.12948	2.01274
1.13206	-0.24907	1.13176	3.05476	1.13138	2.88977	1.13197	1.06585	1.13081	2.01107
1.13339	-0.249596	1.13308	3.04907	1.13271	2.88622	1.13329	1.06661	1.13213	2.0098
1.13471	-0.25007	1.13441	3.04338	1.13403	2.88256	1.13462	1.06733	1.13345	2.00916
1.13604	-0.25047	1.13573	3.03769	1.13535	2.87887	1.13594	1.06813	1.13478	2.00864
1.13736	-0.250871	1.13706	3.03207	1.13668	2.87518	1.13726	1.06926	1.1361	2.00799
1.13869	-0.251272	1.13838	3.02725	1.138	2.87149	1.13859	1.07051	1.13742	2.0073
1.14001	-0.251673	1.1397	3.02233	1.13933	2.8678	1.13991	1.07176	1.13874	2.00661
1.14133	-0.251995	1.14103	3.01728	1.14065	2.86486	1.14124	1.073	1.14007	2.00592
1.14266	-0.252099	1.14235	3.01222	1.14197	2.86247	1.14256	1.07425	1.14139	2.00521
1.14398	-0.25197	1.14368	3.00719	1.1433	2.86017	1.14389	1.07553	1.14271	2.0043
1.14531	-0.251636	1.145	3.00211	1.14462	2.85772	1.14521	1.0769	1.14404	2.00307
1.14663	-0.251229	1.14633	2.99709	1.14594	2.85515	1.14654	1.07837	1.14536	2.00144
1.14796	-0.250822	1.14765	2.9923	1.14727	2.85257	1.14786	1.08014	1.14668	1.99947
1.14928	-0.250423	1.14897	2.98766	1.14859	2.85	1.14918	1.08204	1.148	1.99751
1.15061	-0.250046	1.1503	2.98318	1.14992	2.84762	1.15051	1.08394	1.14933	1.99554
1.15193	-0.249675	1.15162	2.9787	1.15124	2.84572	1.15183	1.08584	1.15065	1.99358
1.15326	-0.249313	1.15295	2.9742	1.15256	2.84369	1.15316	1.08774	1.15197	1.99177
1.15458	-0.249135	1.15427	2.96973	1.15389	2.84111	1.15448	1.08967	1.1533	1.99032
1.1559	-0.249245	1.15559	2.96524	1.15521	2.83836	1.15581	1.09159	1.15462	1.9892
1.15723	-0.249354	1.15692	2.96102	1.15654	2.8356	1.15713	1.09331	1.15594	1.98823
1.15855	-0.249464	1.15824	2.95741	1.15786	2.83285	1.15846	1.09498	1.15727	1.98726
1.15988	-0.249573	1.15957	2.95298	1.15918	2.83011	1.15978	1.09665	1.15859	1.98629
1.1612	-0.249711	1.16089	2.94816	1.16051	2.82727	1.16111	1.09833	1.15991	1.98532
1.16253	-0.250016	1.16222	2.94335	1.16183	2.82429	1.16243	1.09999	1.16124	1.98436
1.16385	-0.250385	1.16354	2.93852	1.16315	2.82115	1.16375	1.10153	1.16256	1.98356
1.16518	-0.250576	1.16487	2.9337	1.16448	2.81788	1.16508	1.10276	1.16388	1.98285
1.1665	-0.250768	1.16619	2.92889	1.1658	2.81462	1.1664	1.10408	1.1652	1.98179
1.16782	-0.25096	1.16751	2.92521	1.16712	2.81135	1.16773	1.10551	1.16653	1.98031
1.16915	-0.251151	1.16884	2.92161	1.16845	2.80809	1.16905	1.10695	1.16785	1.97881
1.17047	-0.251341	1.17016	2.91711	1.16977	2.80492	1.17038	1.10838	1.16917	1.97732
1.1718	-0.251523	1.17149	2.91231	1.1711	2.80189	1.1717	1.10982	1.1705	1.97582
1.17312	-0.251709	1.17281	2.9075	1.17242	2.79855	1.17302	1.11131	1.17182	1.97426
1.17445	-0.252034	1.17413	2.90268	1.17374	2.79478	1.17435	1.11326	1.17314	1.9724
1.17577	-0.252415	1.17546	2.89787	1.17507	2.791	1.17567	1.11528	1.17447	1.9704
1.1771	-0.252796	1.17678	2.89345	1.17639	2.78722	1.177	1.11699	1.17579	1.96813
1.17842	-0.253176	1.17811	2.88948	1.17772	2.78343	1.17832	1.11867	1.17711	1.96582
1.17975	-0.253557	1.17943	2.88549	1.17904	2.77979	1.17965	1.12034	1.17843	1.96351
1.18107	-0.253918	1.18075	2.88144	1.18036	2.77662	1.18097	1.12201	1.17976	1.9612
1.1824	-0.254135	1.18208	2.87737	1.18169	2.77378	1.1823	1.12366	1.18108	1.95894
1.18372	-0.254329	1.1834	2.87331	1.18301	2.77078	1.18362	1.12506	1.1824	1.95703
1.18504	-0.254491	1.18473	2.86924	1.18433	2.76768	1.18494	1.12627	1.18373	1.95544
1.18637	-0.254653	1.18605	2.86519	1.18566	2.76458	1.18627	1.12779	1.18505	1.95406
1.18769	-0.254815	1.18738	2.86139	1.18698	2.76148	1.18759	1.12961	1.18637	1.95285
1.18902	-0.254978	1.1887	2.85763	1.1883	2.75838	1.18892	1.13143	1.18769	1.95165
1.19034	-0.255126	1.19003	2.85379	1.18963	2.7553	1.19024	1.13325	1.18902	1.95044
1.19167	-0.255145	1.19135	2.84993	1.19095	2.7523	1.19157	1.13506	1.19034	1.94924
1.19299	-0.255096	1.19267	2.84608	1.19228	2.74935	1.19289	1.13679	1.19166	1.94796
1.19432	-0.255155	1.194	2.84222	1.1936	2.74649	1.19422	1.13807	1.19299	1.94628
1.19564	-0.255213	1.19532	2.83837	1.19492	2.7437	1.19554	1.13939	1.19431	1.94465
1.19697	-0.255271	1.19665	2.83512	1.19625	2.74103	1.19686	1.14085	1.19563	1.94323
1.19829	-0.25533	1.19797	2.83233	1.19757	2.73841	1.19819	1.1423	1.19696	1.94182
1.19961	-0.255389	1.19929	2.82929	1.1989	2.73559	1.19951	1.14363	1.19828	1.94041
1.20094	-0.255471	1.20062	2.82614	1.20022	2.73286	1.20084	1.14498	1.1996	1.939
1.20226	-0.25566	1.20194	2.82299	1.20154	2.73018	1.20216	1.14643	1.20093	1.9376
1.20359	-0.255899	1.20327	2.77773	1.20287	2.72348	1.20349	1.14752	1.20225	1.93637
1.20491	-0.258363	1.20459	2.7448	1.20419	2.68127	1.20481	1.16521	1.20357	1.93411
1.20624	-0.25984	1.20592	2.73829	1.20551	2.67465	1.20613	1.17087	1.20489	1.92026
1.20756	-0.261818	1.20724	2.7345	1.20684	2.66985	1.20746	1.17436	1.20622	1.92032
1.20889	-0.263262	1.20856	2.73095	1.20816	2.66686	1.20878	1.17721	1.20754	1.9202
1.21021	-0.26423	1.20989	2.72787	1.20948	2.66421	1.21011	1.17971	1.20886	1.92019
1.21154	-0.265027	1.21121	2.72507	1.21081	2.66155	1.21143	1.18237	1.21019	1.92069
1.21286	-0.265753	1.21254	2.72262	1.21213	2.65915	1.21276	1.18517	1.21151	1.92114
1.21418	-0.266415	1.21386	2.71971	1.21346	2.65692	1.21408	1.18785	1.21283	1.92155
1.21551	-0.267042	1.21518	2.71619	1.21478	2.65494	1.21541	1.19035	1.21416	1.92193
1.21683	-0.267663	1.21651	2.71284	1.2161	2.65325	1.21673	1.19271	1.21548	1.92228
1.21816	-0.268213	1.21783	2.70953	1.21743	2.65114	1.21806	1.19485	1.2168	1.92243
1.21948	-0.268622	1.21916	2.70623	1.21875	2.64879	1.21938	1.19664	1.21812	1.92238
1.22081	-0.268986	1.22048	2.703	1.22008	2.64645	1.2207	1.19827	1.21945	1.92203
1.22213	-0.269349	1.22181	2.70003	1.2214	2.64411	1.22203	1.19998	1.22077	1.92142
1.22345	-0.269714	1.22313	2.697	1.22272	2.64176	1.22335	1.20173	1.22209	1.92076
1.22478	-0.270078	1.22445	2.69316	1.22405	2.63941	1.22468	1.20347	1.22342	1.92009
1.2261	-0.270395	1.22578	2.68931	1.22537	2.63695	1.226	1.20521	1.22474	1.91943
1.22743	-0.27062	1.2271	2.68547	1.22669	2.6344	1.22733	1.20695	1.22606	1.91876
1.22875	-0.270728	1.22843	2.68163	1.22802	2.63177	1.22865	1.20861	1.22738	1.91793
1.23008	-0.270705	1.22975	2.67778	1.22934	2.6291	1.22998	1.21018	1.22871	1.91703
1.2314	-0.270681	1.23107	2.67399	1.23066	2.62644	1.2313	1.21175	1.23003	1.9162
1.23273	-0.270657	1.2324	2.67067	1.23199	2.62377	1.23262	1.21331	1.23135	1.91541
1.23405	-0.270633	1.23372	2.6684	1.23331	2.6211	1.23395	1.21488	1.23268	1.91462
1.23538	-0.270593	1.23505	2.66656	1.23464	2.61854	1.23527	1.21646	1.234	1.91383
1.2367	-0.270518	1.23637	2.66474	1.23596	2.61617	1.2366	1.21802	1.23532	1.91304
1.23802	-0.27039	1.2377	2.66291	1.23728	2.61493	1.23792	1.21959	1.23665	1.91239
1.23935	-0.270161	1.23902	2.66108	1.23861	2.61425	1.23925	1.22118	1.23797	1.91193
1.24067	-0.269886	1.24035	2.65925	1.23993	2.61357	1.24057	1.22271	1.23929	1.91202
1.242	-0.26961	1.24167	2.65775	1.24125	2.61288	1.24189	1.22412	1.24062	1.91249
1.24332	-0.269334	1.24299	2.65668	1.24258	2.6122	1.24322	1.22551	1.24194	1.913
1.24465	-0.269085	1.24432	2.657	1.2439	2.61151	1.24454	1.2269	1.24326	1.91351
1.24597	-0.269	1.24564	2.65733	1.24523	2.61082	1.24587	1.22829	1.24458	1.91402
1.2473	-0.269152	1.24697	2.65765	1.24655	2.61115	1.24719	1.22968	1.24591	1.91449
1.24862	-0.269449	1.24829	2.65797	1.24787	2.61229	1.24852	1.23089	1.24723	1.91459
1.24995	-0.269894	1.24961	2.65829	1.2492	2.6135	1.24984	1.23179	1.24855	1.91445
1.25127	-0.270338	1.25094	2.65891	1.25052	2.61469	1.25117	1.23275	1.24988	1.91434
1.25259	-0.270783	1.25226	2.65982	1.25185	2.61595	1.25249	1.23372	1.2512	1.91425
1.25392	-0.271228	1.25359	2.6599	1.25317	2.61724	1.25381	1.23464	1.25252	1.91416
1.25524	-0.271634	1.25491	2.65975	1.25449	2.6186	1.25514	1.23564	1.25385	1.91406
1.25657	-0.271952	1.25623	2.6596	1.25582	2.61973	1.25646	1.23666	1.25517	1.91397
1.25789	-0.272148	1.25756	2.65945	1.25714	2.6201	1.25779	1.23764	1.25649	1.91404
1.25922	-0.271985	1.25888	2.65929	1.25846	2.61994	1.25911	1.23843	1.25781	1.91427
1.26054	-0.271817	1.26021	2.65914	1.25979	2.61978	1.26044	1.23903	1.25914	1.91435
1.26187	-0.27165	1.26153	2.65892	1.26111	2.61962	1.26176	1.23897	1.26046	1.91427
1.26319	-0.271482	1.26286	2.65849	1.26243	2.61946	1.26309	1.23892	1.26178	1.91419
1.26452	-0.271257	1.26418	2.65787	1.26376	2.61953	1.26441	1.23887	1.26311	1.91412
1.26584	-0.270659	1.26551	2.65723	1.26508	2.62005	1.26573	1.23881	1.26443	1.91404
1.26717	-0.269748	1.26683	2.65659	1.26641	2.62048	1.26706	1.23875	1.26575	1.914
1.26849	-0.268853	1.26815	2.65596	1.26773	2.62051	1.26838	1.23859	1.26708	1.91406
1.26981	-0.267967	1.26948	2.65532	1.26905	2.62049	1.26971	1.23834	1.2684	1.91398
1.27114	-0.267079	1.2708	2.65495	1.27038	2.62047	1.27103	1.23851	1.26972	1.91368
1.27246	-0.266192	1.27213	2.65466	1.2717	2.62046	1.27236	1.23893	1.27104	1.91334
1.27379	-0.265305	1.27345	2.65399	1.27303	2.62051	1.27368	1.23935	1.27237	1.913
1.27511	-0.264429	1.27477	2.65335	1.27435	2.62081	1.275	1.23978	1.27369	1.91264
1.27644	-0.263609	1.2761	2.65271	1.27567	2.62139	1.27633	1.2402	1.27501	1.91228
1.27776	-0.262983	1.27742	2.65203	1.277	2.62209	1.27765	1.24058	1.27634	1.91192
1.27909	-0.262592	1.27875	2.65134	1.27832	2.62288	1.27898	1.24068	1.27766	1.91159
1.28041	-0.2622	1.28007	2.65106	1.27964	2.62366	1.2803	1.24083	1.27898	1.91127
1.28173	-0.261808	1.2814	2.65152	1.28097	2.62445	1.28163	1.24124	1.28031	1.91098
1.28306	-0.261416	1.28272	2.65196	1.28229	2.62524	1.28295	1.24164	1.28163	1.91068
1.28438	-0.261045	1.28404	2.65226	1.28361	2.62634	1.28428	1.24205	1.28295	1.91039
1.28571	-0.260836	1.28537	2.65254	1.28494	2.62788	1.2856	1.24245	1.28428	1.9101
1.28703	-0.260695	1.28669	2.65282	1.28626	2.62931	1.28693	1.24284	1.2856	1.90992
1.28836	-0.260566	1.28802	2.6531	1.28759	2.63063	1.28825	1.24315	1.28692	1.91007
1.28968	-0.260438	1.28934	2.65343	1.28891	2.63194	1.28957	1.24343	1.28824	1.91034
1.29101	-0.26031	1.29066	2.65422	1.29023	2.63326	1.2909	1.24381	1.28957	1.91061
1.29233	-0.260181	1.29199	2.655	1.29156	2.63457	1.29222	1.24421	1.29089	1.91088
1.29365	-0.260058	1.29331	2.65556	1.29288	2.63592	1.29355	1.24461	1.29221	1.91115
1.29498	-0.260006	1.29464	2.65606	1.29421	2.63734	1.29487	1.24501	1.29354	1.91142
1.2963	-0.260144	1.29596	2.65656	1.29553	2.63879	1.2962	1.24541	1.29486	1.91168
1.29763	-0.260257	1.29729	2.65706	1.29685	2.64016	1.29752	1.24581	1.29618	1.91188
1.29895	-0.26036	1.29861	2.65756	1.29818	2.64153	1.29885	1.24625	1.2975	1.91209
1.30028	-0.260464	1.29993	2.6573	1.2995	2.64289	1.30017	1.24708	1.29883	1.91255
1.3016	-0.260567	1.30126	2.65628	1.30082	2.64425	1.30149	1.24828	1.30015	1.91314
1.30293	-0.260671	1.30258	2.65456	1.30215	2.64551	1.30282	1.24947	1.30147	1.91374
1.30425	-0.260785	1.30391	2.65263	1.30347	2.64622	1.30414	1.25067	1.3028	1.91433
1.30558	-0.260992	1.30523	2.6507	1.30479	2.64576	1.30547	1.25184	1.30412	1.91492
1.3069	-0.261062	1.30655	2.64878	1.30612	2.64508	1.30679	1.2529	1.30544	1.91531
1.30822	-0.260738	1.30788	2.64684	1.30744	2.64427	1.30811	1.2542	1.30677	1.91507
1.30955	-0.260419	1.3092	2.64467	1.30877	2.64346	1.30944	1.25556	1.30809	1.91484
1.31087	-0.260129	1.31053	2.64142	1.31009	2.64265	1.31076	1.25677	1.30941	1.91469
1.3122	-0.259817	1.31185	2.63783	1.31141	2.64184	1.31209	1.25797	1.31073	1.91454
1.31352	-0.259493	1.31318	2.63429	1.31274	2.64079	1.31341	1.25917	1.31206	1.91439
1.31485	-0.25908	1.3145	2.63076	1.31406	2.63829	1.31474	1.26037	1.31338	1.91424
1.31617	-0.258452	1.31583	2.62722	1.31539	2.63529	1.31606	1.26157	1.3147	1.91409
1.3175	-0.258133	1.31715	2.62369	1.31671	2.63186	1.31739	1.26271	1.31603	1.9139
1.31882	-0.257939	1.31847	2.62016	1.31803	2.62842	1.31871	1.26378	1.31735	1.91366
1.32015	-0.257756	1.3198	2.61721	1.31936	2.625	1.32004	1.26551	1.31867	1.91337
1.32147	-0.257572	1.32112	2.61462	1.32068	2.62156	1.32136	1.26763	1.32	1.91308
1.32279	-0.257388	1.32245	2.612	1.322	2.61823	1.32268	1.2698	1.32132	1.91279
1.32412	-0.257204	1.32377	2.60933	1.32333	2.61555	1.32401	1.27197	1.32264	1.9125
1.32544	-0.257451	1.32509	2.60667	1.32465	2.61367	1.32533	1.27413	1.32397	1.91224
1.32677	-0.257619	1.32642	2.604	1.32597	2.61162	1.32666	1.27629	1.32529	1.91206
1.32809	-0.257556	1.32774	2.60148	1.3273	2.60949	1.32798	1.27913	1.32661	1.91218
1.32942	-0.257464	1.32907	2.59914	1.32862	2.60736	1.32931	1.28219	1.32793	1.91247
1.33074	-0.257372	1.33039	2.59688	1.32995	2.60522	1.33063	1.28562	1.32926	1.91286
1.33207	-0.25728	1.33171	2.59466	1.33127	2.6031	1.33196	1.2891	1.33058	1.91325
1.33339	-0.257188	1.33304	2.59248	1.33259	2.60105	1.33328	1.29259	1.3319	1.91364
1.33472	-0.257081	1.33436	2.59029	1.33392	2.59961	1.3346	1.29609	1.33323	1.91403
1.33604	-0.257039	1.33569	2.58811	1.33524	2.5985	1.33593	1.29957	1.33455	1.91442
1.33736	-0.257662	1.33701	2.58593	1.33657	2.59809	1.33725	1.30268	1.33587	1.91519
1.33869	-0.258392	1.33834	2.58377	1.33789	2.59767	1.33858	1.30547	1.33719	1.91607
1.34001	-0.259126	1.33966	2.58182	1.33921	2.59726	1.3399	1.30804	1.33852	1.91706
1.34134	-0.259858	1.34099	2.57992	1.34054	2.59685	1.34123	1.31051	1.33984	1.91805
1.34266	-0.260588	1.34231	2.57778	1.34186	2.59642	1.34255	1.31296	1.34116	1.91904
1.34399	-0.261165	1.34363	2.57557	1.34318	2.59586	1.34387	1.31542	1.34249	1.92003
1.34531	-0.261486	1.34496	2.57335	1.34451	2.59516	1.3452	1.31787	1.34381	1.92102
1.34664	-0.261668	1.34628	2.57113	1.34583	2.59413	1.34652	1.32027	1.34513	1.92199
1.34796	-0.261808	1.34761	2.56891	1.34716	2.59307	1.34785	1.32241	1.34646	1.92293
1.34929	-0.261943	1.34893	2.56683	1.34848	2.59201	1.34917	1.32473	1.34778	1.92379
1.35061	-0.262078	1.35025	2.56493	1.3498	2.59095	1.3505	1.32759	1.3491	1.92465
1.35193	-0.262213	1.35158	2.56298	1.35113	2.58989	1.35182	1.33053	1.35042	1.92549
1.35326	-0.262347	1.3529	2.56098	1.35245	2.5889	1.35315	1.33349	1.35175	1.92634
1.35458	-0.262469	1.35423	2.55898	1.35377	2.58807	1.35447	1.33645	1.35307	1.92719
1.35591	-0.262592	1.35555	2.55698	1.3551	2.58712	1.3558	1.33942	1.35439	1.92804
1.35723	-0.26272	1.35688	2.55497	1.35642	2.58617	1.35712	1.34227	1.35572	1.92889
1.35856	-0.262848	1.3582	2.55308	1.35775	2.58518	1.35844	1.34505	1.35704	1.92977
1.35988	-0.262977	1.35952	2.55141	1.35907	2.58413	1.35977	1.34795	1.35836	1.9307
1.36121	-0.263106	1.36085	2.54966	1.36039	2.58308	1.36109	1.35111	1.35969	1.93163
1.36253	-0.263233	1.36217	2.54763	1.36172	2.58202	1.36242	1.35445	1.36101	1.93256
1.36386	-0.263368	1.3635	2.5456	1.36304	2.58107	1.36374	1.35781	1.36233	1.93349
1.36518	-0.263482	1.36482	2.54357	1.36436	2.58012	1.36507	1.36118	1.36366	1.93441
1.3665	-0.26344	1.36614	2.54154	1.36569	2.57913	1.36639	1.36429	1.36498	1.93509
1.36783	-0.263316	1.36747	2.53959	1.36701	2.57814	1.36771	1.36701	1.3663	1.93568
1.36915	-0.263192	1.36879	2.53804	1.36834	2.57715	1.36904	1.36962	1.36762	1.93669
1.37048	-0.263067	1.37012	2.53688	1.36966	2.57616	1.37036	1.37228	1.36895	1.93773
1.3718	-0.262943	1.37144	2.53565	1.37098	2.57517	1.37169	1.37496	1.37027	1.93878
1.37313	-0.262935	1.37277	2.53438	1.37231	2.57437	1.37301	1.37765	1.37159	1.93983
1.37445	-0.263269	1.37409	2.53311	1.37363	2.57374	1.37434	1.38032	1.37292	1.94088
1.37578	-0.263644	1.37541	2.53183	1.37495	2.57305	1.37566	1.38303	1.37424	1.94188
1.3771	-0.263919	1.37674	2.53056	1.37628	2.57235	1.37698	1.38584	1.37556	1.94277
1.37843	-0.264177	1.37806	2.52924	1.3776	2.57165	1.37831	1.38886	1.37689	1.94342
1.37975	-0.264434	1.37939	2.52778	1.37893	2.57094	1.37963	1.39228	1.37821	1.94399
1.38107	-0.264691	1.38071	2.52596	1.38025	2.57024	1.38096	1.39589	1.37953	1.94459
1.3824	-0.264949	1.38203	2.52379	1.38157	2.56964	1.38228	1.39951	1.38085	1.9452
1.38372	-0.264977	1.38336	2.52159	1.3829	2.5695	1.38361	1.40314	1.38218	1.94582
1.38505	-0.264819	1.38468	2.51924	1.38422	2.56963	1.38493	1.40675	1.3835	1.94643
1.38637	-0.264652	1.38601	2.51689	1.38554	2.56994	1.38626	1.40991	1.38482	1.9471
1.3877	-0.264496	1.38733	2.51455	1.38687	2.57028	1.38758	1.41256	1.38615	1.94794
1.38902	-0.26434	1.38866	2.5123	1.38819	2.57061	1.38891	1.41517	1.38747	1.94898
1.39034	-0.264185	1.38998	2.51037	1.38952	2.57094	1.39023	1.41787	1.38879	1.95008
1.39167	-0.264029	1.3913	2.50936	1.39084	2.57128	1.39155	1.42058	1.39012	1.95119
1.39299	-0.263968	1.39263	2.50846	1.39216	2.57177	1.39288	1.4233	1.39144	1.95229
1.39432	-0.264107	1.39395	2.50755	1.39349	2.57231	1.3942	1.42602	1.39276	1.95339
1.39564	-0.264307	1.39528	2.50665	1.39481	2.57271	1.39553	1.42864	1.39409	1.95439
1.39697	-0.26448	1.3966	2.50574	1.39613	2.57308	1.39685	1.43096	1.39541	1.95538
1.39829	-0.264653	1.39793	2.50483	1.39746	2.57346	1.39818	1.43329	1.39673	1.95692
1.39962	-0.264826	1.39925	2.50381	1.39878	2.57383	1.3995	1.43597	1.39805	1.95871
1.40094	-0.264999	1.40057	2.50251	1.40011	2.57421	1.40082	1.43883	1.39938	1.96049
1.40227	-0.265124	1.4019	2.50099	1.40143	2.57443	1.40215	1.44169	1.4007	1.96228
1.40359	-0.26478	1.40322	2.49946	1.40275	2.57397	1.40347	1.44455	1.40202	1.96406
1.40491	-0.264264	1.40455	2.49794	1.40408	2.57333	1.4048	1.44742	1.40335	1.96584
1.40624	-0.263911	1.40587	2.49642	1.4054	2.57267	1.40612	1.4504	1.40467	1.96754
1.40756	-0.263588	1.40719	2.49495	1.40672	2.57201	1.40745	1.45352	1.40599	1.96912
1.40889	-0.263266	1.40852	2.49379	1.40805	2.57135	1.40877	1.45668	1.40732	1.97063
1.41021	-0.262943	1.40984	2.49275	1.40937	2.57075	1.4101	1.45982	1.40864	1.97213
1.41154	-0.262621	1.41117	2.49171	1.4107	2.57013	1.41142	1.46294	1.40996	1.97364
1.41286	-0.262362	1.41249	2.49066	1.41202	2.5697	1.41274	1.46587	1.41128	1.97513
1.41419	-0.262184	1.41382	2.48962	1.41334	2.56934	1.41407	1.46877	1.41261	1.97663
1.41551	-0.262042	1.41514	2.48858	1.41467	2.56883	1.41539	1.47178	1.41393	1.97818
1.41684	-0.261919	1.41646	2.48754	1.41599	2.56825	1.41672	1.47445	1.41525	1.97999
1.41816	-0.261799	1.41779	2.48658	1.41732	2.56767	1.41804	1.47683	1.41658	1.98225
1.41949	-0.26167	1.41911	2.48569	1.41864	2.5671	1.41937	1.4795	1.4179	1.98471
1.42081	-0.261539	1.42044	2.4847	1.41996	2.56652	1.42069	1.48247	1.41922	1.98717
1.42213	-0.261406	1.42176	2.48369	1.42129	2.56602	1.42202	1.48545	1.42054	1.98962
1.42346	-0.261238	1.42309	2.48269	1.42261	2.56564	1.42334	1.48842	1.42187	1.99208
1.42478	-0.260749	1.42441	2.48169	1.42393	2.56557	1.42467	1.4914	1.42319	1.99451
1.42611	-0.259778	1.42573	2.48068	1.42526	2.56569	1.42599	1.4942	1.42451	1.9969
1.42743	-0.258807	1.42706	2.47974	1.42658	2.56581	1.42731	1.49667	1.42584	1.99917
1.42876	-0.257838	1.42838	2.47919	1.4279	2.56593	1.42864	1.4993	1.42716	2.00137
1.43008	-0.256868	1.42971	2.47851	1.42923	2.56605	1.42996	1.50237	1.42848	2.00357
1.43141	-0.255918	1.43103	2.47774	1.43055	2.56618	1.43129	1.50548	1.42981	2.00568
1.43273	-0.255084	1.43236	2.47697	1.43188	2.56634	1.43261	1.50859	1.43113	2.00771
1.43406	-0.254553	1.43368	2.47621	1.4332	2.56656	1.43394	1.51169	1.43245	2.00974
1.43538	-0.254412	1.435	2.4755	1.43452	2.56684	1.43526	1.51479	1.43378	2.01164
1.4367	-0.254467	1.43633	2.47479	1.43585	2.56713	1.43658	1.5178	1.4351	2.01322
1.43803	-0.254521	1.43765	2.47412	1.43717	2.56743	1.43791	1.52098	1.43642	2.01471
1.43935	-0.254576	1.43898	2.47353	1.4385	2.56772	1.43923	1.52474	1.43774	2.01617
1.44068	-0.254631	1.4403	2.47301	1.43982	2.56802	1.44056	1.52889	1.43907	2.01764
1.442	-0.254747	1.44162	2.4725	1.44114	2.56835	1.44188	1.53305	1.44039	2.01911
1.44333	-0.255011	1.44295	2.47199	1.44247	2.56879	1.44321	1.5372	1.44171	2.02057
1.44465	-0.255329	1.44427	2.47148	1.44379	2.56935	1.44453	1.54127	1.44304	2.02212
1.44598	-0.255671	1.4456	2.47097	1.44511	2.56999	1.44585	1.54503	1.44436	2.024
1.4473	-0.256015	1.44692	2.47063	1.44644	2.57062	1.44718	1.54844	1.44568	2.02661
1.44862	-0.256357	1.44825	2.471	1.44776	2.57125	1.4485	1.55181	1.44701	2.02988
1.44995	-0.256699	1.44957	2.47132	1.44908	2.57188	1.44983	1.5551	1.44833	2.03316
1.45127	-0.257033	1.45089	2.47161	1.45041	2.57239	1.45115	1.55839	1.44965	2.03644
1.4526	-0.257339	1.45222	2.47191	1.45173	2.5727	1.45248	1.56169	1.45097	2.03972
1.45392	-0.257636	1.45354	2.47221	1.45306	2.57324	1.4538	1.56496	1.4523	2.04292
1.45525	-0.257961	1.45487	2.47251	1.45438	2.57406	1.45513	1.56821	1.45362	2.04592
1.45657	-0.258298	1.45619	2.47281	1.4557	2.57489	1.45645	1.57133	1.45494	2.04874
1.4579	-0.258634	1.45751	2.47209	1.45703	2.57571	1.45778	1.57464	1.45627	2.0515
1.45922	-0.25897	1.45884	2.47145	1.45835	2.57653	1.4591	1.57856	1.45759	2.05426
1.46054	-0.259308	1.46016	2.47102	1.45968	2.57739	1.46042	1.58272	1.45891	2.05701
1.46187	-0.259671	1.46149	2.47062	1.461	2.57836	1.46175	1.58688	1.46023	2.05976
1.46319	-0.260104	1.46281	2.47021	1.46232	2.57931	1.46307	1.59104	1.46156	2.06244
1.46452	-0.260642	1.46414	2.46981	1.46365	2.5801	1.4644	1.5951	1.46288	2.06474
1.46584	-0.26128	1.46546	2.4694	1.46497	2.58087	1.46572	1.59871	1.4642	2.06659
1.46717	-0.261917	1.46678	2.46924	1.46629	2.58166	1.46705	1.60182	1.46553	2.06864
1.46849	-0.262551	1.46811	2.46928	1.46762	2.58246	1.46837	1.6053	1.46685	2.07085
1.46982	-0.263162	1.46943	2.46914	1.46894	2.58325	1.46969	1.60982	1.46817	2.07306
1.47114	-0.263698	1.47076	2.46898	1.47026	2.58405	1.47102	1.61434	1.4695	2.07528
1.47247	-0.264035	1.47208	2.46882	1.47159	2.58491	1.47234	1.61885	1.47082	2.07749
1.47379	-0.264297	1.47341	2.46866	1.47291	2.58595	1.47367	1.62337	1.47214	2.07975
1.47511	-0.264359	1.47473	2.4685	1.47424	2.58731	1.47499	1.62788	1.47347	2.0821
1.47644	-0.264421	1.47605	2.46834	1.47556	2.58866	1.47632	1.6324	1.47479	2.08482
1.47776	-0.264483	1.47738	2.46819	1.47688	2.59001	1.47764	1.63693	1.47611	2.08836
1.47909	-0.264545	1.4787	2.46835	1.47821	2.59137	1.47897	1.64153	1.47743	2.09191
1.48041	-0.264605	1.48003	2.4686	1.47953	2.59275	1.48029	1.64623	1.47876	2.09545
1.48174	-0.264641	1.48135	2.46886	1.48086	2.59429	1.48161	1.65093	1.48008	2.09899
1.48306	-0.26465	1.48267	2.46911	1.48218	2.59614	1.48294	1.65564	1.4814	2.10243
1.48439	-0.26461	1.484	2.46936	1.4835	2.59849	1.48426	1.66031	1.48273	2.10542
1.48571	-0.264539	1.48532	2.46961	1.48483	2.60096	1.48559	1.66478	1.48405	2.1079
1.48704	-0.264467	1.48665	2.46996	1.48615	2.60342	1.48691	1.66883	1.48537	2.11043
1.48836	-0.264396	1.48797	2.47036	1.48747	2.60589	1.48824	1.6732	1.4867	2.11318
1.48968	-0.264331	1.4893	2.47079	1.4888	2.60835	1.48956	1.67935	1.48802	2.11594
1.49101	-0.264401	1.49062	2.47126	1.49012	2.61069	1.49089	1.68551	1.48934	2.11871
1.49233	-0.26515	1.49194	2.47173	1.49144	2.61274	1.49221	1.69166	1.49066	2.12147
1.49366	-0.265741	1.49327	2.47221	1.49277	2.61518	1.49353	1.69783	1.49199	2.12425
1.49498	-0.265467	1.49459	2.47269	1.49409	2.61846	1.49486	1.70396	1.49331	2.12725
1.49631	-0.265193	1.49592	2.47327	1.49542	2.62174	1.49618	1.70951	1.49463	2.13092
1.49763	-0.264919	1.49724	2.47416	1.49674	2.62503	1.49751	1.71503	1.49596	2.13546
1.49896	-0.264646	1.49856	2.47603	1.49806	2.62831	1.49883	1.72119	1.49728	2.14001
1.50028	-0.26434	1.49989	2.47834	1.49939	2.63157	1.50016	1.72753	1.4986	2.14456
1.50161	-0.263605	1.50121	2.48065	1.50071	2.63477	1.50148	1.73388	1.49992	2.1491
1.50293	-0.262601	1.50254	2.48296	1.50204	2.63811	1.5028	1.74021	1.50125	2.15366
1.50425	-0.261705	1.50386	2.48526	1.50336	2.64206	1.50413	1.74654	1.50257	2.15834
1.50558	-0.26085	1.50519	2.48754	1.50468	2.64633	1.50545	1.75228	1.50389	2.16317
1.5069	-0.259998	1.50651	2.48977	1.50601	2.65062	1.50678	1.7575	1.50522	2.16988
1.50823	-0.259144	1.50784	2.49203	1.50733	2.6549	1.5081	1.76416	1.50654	2.17658
1.50955	-0.258286	1.50916	2.49433	1.50865	2.65916	1.50943	1.77212	1.50786	2.18329
1.51088	-0.257415	1.51048	2.49663	1.50998	2.6633	1.51075	1.78011	1.50919	2.19
1.5122	-0.25649	1.51181	2.49894	1.5113	2.6674	1.51208	1.78809	1.51051	2.1967
1.51353	-0.255068	1.51313	2.50125	1.51263	2.67199	1.5134	1.79604	1.51183	2.20289
1.51485	-0.252636	1.51446	2.50355	1.51395	2.67745	1.51473	1.80404	1.51316	2.20808
1.51618	-0.250197	1.51578	2.50593	1.51527	2.6828	1.51605	1.81214	1.51448	2.21369
1.5175	-0.247758	1.5171	2.50874	1.5166	2.68774	1.51737	1.82033	1.5158	2.21992
1.51882	-0.245312	1.51843	2.51213	1.51792	2.69293	1.5187	1.8292	1.51713	2.22613
1.52015	-0.242877	1.51975	2.51575	1.51924	2.69839	1.52002	1.83723	1.51845	2.23233
1.52147	-0.240412	1.52108	2.51937	1.52057	2.70327	1.52135	1.84595	1.51977	2.23856
1.5228	-0.237952	1.5224	2.52297	1.52189	2.70819	1.52267	1.85496	1.52109	2.24477
1.52412	-0.235104	1.52372	2.52658	1.52321	2.71412	1.524	1.86402	1.52242	2.2511
1.52545	-0.231967	1.52505	2.52999	1.52454	2.72026	1.52532	1.87244	1.52374	2.25745
1.52677	-0.228701	1.52637	2.53316	1.52586	2.72642	1.52665	1.88048	1.52506	2.26545
1.5281	-0.225417	1.5277	2.53654	1.52719	2.73256	1.52797	1.89033	1.52639	2.27348
1.52942	-0.222145	1.52902	2.54011	1.52851	2.73872	1.52929	1.90102	1.52771	2.28149
1.53075	-0.218786	1.53035	2.54368	1.52983	2.74501	1.53062	1.91181	1.52903	2.28952
1.53207	-0.215293	1.53167	2.54727	1.53116	2.75143	1.53194	1.9226	1.53035	2.29751
1.53339	-0.211797	1.533	2.55085	1.53248	2.7584	1.53327	1.9334	1.53168	2.30535
1.53472	-0.208315	1.53432	2.55449	1.53381	2.76662	1.53459	1.94419	1.533	2.31295
1.53604	-0.204845	1.53564	2.55829	1.53513	2.77481	1.53592	1.95412	1.53432	2.32171
1.53737	-0.201363	1.53697	2.56245	1.53645	2.783	1.53724	1.96428	1.53565	2.33102
1.53869	-0.197885	1.53829	2.56689	1.53778	2.79124	1.53856	1.97517	1.53697	2.33969
1.54002	-0.194412	1.53962	2.57142	1.5391	2.79938	1.53989	1.9862	1.53829	2.34822
1.54134	-0.191108	1.54094	2.57574	1.54042	2.8071	1.54121	1.99722	1.53962	2.35738
1.54267	-0.187682	1.54226	2.57992	1.54175	2.81481	1.54254	2.00827	1.54094	2.36669
1.54399	-0.183536	1.54359	2.58425	1.54307	2.82319	1.54386	2.0193	1.54226	2.37508
1.54531	-0.179229	1.54491	2.58863	1.54439	2.8316	1.54519	2.03026	1.54358	2.3835
1.54664	-0.174925	1.54624	2.59284	1.54572	2.84	1.54651	2.04116	1.54491	2.39235
1.54796	-0.170619	1.54756	2.59732	1.54704	2.84839	1.54784	2.05279	1.54623	2.40133
1.54929	-0.166315	1.54889	2.60212	1.54837	2.85676	1.54916	2.06449	1.54755	2.41027
1.55061	-0.162043	1.55021	2.60692	1.54969	2.86453	1.55048	2.07626	1.54888	2.41922
1.55194	-0.157824	1.55153	2.61172	1.55101	2.87208	1.55181	2.088	1.5502	2.42817
1.55326	-0.154177	1.55286	2.61652	1.55234	2.88002	1.55313	2.09972	1.55152	2.43711
1.55459	-0.150728	1.55418	2.6213	1.55366	2.88868	1.55446	2.1113	1.55285	2.44598
1.55591	-0.147288	1.55551	2.62601	1.55499	2.89737	1.55578	2.12132	1.55417	2.45517
1.55723	-0.143858	1.55683	2.63096	1.55631	2.90607	1.55711	2.13124	1.55549	2.46443
1.55856	-0.140424	1.55815	2.63633	1.55763	2.91477	1.55843	2.14143	1.55682	2.47373
1.55988	-0.13708	1.55948	2.64176	1.55896	2.92333	1.55976	2.15168	1.55814	2.48303
1.56121	-0.134476	1.5608	2.64718	1.56028	2.93083	1.56108	2.16191	1.55946	2.49232
1.56253	-0.13229	1.56213	2.6526	1.5616	2.93822	1.5624	2.17212	1.56078	2.5011
1.56386	-0.130304	1.56345	2.6579	1.56293	2.94597	1.56373	2.18237	1.56211	2.50904
1.56518	-0.128354	1.56478	2.66254	1.56425	2.95384	1.56505	2.19209	1.56343	2.51724
1.56651	-0.126407	1.5661	2.66653	1.56557	2.9617	1.56638	2.20169	1.56475	2.52589
1.56783	-0.124468	1.56742	2.67093	1.5669	2.96956	1.5677	2.21171	1.56608	2.53463
1.56916	-0.122515	1.56875	2.67553	1.56822	2.9774	1.56903	2.22184	1.5674	2.54332
1.57048	-0.120484	1.57007	2.68012	1.56955	2.98395	1.57035	2.232	1.56872	2.55204
1.5718	-0.118457	1.5714	2.68471	1.57087	2.99037	1.57167	2.24196	1.57004	2.5608
1.57313	-0.116732	1.57272	2.6893	1.57219	2.99745	1.573	2.25123	1.57137	2.56808
1.57445	-0.115092	1.57404	2.69387	1.57352	3.00536	1.57432	2.25996	1.57269	2.57481
1.57578	-0.113471	1.57537	2.69836	1.57484	3.01347	1.57565	2.26783	1.57401	2.58157
1.5771	-0.111972	1.57669	2.70277	1.57617	3.02156	1.57697	2.27576	1.57534	2.58835
1.57843	-0.110433	1.57802	2.70708	1.57749	3.02967	1.5783	2.28422	1.57666	2.59513
1.57975	-0.109084	1.57934	2.71138	1.57881	3.03756	1.57962	2.29279	1.57798	2.60191
1.58108	-0.108533	1.58067	2.71568	1.58014	3.04451	1.58095	2.30136	1.57931	2.60869
1.5824	-0.108334	1.58199	2.71998	1.58146	3.05114	1.58227	2.30994	1.58063	2.61517
1.58373	-0.108062	1.58332	2.72409	1.58278	3.05796	1.5836	2.31847	1.58195	2.6211
1.58505	-0.107783	1.58464	2.7276	1.58411	3.06487	1.58492	2.32647	1.58327	2.62737
1.58638	-0.107503	1.58596	2.73076	1.58543	3.07181	1.58624	2.33409	1.5846	2.6341
1.5877	-0.107224	1.58729	2.734	1.58675	3.07873	1.58757	2.34174	1.58592	2.64093
1.58902	-0.106945	1.58861	2.73727	1.58808	3.08565	1.58889	2.34941	1.58724	2.64779
1.59035	-0.10708	1.58994	2.74055	1.5894	3.09186	1.59022	2.35709	1.58857	2.65462
1.59167	-0.107545	1.59126	2.74382	1.59073	3.0976	1.59154	2.36476	1.58989	2.66111
1.593	-0.108017	1.59258	2.74709	1.59205	3.10314	1.59287	2.37244	1.59121	2.6665
1.59432	-0.10848	1.59391	2.75014	1.59337	3.10843	1.59419	2.37889	1.59254	2.67136
1.59565	-0.108943	1.59523	2.75268	1.5947	3.11365	1.59552	2.38408	1.59386	2.67616
1.59697	-0.109408	1.59656	2.75526	1.59602	3.11886	1.59684	2.38952	1.59518	2.68076
1.5983	-0.109872	1.59788	2.75799	1.59735	3.12409	1.59816	2.39536	1.59651	2.68535
1.59962	-0.110326	1.5992	2.76072	1.59867	3.12893	1.59949	2.40121	1.59783	2.68995
1.60095	-0.110806	1.60053	2.76346	1.59999	3.13271	1.60081	2.40706	1.59915	2.69455
1.60227	-0.111486	1.60185	2.7662	1.60132	3.13621	1.60214	2.41287	1.60047	2.69858
1.60359	-0.112303	1.60318	2.76887	1.60264	3.14056	1.60346	2.41842	1.6018	2.70172
1.60492	-0.113122	1.6045	2.77113	1.60396	3.14528	1.60479	2.42336	1.60312	2.70471
1.60624	-0.113942	1.60583	2.77324	1.60529	3.15	1.60611	2.42801	1.60444	2.70785
1.60757	-0.114761	1.60715	2.77546	1.60661	3.15472	1.60743	2.43276	1.60577	2.71099
1.60889	-0.115693	1.60848	2.77772	1.60793	3.15944	1.60876	2.43754	1.60709	2.71413
1.61022	-0.117178	1.6098	2.77998	1.60926	3.1637	1.61008	2.44233	1.60841	2.71726
1.61154	-0.119057	1.61112	2.78223	1.61058	3.16773	1.61141	2.4471	1.60973	2.72026
1.61286	-0.120935	1.61245	2.78447	1.61191	3.17151	1.61273	2.45184	1.61106	2.72286
1.61419	-0.122815	1.61377	2.78655	1.61323	3.17502	1.61406	2.45613	1.61238	2.725
1.61552	-0.124696	1.6151	2.78812	1.61455	3.17843	1.61538	2.45982	1.6137	2.72671
1.61684	-0.126577	1.61642	2.78958	1.61588	3.18185	1.61671	2.46313	1.61503	2.72818
1.61816	-0.128456	1.61774	2.7907	1.6172	3.18528	1.61803	2.46623	1.61635	2.72965
1.61949	-0.129967	1.61907	2.79181	1.61852	3.18848	1.61935	2.46934	1.61767	2.73112
1.62081	-0.131055	1.62039	2.79292	1.61985	3.19106	1.62068	2.47245	1.619	2.73258
1.62214	-0.131997	1.62172	2.79404	1.62117	3.19343	1.622	2.47555	1.62032	2.73388
1.62346	-0.132877	1.62304	2.7951	1.6225	3.1958	1.62333	2.47845	1.62164	2.73488
1.62479	-0.133758	1.62437	2.79556	1.62382	3.19824	1.62465	2.48095	1.62296	2.73558
1.62611	-0.134639	1.62569	2.79595	1.62514	3.2008	1.62598	2.48304	1.62429	2.73597
1.62743	-0.135518	1.62701	2.79645	1.62647	3.20343	1.6273	2.48489	1.62561	2.73636
1.62876	-0.136255	1.62834	2.79697	1.62779	3.20606	1.62862	2.48687	1.62694	2.73676
1.63008	-0.136747	1.62966	2.79749	1.62912	3.20853	1.62995	2.48889	1.62826	2.73715
1.63141	-0.137351	1.63099	2.798	1.63044	3.21077	1.63127	2.49091	1.62958	2.73725
1.63273	-0.138356	1.63231	2.79849	1.63176	3.21308	1.6326	2.49286	1.6309	2.73678
1.63406	-0.139382	1.63363	2.79854	1.63309	3.21555	1.63392	2.49449	1.63223	2.73608
1.63538	-0.140408	1.63496	2.79828	1.63441	3.21805	1.63525	2.49541	1.63355	2.73533
1.63671	-0.141437	1.63628	2.79786	1.63573	3.22055	1.63657	2.49553	1.63487	2.73455
1.63803	-0.142434	1.63761	2.79728	1.63706	3.22305	1.6379	2.49556	1.6362	2.73378
1.63936	-0.143252	1.63893	2.7967	1.63838	3.22532	1.63922	2.49559	1.63752	2.733
1.64068	-0.143852	1.64026	2.79612	1.6397	3.22694	1.64054	2.49562	1.63884	2.73223
1.642	-0.144554	1.64158	2.79554	1.64103	3.22816	1.64187	2.49565	1.64017	2.73143
1.64333	-0.145309	1.6429	2.79499	1.64235	3.22955	1.64319	2.49542	1.64149	2.73049
1.64465	-0.146065	1.64423	2.79459	1.64368	3.23103	1.64452	2.4944	1.64281	2.72918
1.64598	-0.146818	1.64555	2.7941	1.645	3.23251	1.64584	2.49319	1.64413	2.72753
1.6473	-0.147575	1.64688	2.79328	1.64632	3.23399	1.64717	2.49194	1.64546	2.72587
1.64863	-0.148376	1.6482	2.79253	1.64765	3.23547	1.64849	2.49069	1.64678	2.72408
1.64995	-0.149291	1.64952	2.79176	1.64897	3.23686	1.64982	2.48945	1.6481	2.7223
1.65128	-0.150227	1.65085	2.79094	1.6503	3.23809	1.65114	2.4882	1.64943	2.72038
1.6526	-0.151184	1.65217	2.79012	1.65162	3.2391	1.65247	2.48694	1.65075	2.71776
1.65393	-0.152139	1.6535	2.78921	1.65294	3.23988	1.65379	2.48562	1.65207	2.71483
1.65525	-0.153095	1.65482	2.78824	1.65427	3.24067	1.65511	2.48382	1.65339	2.71163
1.65657	-0.154051	1.65615	2.78646	1.65559	3.24145	1.65644	2.481	1.65472	2.70842
1.6579	-0.155014	1.65747	2.78446	1.65691	3.24223	1.65776	2.47818	1.65604	2.70519
1.65922	-0.156008	1.6588	2.78244	1.65824	3.24309	1.65909	2.47536	1.65736	2.70198
1.66055	-0.157127	1.66012	2.78043	1.65956	3.24416	1.66041	2.47253	1.65869	2.69879
1.66187	-0.158562	1.66144	2.77841	1.66088	3.24535	1.66174	2.46969	1.66001	2.6958
1.6632	-0.160026	1.66277	2.7764	1.66221	3.24648	1.66306	2.46655	1.66133	2.69309
1.66452	-0.161486	1.66409	2.77441	1.66353	3.24758	1.66439	2.46267	1.66266	2.68994
1.66585	-0.16295	1.66542	2.77279	1.66486	3.24868	1.66571	2.45855	1.66398	2.68646
1.66717	-0.164394	1.66674	2.7716	1.66618	3.24978	1.66703	2.45428	1.6653	2.68295
1.6685	-0.165694	1.66806	2.77048	1.6675	3.25083	1.66836	2.44997	1.66663	2.67945
1.66982	-0.166734	1.66939	2.76937	1.66883	3.25137	1.66968	2.44568	1.66795	2.67596
1.67114	-0.167648	1.67071	2.76825	1.67015	3.25112	1.67101	2.44139	1.66927	2.67241
1.67247	-0.168443	1.67204	2.76713	1.67148	3.25066	1.67233	2.43708	1.67059	2.66863
1.67379	-0.169235	1.67336	2.76589	1.6728	3.24998	1.67366	2.43256	1.67192	2.66462
1.67512	-0.170031	1.67468	2.76455	1.67412	3.2493	1.67498	2.42774	1.67324	2.65969
1.67644	-0.170825	1.67601	2.76258	1.67545	3.24864	1.6763	2.42248	1.67456	2.65476
1.67777	-0.171617	1.67733	2.76048	1.67677	3.24802	1.67763	2.41723	1.67589	2.64985
1.67909	-0.172401	1.67866	2.75839	1.67809	3.24743	1.67895	2.41217	1.67721	2.6449
1.68042	-0.173247	1.67998	2.75629	1.67942	3.24716	1.68028	2.40745	1.67853	2.64002
1.68174	-0.174282	1.68131	2.75419	1.68074	3.24709	1.6816	2.40229	1.67986	2.63556
1.68307	-0.175282	1.68263	2.75217	1.68207	3.24703	1.68293	2.3974	1.68118	2.63148
1.68439	-0.176211	1.68396	2.75047	1.68339	3.24697	1.68425	2.39286	1.6825	2.62714
1.68571	-0.177224	1.68528	2.74846	1.68471	3.24692	1.68558	2.38723	1.68382	2.62274
1.68704	-0.178266	1.6866	2.74618	1.68604	3.24686	1.6869	2.38144	1.68515	2.61836
1.68836	-0.179401	1.68793	2.74387	1.68736	3.24679	1.68822	2.37569	1.68647	2.61395
1.68969	-0.180654	1.68925	2.74156	1.68868	3.2466	1.68955	2.36989	1.68779	2.60956
1.69101	-0.181947	1.69058	2.73925	1.69001	3.24613	1.69087	2.36414	1.68912	2.60535
1.69234	-0.183253	1.6919	2.73693	1.69133	3.24508	1.6922	2.35847	1.69044	2.60156
1.69366	-0.184562	1.69322	2.73453	1.69266	3.24379	1.69352	2.35317	1.69176	2.59713
1.69499	-0.18587	1.69455	2.73189	1.69398	3.24251	1.69485	2.34763	1.69308	2.59213
1.69631	-0.187175	1.69587	2.72867	1.6953	3.24122	1.69617	2.34159	1.69441	2.58711
1.69764	-0.188451	1.6972	2.72532	1.69663	3.23993	1.69749	2.33555	1.69573	2.5821
1.69896	-0.189154	1.69852	2.72198	1.69795	3.23861	1.69882	2.32951	1.69705	2.57746
1.70028	-0.189776	1.69985	2.71864	1.69927	3.23703	1.70014	2.32347	1.69838	2.57286
1.70161	-0.190281	1.70117	2.71551	1.7006	3.23535	1.70147	2.3174	1.6997	2.56795
1.70293	-0.190787	1.70249	2.71253	1.70192	3.23354	1.70279	2.31246	1.70102	2.56305
1.70426	-0.191291	1.70382	2.70954	1.70325	3.23175	1.70412	2.3076	1.70235	2.55792
1.70558	-0.191797	1.70514	2.70611	1.70457	3.22994	1.70544	2.30225	1.70367	2.55269
1.70691	-0.192298	1.70647	2.70234	1.70589	3.22813	1.70677	2.29675	1.70499	2.54748
1.70823	-0.192688	1.70779	2.69854	1.70722	3.2263	1.70809	2.29127	1.70632	2.54225
1.70956	-0.193013	1.70911	2.69473	1.70854	3.22432	1.70941	2.28573	1.70764	2.53703
1.71088	-0.193654	1.71044	2.69092	1.70986	3.22203	1.71074	2.28023	1.70896	2.53206
1.7122	-0.194371	1.71176	2.68716	1.71119	3.21862	1.71206	2.27477	1.71028	2.52769
1.71353	-0.195082	1.71309	2.68364	1.71251	3.2152	1.71339	2.26932	1.71161	2.52314
1.71485	-0.195801	1.71441	2.68016	1.71384	3.21179	1.71471	2.26373	1.71293	2.51808
1.71618	-0.196521	1.71574	2.67645	1.71516	3.20837	1.71604	2.25783	1.71425	2.51295
1.7175	-0.197232	1.71706	2.67266	1.71648	3.20496	1.71736	2.25197	1.71558	2.50781
1.71883	-0.197919	1.71838	2.66886	1.71781	3.20163	1.71869	2.24608	1.7169	2.50269
1.72015	-0.19848	1.71971	2.66505	1.71913	3.19853	1.72001	2.24021	1.71822	2.49756
1.72148	-0.198858	1.72103	2.66126	1.72045	3.19469	1.72134	2.23448	1.71955	2.49267
1.7228	-0.199235	1.72236	2.65798	1.72178	3.19052	1.72266	2.23009	1.72087	2.48784
1.72413	-0.199612	1.72368	2.65514	1.7231	3.18637	1.72398	2.22562	1.72219	2.48294
1.72545	-0.199989	1.725	2.65211	1.72443	3.1822	1.72531	2.22013	1.72351	2.47801
1.72677	-0.200366	1.72633	2.64888	1.72575	3.17805	1.72663	2.21462	1.72484	2.47309
1.7281	-0.200339	1.72765	2.64563	1.72707	3.17391	1.72796	2.20912	1.72616	2.46816
1.72942	-0.200264	1.72898	2.64239	1.7284	3.16989	1.72928	2.20361	1.72748	2.46323
1.73075	-0.200244	1.7303	2.63915	1.72972	3.16611	1.73061	2.1981	1.72881	2.45864
1.73207	-0.200231	1.73163	2.63568	1.73104	3.16184	1.73193	2.193	1.73013	2.45447
1.7334	-0.200219	1.73295	2.63179	1.73237	3.15734	1.73325	2.18851	1.73145	2.44989
1.73472	-0.200206	1.73428	2.62744	1.73369	3.15283	1.73458	2.18337	1.73277	2.44481
1.73605	-0.200194	1.7356	2.62273	1.73502	3.14832	1.7359	2.17778	1.7341	2.43964
1.73737	-0.200277	1.73692	2.61793	1.73634	3.14381	1.73723	2.17211	1.73542	2.43448
1.7387	-0.200505	1.73825	2.61314	1.73766	3.13942	1.73855	2.16642	1.73674	2.42931
1.74002	-0.200951	1.73957	2.60834	1.73899	3.13535	1.73988	2.16075	1.73807	2.42423
1.74134	-0.201629	1.7409	2.6036	1.74031	3.13133	1.7412	2.15518	1.73939	2.42
1.74267	-0.202354	1.74222	2.59925	1.74164	3.12732	1.74253	2.15013	1.74071	2.41597
1.74399	-0.203081	1.74354	2.59519	1.74296	3.12331	1.74385	2.145	1.74204	2.4119
1.74532	-0.203805	1.74487	2.59092	1.74428	3.1193	1.74517	2.13938	1.74336	2.40783
1.74664	-0.204532	1.74619	2.58654	1.74561	3.11529	1.7465	2.13357	1.74468	2.40375
1.74797	-0.20506	1.74752	2.58218	1.74693	3.11126	1.74782	2.12779	1.74601	2.39967
1.74929	-0.205574	1.74884	2.57779	1.74825	3.10723	1.74915	2.122	1.74733	2.3956
1.75062	-0.206267	1.75016	2.57341	1.74958	3.10282	1.75047	2.11621	1.74865	2.39172
1.75194	-0.207012	1.75149	2.56927	1.7509	3.09794	1.7518	2.11128	1.74997	2.38818
1.75327	-0.207757	1.75281	2.56548	1.75222	3.09304	1.75312	2.10674	1.7513	2.38441
1.75459	-0.2085	1.75414	2.56161	1.75355	3.08813	1.75445	2.10171	1.75262	2.38024
1.75591	-0.209247	1.75546	2.55753	1.75487	3.08319	1.75577	2.09645	1.75394	2.37589
1.75724	-0.209961	1.75679	2.55329	1.7562	3.07827	1.75709	2.09115	1.75527	2.37154
1.75856	-0.210655	1.75811	2.54885	1.75752	3.07388	1.75842	2.08586	1.75659	2.36718
1.75989	-0.211601	1.75943	2.5444	1.75884	3.06977	1.75974	2.08054	1.75791	2.36319
1.76121	-0.212651	1.76076	2.54004	1.76017	3.06502	1.76107	2.07542	1.75924	2.35983
1.76254	-0.213715	1.76208	2.53606	1.76149	3.06013	1.76239	2.07073	1.76056	2.35653
1.76386	-0.214776	1.76341	2.53247	1.76282	3.05523	1.76372	2.06613	1.76188	2.35289
1.76519	-0.215839	1.76473	2.52874	1.76414	3.05035	1.76504	2.06144	1.7632	2.34913
1.76651	-0.216962	1.76606	2.52498	1.76546	3.04546	1.76636	2.05672	1.76453	2.34536
1.76784	-0.218195	1.76738	2.52122	1.76679	3.04063	1.76769	2.05199	1.76585	2.34159
1.76916	-0.219395	1.7687	2.51746	1.76811	3.03592	1.76901	2.04727	1.76717	2.33782
1.77048	-0.220483	1.77003	2.5137	1.76943	3.03126	1.77034	2.04253	1.7685	2.33419
1.77181	-0.221537	1.77135	2.51015	1.77076	3.0266	1.77166	2.03819	1.76982	2.33067
1.77313	-0.222589	1.77268	2.50711	1.77208	3.02196	1.77299	2.03406	1.77114	2.32701
1.77446	-0.223642	1.774	2.50395	1.7734	3.0173	1.77431	2.02968	1.77247	2.32322
1.77578	-0.224696	1.77533	2.50043	1.77473	3.01266	1.77564	2.02521	1.77379	2.31943
1.77711	-0.225511	1.77665	2.49691	1.77605	3.008	1.77696	2.02075	1.77511	2.31564
1.77843	-0.226182	1.77797	2.4934	1.77738	3.00439	1.77828	2.01628	1.77643	2.31185
1.77975	-0.226812	1.7793	2.48989	1.7787	3.00091	1.77961	2.01182	1.77776	2.30824
1.78108	-0.227431	1.78062	2.48643	1.78002	2.9963	1.78093	2.00747	1.77908	2.30506
1.78241	-0.22805	1.78195	2.48319	1.78135	2.99142	1.78226	2.00337	1.7804	2.30239
1.78373	-0.228672	1.78327	2.47995	1.78267	2.98692	1.78358	1.99928	1.78173	2.30009
1.78505	-0.229294	1.78459	2.47632	1.78399	2.98233	1.78491	1.99521	1.78305	2.29791
1.78638	-0.230003	1.78592	2.47261	1.78532	2.9775	1.78623	1.99139	1.78437	2.29572
1.7877	-0.230879	1.78724	2.46888	1.78664	2.9731	1.78756	1.98748	1.7857	2.29353
1.78903	-0.231776	1.78857	2.46514	1.78797	2.96921	1.78888	1.98335	1.78702	2.29136
1.79035	-0.232591	1.78989	2.4614	1.78929	2.96541	1.79021	1.97925	1.78834	2.28924
1.79168	-0.233419	1.79122	2.45782	1.79061	2.96155	1.79153	1.97572	1.78967	2.28717
1.793	-0.234291	1.79254	2.45457	1.79194	2.95768	1.79285	1.97262	1.79099	2.2847
1.79432	-0.235175	1.79386	2.45139	1.79326	2.95381	1.79418	1.96927	1.79231	2.28178
1.79565	-0.23606	1.79519	2.44824	1.79459	2.94994	1.7955	1.96575	1.79363	2.27884
1.79697	-0.236914	1.79651	2.44509	1.79591	2.9462	1.79683	1.96223	1.79496	2.27592
1.7983	-0.237641	1.79784	2.44194	1.79723	2.9427	1.79815	1.95871	1.79628	2.27299
1.79962	-0.23806	1.79916	2.4388	1.79856	2.93917	1.79948	1.95518	1.7976	2.27036
1.80095	-0.238278	1.80048	2.43576	1.79988	2.93538	1.8008	1.95186	1.79893	2.26827
1.80227	-0.238496	1.80181	2.43314	1.8012	2.93148	1.80212	1.94887	1.80025	2.2665
1.8036	-0.238714	1.80313	2.43058	1.80253	2.92757	1.80345	1.94605	1.80157	2.26486
1.80492	-0.238931	1.80446	2.42779	1.80385	2.92367	1.80477	1.94329	1.80289	2.26335
1.80625	-0.23903	1.80578	2.42501	1.80517	2.91976	1.8061	1.94054	1.80422	2.2619
1.80757	-0.238898	1.80711	2.42228	1.8065	2.91586	1.80742	1.93779	1.80554	2.26042
1.80889	-0.239061	1.80843	2.41974	1.80782	2.9119	1.80875	1.93504	1.80686	2.25884
1.81022	-0.239614	1.80975	2.41714	1.80915	2.90769	1.81007	1.93241	1.80819	2.2573
1.81154	-0.240167	1.81108	2.41451	1.81047	2.90333	1.8114	1.93021	1.80951	2.25577
1.81287	-0.240719	1.8124	2.41209	1.81179	2.89896	1.81272	1.92814	1.81083	2.2541
1.81419	-0.24127	1.81373	2.40883	1.81312	2.89459	1.81404	1.92569	1.81216	2.25225
1.81552	-0.241795	1.81505	2.40537	1.81444	2.89024	1.81537	1.92304	1.81348	2.25039
1.81684	-0.242184	1.81638	2.40191	1.81577	2.88612	1.81669	1.92038	1.8148	2.24854
1.81817	-0.242362	1.8177	2.39845	1.81709	2.88244	1.81802	1.91772	1.81612	2.24669
1.81949	-0.242369	1.81902	2.39501	1.81841	2.87863	1.81934	1.91506	1.81745	2.24496
1.82082	-0.242307	1.82035	2.39155	1.81974	2.87441	1.82067	1.91273	1.81877	2.24367
1.82214	-0.242245	1.82167	2.38886	1.82106	2.87006	1.82199	1.91078	1.82009	2.24237
1.82346	-0.242183	1.823	2.38614	1.82238	2.86572	1.82332	1.90865	1.82142	2.24082
1.82479	-0.242121	1.82432	2.38342	1.82371	2.86137	1.82464	1.90628	1.82274	2.23921
1.82611	-0.241895	1.82564	2.3807	1.82503	2.85709	1.82596	1.90391	1.82406	2.23761
1.82744	-0.241505	1.82697	2.37799	1.82635	2.85325	1.82729	1.90154	1.82539	2.23601
1.82876	-0.24134	1.82829	2.37526	1.82768	2.84981	1.82861	1.89918	1.82671	2.23449
1.83009	-0.241407	1.82962	2.37254	1.829	2.84649	1.82994	1.89684	1.82803	2.23336
1.83141	-0.241474	1.83094	2.36998	1.83033	2.84326	1.83126	1.89459	1.82936	2.23241
1.83274	-0.241541	1.83227	2.36745	1.83165	2.84003	1.83259	1.89232	1.83068	2.2312
1.83406	-0.241608	1.83359	2.36482	1.83297	2.8368	1.83391	1.88994	1.832	2.2298
1.83539	-0.241716	1.83491	2.36217	1.8343	2.83359	1.83523	1.88752	1.83332	2.22839
1.83671	-0.241928	1.83624	2.35953	1.83562	2.83054	1.83656	1.88511	1.83465	2.22699
1.83804	-0.242129	1.83756	2.35691	1.83695	2.82755	1.83788	1.88272	1.83597	2.2256
1.83936	-0.242211	1.83889	2.35426	1.83827	2.82425	1.83921	1.88047	1.83729	2.22431
1.84068	-0.242255	1.84021	2.35168	1.83959	2.82054	1.84053	1.87839	1.83862	2.22323
1.84201	-0.242299	1.84153	2.34958	1.84092	2.81676	1.84186	1.87637	1.83994	2.22206
1.84333	-0.24234	1.84286	2.34675	1.84224	2.81299	1.84318	1.87413	1.84126	2.22036
1.84466	-0.242381	1.84418	2.34379	1.84356	2.8092	1.84451	1.87165	1.84258	2.21866
1.84598	-0.242435	1.84551	2.34084	1.84489	2.80546	1.84583	1.86916	1.84391	2.21697
1.84731	-0.242521	1.84683	2.33789	1.84621	2.80227	1.84716	1.86668	1.84523	2.21527
1.84863	-0.242672	1.84816	2.33496	1.84753	2.80004	1.84848	1.86419	1.84655	2.2135
1.84996	-0.242901	1.84948	2.33202	1.84886	2.79777	1.8498	1.86173	1.84788	2.21125
1.85128	-0.243131	1.85081	2.32956	1.85018	2.79549	1.85113	1.85935	1.8492	2.20882
1.8526	-0.24336	1.85213	2.32726	1.85151	2.79321	1.85245	1.85698	1.85052	2.20638
1.85393	-0.24359	1.85345	2.32491	1.85283	2.79093	1.85378	1.8545	1.85185	2.20395
1.85525	-0.243828	1.85478	2.32257	1.85415	2.78865	1.8551	1.852	1.85317	2.20152
1.85658	-0.244094	1.8561	2.32023	1.85548	2.78639	1.85643	1.8495	1.85449	2.19909
1.8579	-0.244253	1.85743	2.31789	1.8568	2.7842	1.85775	1.84701	1.85581	2.19668
1.85923	-0.244079	1.85875	2.31555	1.85813	2.78173	1.85908	1.84454	1.85714	2.19448
1.86055	-0.243905	1.86007	2.31315	1.85945	2.7785	1.8604	1.84227	1.85846	2.19303
1.86188	-0.24373	1.8614	2.31091	1.86077	2.77527	1.86172	1.84021	1.85978	2.19154
1.8632	-0.243556	1.86272	2.30837	1.8621	2.77203	1.86305	1.83786	1.86111	2.19031
1.86452	-0.243427	1.86405	2.30565	1.86342	2.7688	1.86437	1.83526	1.86243	2.1891
1.86585	-0.243537	1.86537	2.30289	1.86474	2.76565	1.8657	1.83267	1.86375	2.18789
1.86717	-0.24407	1.86669	2.30012	1.86607	2.76274	1.86702	1.83007	1.86508	2.18668
1.8685	-0.244982	1.86802	2.29735	1.86739	2.76006	1.86835	1.82747	1.8664	2.18547
1.86982	-0.246039	1.86934	2.29461	1.86871	2.75746	1.86967	1.82485	1.86772	2.18411
1.87115	-0.247091	1.87067	2.2921	1.87004	2.75488	1.87099	1.82219	1.86905	2.18264
1.87247	-0.248147	1.87199	2.28952	1.87136	2.7523	1.87232	1.81975	1.87037	2.18095
1.8738	-0.249202	1.87332	2.28679	1.87269	2.74972	1.87364	1.81799	1.87169	2.17923
1.87512	-0.250073	1.87464	2.28404	1.87401	2.74715	1.87497	1.81624	1.87302	2.1775
1.87645	-0.250297	1.87597	2.28128	1.87533	2.74475	1.87629	1.81448	1.87434	2.17578
1.87777	-0.250272	1.87729	2.27852	1.87666	2.74262	1.87762	1.81272	1.87566	2.17405
1.87909	-0.249783	1.87861	2.27576	1.87798	2.74044	1.87894	1.81104	1.87698	2.17242
1.88042	-0.249297	1.87994	2.27364	1.87931	2.7382	1.88027	1.80974	1.87831	2.17101
1.88174	-0.24881	1.88126	2.27192	1.88063	2.73596	1.88159	1.80873	1.87963	2.16955
1.88307	-0.248326	1.88259	2.27034	1.88195	2.73371	1.88291	1.8076	1.88095	2.168
1.88439	-0.247883	1.88391	2.26879	1.88328	2.73148	1.88424	1.80645	1.88228	2.16644
1.88572	-0.247629	1.88523	2.26724	1.8846	2.72937	1.88556	1.8053	1.8836	2.16489
1.88704	-0.247552	1.88656	2.26569	1.88592	2.72779	1.88689	1.80415	1.88492	2.16333
1.88837	-0.247764	1.88788	2.26414	1.88725	2.72652	1.88821	1.803	1.88624	2.16176
1.88969	-0.248087	1.88921	2.2626	1.88857	2.72564	1.88954	1.80197	1.88757	2.16046
1.89101	-0.24841	1.89053	2.26106	1.8899	2.72482	1.89086	1.80126	1.88889	2.15926
1.89234	-0.248735	1.89186	2.25926	1.89122	2.72395	1.89219	1.80018	1.89021	2.15849
1.89366	-0.249049	1.89318	2.25737	1.89254	2.72304	1.89351	1.79853	1.89154	2.15778
1.89499	-0.249233	1.8945	2.25549	1.89387	2.72213	1.89483	1.79672	1.89286	2.15707
1.89631	-0.249051	1.89583	2.25361	1.89519	2.72117	1.89616	1.79487	1.89418	2.15636
1.89764	-0.248828	1.89715	2.25172	1.89651	2.72002	1.89748	1.79302	1.89551	2.15566
1.89896	-0.248445	1.89848	2.24986	1.89784	2.71872	1.89881	1.79117	1.89683	2.15516
1.90029	-0.248051	1.8998	2.24808	1.89916	2.71734	1.90013	1.78947	1.89815	2.15491
1.90161	-0.247658	1.90112	2.24625	1.90048	2.71598	1.90146	1.78784	1.89948	2.15469
1.90294	-0.247265	1.90245	2.24436	1.90181	2.71461	1.90278	1.78654	1.9008	2.15444
1.90426	-0.246873	1.90377	2.24243	1.90313	2.71324	1.9041	1.78533	1.90212	2.15418
1.90559	-0.246646	1.9051	2.24052	1.90446	2.71188	1.90543	1.78411	1.90344	2.15393
1.90691	-0.246488	1.90642	2.23861	1.90578	2.71092	1.90675	1.7829	1.90477	2.15367
1.90823	-0.246457	1.90775	2.23669	1.9071	2.70994	1.90808	1.78169	1.90609	2.15342
1.90956	-0.246425	1.90907	2.23531	1.90843	2.70852	1.9094	1.78061	1.90741	2.15368
1.91088	-0.246394	1.91039	2.23415	1.90975	2.7071	1.91073	1.77985	1.90874	2.15408
1.91221	-0.246362	1.91172	2.23283	1.91108	2.70569	1.91205	1.77896	1.91006	2.15457
1.91353	-0.246331	1.91304	2.23143	1.9124	2.70426	1.91338	1.77788	1.91138	2.15508
1.91486	-0.246253	1.91437	2.23011	1.91372	2.70285	1.9147	1.77679	1.91271	2.15561
1.91618	-0.246066	1.91569	2.22882	1.91505	2.70145	1.91603	1.77569	1.91403	2.15616
1.91751	-0.245955	1.91701	2.22746	1.91637	2.70007	1.91735	1.77459	1.91535	2.15671
1.91883	-0.245877	1.91834	2.22606	1.91769	2.69826	1.91867	1.7735	1.91667	2.15726
1.92016	-0.245799	1.91966	2.22469	1.91902	2.69633	1.92	1.77252	1.918	2.15782
1.92148	-0.245721	1.92099	2.22324	1.92034	2.69442	1.92132	1.77159	1.91932	2.15833
1.9228	-0.245643	1.92231	2.22167	1.92166	2.69249	1.92265	1.77069	1.92064	2.15882
1.92413	-0.245565	1.92364	2.22007	1.92299	2.69056	1.92397	1.7698	1.92197	2.1593
1.92545	-0.245928	1.92496	2.21847	1.92431	2.68864	1.9253	1.7689	1.92329	2.15978
1.92678	-0.246428	1.92629	2.21687	1.92564	2.68773	1.92662	1.76801	1.92461	2.16026
1.9281	-0.247232	1.92761	2.21527	1.92696	2.68709	1.92795	1.76712	1.92593	2.1607
1.92943	-0.248042	1.92893	2.21382	1.92828	2.68699	1.92927	1.7665	1.92726	2.16093
1.93075	-0.248856	1.93026	2.21246	1.92961	2.68691	1.93059	1.76619	1.92858	2.1609
1.93208	-0.249664	1.93158	2.21077	1.93093	2.68683	1.93192	1.76583	1.9299	2.1606
1.9334	-0.250478	1.93291	2.20879	1.93226	2.68675	1.93324	1.76546	1.93123	2.1602
1.93473	-0.250865	1.93423	2.20681	1.93358	2.68667	1.93457	1.76509	1.93255	2.15981
1.93605	-0.251058	1.93555	2.20483	1.9349	2.6865	1.93589	1.76472	1.93387	2.15941
1.93737	-0.251526	1.93688	2.20285	1.93623	2.6863	1.93722	1.76435	1.9352	2.15901
1.9387	-0.252005	1.9382	2.20096	1.93755	2.68576	1.93854	1.76389	1.93652	2.15875
1.94002	-0.252483	1.93953	2.19925	1.93887	2.68516	1.93986	1.76264	1.93784	2.15859
1.94135	-0.252964	1.94085	2.19777	1.9402	2.68457	1.94119	1.76145	1.93917	2.15869
1.94267	-0.253443	1.94217	2.19651	1.94152	2.68398	1.94251	1.76045	1.94049	2.15902
1.944	-0.254063	1.9435	2.19527	1.94284	2.68344	1.94384	1.75947	1.94181	2.15936
1.94532	-0.255258	1.94482	2.19403	1.94417	2.6829	1.94516	1.75852	1.94313	2.1597
1.94664	-0.256397	1.94615	2.19279	1.94549	2.6824	1.94649	1.75764	1.94446	2.16004
1.94797	-0.257469	1.94747	2.19153	1.94682	2.68184	1.94781	1.7567	1.94578	2.16043
1.94929	-0.258523	1.9488	2.1902	1.94814	2.68122	1.94914	1.75582	1.9471	2.16091
1.95062	-0.259485	1.95012	2.18883	1.94946	2.68059	1.95046	1.755	1.94843	2.16148
1.95194	-0.260512	1.95145	2.18752	1.95079	2.67995	1.95178	1.7541	1.94975	2.1621
1.95327	-0.26158	1.95277	2.18625	1.95211	2.67932	1.95311	1.75316	1.95107	2.16275
1.95459	-0.262405	1.95409	2.18498	1.95344	2.67869	1.95443	1.75221	1.9524	2.16339
1.95592	-0.26299	1.95542	2.1837	1.95476	2.67771	1.95576	1.75127	1.95372	2.16404
1.95724	-0.263392	1.95674	2.18243	1.95608	2.67648	1.95708	1.75032	1.95504	2.16468
1.95857	-0.263753	1.95807	2.18131	1.95741	2.67492	1.95841	1.74962	1.95636	2.16506
1.95989	-0.264114	1.95939	2.18038	1.95873	2.67326	1.95973	1.7496	1.95769	2.16521
1.96121	-0.264475	1.96071	2.17916	1.96005	2.6716	1.96105	1.74954	1.95901	2.16528
1.96254	-0.264837	1.96204	2.17752	1.96138	2.66993	1.96238	1.74916	1.96033	2.16531
1.96386	-0.265245	1.96336	2.17588	1.9627	2.66827	1.9637	1.74869	1.96166	2.16533
1.96519	-0.265781	1.96469	2.17424	1.96402	2.66671	1.96503	1.74822	1.96298	2.16536
1.96651	-0.266314	1.96601	2.1726	1.96535	2.66526	1.96635	1.74775	1.9643	2.16538
1.96784	-0.26683	1.96734	2.17107	1.96667	2.66363	1.96768	1.74728	1.96562	2.16541
1.96916	-0.267345	1.96866	2.16969	1.968	2.66189	1.969	1.74659	1.96695	2.16547
1.97049	-0.267863	1.96998	2.16832	1.96932	2.66015	1.97033	1.74573	1.96827	2.16553
1.97181	-0.268378	1.97131	2.16694	1.97064	2.6584	1.97165	1.74482	1.96959	2.16556
1.97314	-0.268894	1.97263	2.1656	1.97197	2.65666	1.97297	1.74389	1.97092	2.16558
1.97446	-0.26932	1.97396	2.16427	1.97329	2.65499	1.9743	1.74297	1.97224	2.1656
1.97578	-0.269717	1.97528	2.16293	1.97462	2.65367	1.97562	1.74205	1.97356	2.16562
1.97711	-0.270119	1.9766	2.16162	1.97594	2.65257	1.97695	1.74112	1.97489	2.16563
1.97843	-0.270525	1.97793	2.16044	1.97726	2.65159	1.97827	1.74029	1.97621	2.16558
1.97976	-0.27093	1.97925	2.15947	1.97859	2.65064	1.9796	1.73964	1.97753	2.16541
1.98108	-0.271335	1.98058	2.1586	1.97991	2.64969	1.98092	1.7391	1.97886	2.16522
1.98241	-0.271741	1.9819	2.15787	1.98123	2.64874	1.98225	1.73859	1.98018	2.165
1.98373	-0.27209	1.98323	2.15714	1.98256	2.64779	1.98357	1.73808	1.9815	2.16478
1.98506	-0.272429	1.98455	2.15641	1.98388	2.64715	1.9849	1.73758	1.98282	2.16456
1.98638	-0.272904	1.98587	2.15568	1.98521	2.64675	1.98622	1.73708	1.98415	2.16435
1.98771	-0.273433	1.9872	2.15498	1.98653	2.64656	1.98754	1.73657	1.98547	2.16415
1.98903	-0.273961	1.98852	2.15443	1.98785	2.64645	1.98887	1.73604	1.98679	2.16398
1.99036	-0.274491	1.98985	2.15381	1.98918	2.64633	1.99019	1.73547	1.98812	2.16376
1.99168	-0.275023	1.99117	2.15266	1.9905	2.64621	1.99152	1.73488	1.98944	2.16337
1.993	-0.275462	1.99249	2.15151	1.99182	2.6461	1.99284	1.73427	1.99076	2.16297
1.99433	-0.275648	1.99382	2.15035	1.99315	2.64583	1.99417	1.73366	1.99209	2.16258
1.99565	-0.275261	1.99514	2.1492	1.99447	2.64513	1.99549	1.73305	1.99341	2.16219
1.99698	-0.274598	1.99647	2.14807	1.9958	2.6442	1.99681	1.73244	1.99473	2.16187
1.9983	-0.27391	1.99779	2.14716	1.99712	2.64322	1.99814	1.73188	1.99605	2.16181
1.99963	-0.273223	1.99912	2.14672	1.99844	2.64217	1.99946	1.73138	1.99738	2.162
2.00095	-0.272537	2.00044	2.14643	1.99977	2.6411	2.00079	1.73103	1.9987	2.1624
2.00228	-0.27186	2.00176	2.14624	2.00109	2.64003	2.00211	1.73083	2.00002	2.16289
2.0036	-0.271059	2.00309	2.14604	2.00241	2.63896	2.00344	1.73062	2.00135	2.16338
2.00493	-0.270446	2.00441	2.14585	2.00374	2.63805	2.00476	1.73042	2.00267	2.16386
2.00625	-0.270364	2.00574	2.14565	2.00506	2.63715	2.00609	1.73021	2.00399	2.16435
2.00757	-0.270578	2.00706	2.1454	2.00639	2.63589	2.00741	1.72994	2.00532	2.16473
2.0089	-0.270793	2.00839	2.14485	2.00771	2.63448	2.00873	1.72951	2.00664	2.16478
2.01022	-0.271008	2.00971	2.14441	2.00903	2.63307	2.01006	1.72889	2.00796	2.16485
2.01155	-0.271223	2.01103	2.14419	2.01036	2.63166	2.01138	1.7281	2.00928	2.16502
2.01287	-0.271482	2.01236	2.14398	2.01168	2.63025	2.01271	1.72721	2.01061	2.16519
2.0142	-0.27174	2.01368	2.14376	2.01301	2.62887	2.01403	1.72633	2.01193	2.16535
2.01552	-0.271649	2.01501	2.14355	2.01433	2.62763	2.01536	1.72544	2.01325	2.16552
2.01684	-0.271239	2.01633	2.14332	2.01565	2.62664	2.01668	1.72455	2.01458	2.16567
2.01817	-0.270829	2.01765	2.14304	2.01698	2.62584	2.01801	1.72372	2.0159	2.16575
2.01949	-0.270418	2.01898	2.1427	2.0183	2.62504	2.01933	1.72296	2.01722	2.16578
2.02082	-0.270008	2.0203	2.14228	2.01962	2.62423	2.02065	1.72234	2.01855	2.16564
2.02214	-0.269632	2.02163	2.14189	2.02095	2.62343	2.02198	1.72188	2.01987	2.16545
2.02347	-0.269375	2.02295	2.14148	2.02227	2.6227	2.0233	1.72142	2.02119	2.16526
2.02479	-0.269164	2.02428	2.14105	2.02359	2.62222	2.02463	1.72096	2.02251	2.16507
2.02612	-0.268893	2.0256	2.14062	2.02492	2.62226	2.02595	1.7205	2.02384	2.16489
2.02744	-0.26861	2.02692	2.14019	2.02624	2.62269	2.02728	1.72021	2.02516	2.16472
2.02877	-0.268326	2.02825	2.14044	2.02757	2.62313	2.0286	1.72029	2.02648	2.16467
2.03009	-0.268042	2.02957	2.1408	2.02889	2.62356	2.02992	1.72048	2.02781	2.16484
2.03141	-0.267759	2.0309	2.14122	2.03021	2.624	2.03125	1.72059	2.02913	2.16522
2.03274	-0.267502	2.03222	2.14165	2.03154	2.62443	2.03257	1.72066	2.03045	2.16561
2.03406	-0.267381	2.03355	2.14208	2.03286	2.62498	2.0339	1.72074	2.03178	2.166
2.03539	-0.267537	2.03487	2.14251	2.03418	2.62575	2.03522	1.72082	2.0331	2.16638
2.03671	-0.26788	2.03619	2.14293	2.03551	2.62666	2.03655	1.7209	2.03442	2.16677
2.03804	-0.268224	2.03752	2.14329	2.03683	2.62759	2.03787	1.721	2.03574	2.1672
2.03936	-0.268568	2.03884	2.14359	2.03816	2.62853	2.0392	1.72108	2.03707	2.16764
2.04069	-0.268912	2.04017	2.14457	2.03948	2.62947	2.04052	1.72105	2.03839	2.16806
2.04201	-0.269252	2.04149	2.14561	2.0408	2.63041	2.04184	1.7209	2.03971	2.16848
2.04334	-0.269578	2.04282	2.14665	2.04213	2.6313	2.04317	1.72074	2.04104	2.1689
2.04466	-0.269842	2.04414	2.14769	2.04345	2.63204	2.04449	1.72059	2.04236	2.16932
2.04598	-0.27004	2.04546	2.14872	2.04478	2.63256	2.04582	1.72044	2.04368	2.16974
2.04731	-0.270238	2.04679	2.1497	2.0461	2.63293	2.04714	1.72026	2.04501	2.17019
2.04863	-0.270437	2.04811	2.15049	2.04742	2.63329	2.04847	1.72005	2.04633	2.17067
2.04996	-0.270634	2.04944	2.15069	2.04875	2.63365	2.04979	1.71986	2.04765	2.17145
2.05128	-0.270813	2.05076	2.15046	2.05007	2.63398	2.05112	1.71974	2.04897	2.17236
2.05261	-0.270885	2.05208	2.15019	2.05139	2.63433	2.05244	1.71963	2.0503	2.17329
2.05393	-0.270902	2.05341	2.14991	2.05272	2.6346	2.05376	1.71952	2.05162	2.17421
2.05526	-0.271027	2.05473	2.14964	2.05404	2.63475	2.05509	1.7194	2.05294	2.17513
2.05658	-0.271193	2.05606	2.14937	2.05537	2.63515	2.05641	1.71929	2.05427	2.17607
2.05791	-0.271353	2.05738	2.14969	2.05669	2.63557	2.05774	1.7192	2.05559	2.17723
2.05923	-0.271526	2.05871	2.15031	2.05801	2.63599	2.05906	1.71914	2.05691	2.17843
2.06055	-0.271702	2.06003	2.15149	2.05934	2.63641	2.06039	1.71903	2.05824	2.17969
2.06188	-0.272038	2.06135	2.15274	2.06066	2.63683	2.06171	1.71889	2.05956	2.18095
2.0632	-0.272931	2.06268	2.15399	2.06198	2.63728	2.06304	1.71874	2.06088	2.18222
2.06453	-0.273823	2.064	2.15523	2.06331	2.63787	2.06436	1.7186	2.06221	2.18348
2.06585	-0.274496	2.06533	2.15647	2.06463	2.63849	2.06569	1.71846	2.06353	2.18475
2.06718	-0.27517	2.06665	2.15757	2.06596	2.63913	2.06701	1.71826	2.06485	2.18578
2.0685	-0.275842	2.06798	2.15856	2.06728	2.63977	2.06833	1.7178	2.06617	2.1867
2.06983	-0.276516	2.0693	2.15996	2.0686	2.64041	2.06966	1.71745	2.0675	2.1878
2.07115	-0.277061	2.07062	2.16147	2.06993	2.64104	2.07098	1.71737	2.06882	2.18894
2.07247	-0.277011	2.07195	2.16298	2.07125	2.64175	2.07231	1.71728	2.07014	2.19
2.0738	-0.276514	2.07327	2.1645	2.07257	2.64288	2.07363	1.71718	2.07147	2.19106
2.07512	-0.276134	2.0746	2.16589	2.0739	2.64442	2.07496	1.7171	2.07279	2.19218
2.07645	-0.27582	2.07592	2.16722	2.07522	2.64635	2.07628	1.71703	2.07411	2.19329
2.07777	-0.275504	2.07725	2.1684	2.07654	2.64826	2.0776	1.71713	2.07544	2.1943
2.0791	-0.27519	2.07857	2.16939	2.07787	2.65017	2.07893	1.71731	2.07676	2.19554
2.08042	-0.274906	2.07989	2.17022	2.07919	2.65209	2.08025	1.71703	2.07808	2.19707
2.08175	-0.274866	2.08122	2.171	2.08052	2.654	2.08158	1.7167	2.0794	2.19867
2.08307	-0.275316	2.08254	2.17178	2.08184	2.65573	2.0829	1.71637	2.08073	2.20027
2.0844	-0.27568	2.08387	2.17257	2.08316	2.65719	2.08423	1.71604	2.08205	2.20187
2.08572	-0.275866	2.08519	2.17335	2.08449	2.65865	2.08555	1.71571	2.08337	2.20346
2.08704	-0.276051	2.08651	2.1742	2.08581	2.66012	2.08688	1.71534	2.0847	2.20519
2.08837	-0.276237	2.08784	2.17522	2.08713	2.66158	2.0882	1.71472	2.08602	2.20698
2.08969	-0.276422	2.08916	2.17666	2.08846	2.66305	2.08952	1.71418	2.08734	2.20846
2.09102	-0.276624	2.09049	2.17826	2.08978	2.66452	2.09085	1.71371	2.08867	2.2098
2.09234	-0.276908	2.09181	2.17987	2.09111	2.66591	2.09217	1.71324	2.08999	2.21114
2.09367	-0.277226	2.09314	2.18147	2.09243	2.66669	2.0935	1.71278	2.09131	2.21248
2.09499	-0.277622	2.09446	2.18308	2.09375	2.66741	2.09482	1.71231	2.09263	2.21382
2.09632	-0.278053	2.09578	2.18463	2.09508	2.66796	2.09615	1.71186	2.09396	2.21502
2.09764	-0.278482	2.09711	2.18612	2.0964	2.66851	2.09747	1.71152	2.09528	2.21598
2.09897	-0.278914	2.09843	2.18726	2.09773	2.66905	2.09879	1.71137	2.0966	2.21681
2.10029	-0.279306	2.09976	2.18819	2.09905	2.6696	2.10012	1.71186	2.09793	2.21758
2.10161	-0.279454	2.10108	2.1891	2.10037	2.67013	2.10144	1.71236	2.09925	2.21834
2.10294	-0.279303	2.10241	2.19001	2.1017	2.67053	2.10277	1.71286	2.10057	2.2191
2.10426	-0.279043	2.10373	2.19092	2.10302	2.67084	2.10409	1.71335	2.10189	2.21985
2.10559	-0.278608	2.10505	2.19183	2.10434	2.67109	2.10542	1.71383	2.10322	2.22061
2.10691	-0.278172	2.10638	2.19226	2.10567	2.67132	2.10674	1.71435	2.10454	2.22137
2.10824	-0.277736	2.1077	2.19264	2.10699	2.67155	2.10807	1.71509	2.10586	2.22219
2.10956	-0.277317	2.10902	2.19326	2.10832	2.67177	2.10939	1.7152	2.10719	2.22311
2.11089	-0.276941	2.11035	2.19397	2.10964	2.672	2.11071	1.71507	2.10851	2.22406
2.11221	-0.276641	2.11167	2.19467	2.11096	2.67232	2.11204	1.71493	2.10983	2.22502
2.11354	-0.276336	2.113	2.19537	2.11229	2.67286	2.11336	1.71479	2.11116	2.22598
2.11486	-0.27629	2.11432	2.19608	2.11361	2.67356	2.11469	1.71465	2.11248	2.22693
2.11619	-0.276282	2.11565	2.19718	2.11493	2.67451	2.11601	1.71451	2.1138	2.2277
2.11751	-0.276274	2.11697	2.19877	2.11626	2.67548	2.11734	1.71428	2.11512	2.22826
2.11883	-0.276266	2.11829	2.20052	2.11758	2.67645	2.11866	1.71404	2.11645	2.22876
2.12016	-0.276259	2.11962	2.20226	2.1189	2.67741	2.11999	1.71383	2.11777	2.22923
2.12148	-0.276128	2.12094	2.204	2.12023	2.67839	2.12131	1.71362	2.11909	2.22971
2.12281	-0.275911	2.12227	2.20574	2.12155	2.67909	2.12263	1.71342	2.12042	2.23019
2.12413	-0.275771	2.12359	2.20748	2.12288	2.67974	2.12396	1.71321	2.12174	2.23066
2.12546	-0.275751	2.12492	2.20906	2.1242	2.68047	2.12528	1.713	2.12306	2.2311
2.12678	-0.275738	2.12624	2.21018	2.12552	2.68121	2.12661	1.71283	2.12439	2.23148
2.12811	-0.275724	2.12756	2.21111	2.12685	2.68195	2.12793	1.71271	2.12571	2.23192
2.12943	-0.27571	2.12889	2.21211	2.12817	2.68269	2.12926	1.71286	2.12703	2.23251
2.13075	-0.275697	2.13021	2.21317	2.12949	2.68343	2.13058	1.71308	2.12836	2.23314
2.13208	-0.275948	2.13154	2.21427	2.13082	2.68414	2.13191	1.7133	2.12968	2.23377
2.1334	-0.276215	2.13286	2.21536	2.13214	2.68484	2.13323	1.71353	2.131	2.23441
2.13473	-0.276179	2.13419	2.21646	2.13347	2.68543	2.13455	1.71375	2.13232	2.23504
2.13605	-0.276123	2.13551	2.21735	2.13479	2.68589	2.13588	1.71391	2.13365	2.23558
2.13738	-0.276067	2.13683	2.21797	2.13611	2.68633	2.1372	1.71379	2.13497	2.23596
2.1387	-0.276011	2.13816	2.21864	2.13744	2.68678	2.13853	1.71385	2.13629	2.23622
2.14003	-0.275955	2.13948	2.21939	2.13876	2.68722	2.13985	1.71418	2.13762	2.23638
2.14135	-0.275783	2.14081	2.22013	2.14009	2.68757	2.14118	1.71453	2.13894	2.23653
2.14268	-0.275526	2.14213	2.22088	2.14141	2.68754	2.1425	1.71489	2.14026	2.23669
2.144	-0.275419	2.14345	2.22162	2.14273	2.68746	2.14383	1.71524	2.14159	2.23685
2.14532	-0.275484	2.14478	2.22245	2.14406	2.68754	2.14515	1.71559	2.14291	2.23686
2.14665	-0.275562	2.1461	2.22346	2.14538	2.68765	2.14647	1.7164	2.14423	2.23656
2.14797	-0.275639	2.14743	2.22458	2.1467	2.68777	2.1478	1.71734	2.14555	2.23598
2.1493	-0.275717	2.14875	2.22574	2.14803	2.68788	2.14912	1.71833	2.14688	2.23521
2.15062	-0.275845	2.15008	2.22691	2.14935	2.688	2.15045	1.71933	2.1482	2.23444
2.15195	-0.276178	2.1514	2.22808	2.15068	2.6881	2.15177	1.72033	2.14952	2.23367
2.15327	-0.276542	2.15273	2.22924	2.152	2.68821	2.1531	1.72132	2.15085	2.2329
2.1546	-0.277012	2.15405	2.23033	2.15332	2.68864	2.15442	1.72232	2.15217	2.23215
2.15592	-0.277494	2.15537	2.23109	2.15465	2.68929	2.15575	1.72327	2.15349	2.23158
2.15725	-0.277976	2.1567	2.23165	2.15597	2.68992	2.15707	1.72412	2.15482	2.23154
2.15857	-0.278457	2.15802	2.2325	2.15729	2.69057	2.15839	1.72548	2.15614	2.23205
2.15989	-0.278938	2.15935	2.23347	2.15862	2.69125	2.15972	1.7269	2.15746	2.23277
2.16122	-0.279338	2.16067	2.23444	2.15994	2.69197	2.16104	1.72842	2.15878	2.23348
2.16254	-0.279688	2.16199	2.23542	2.16127	2.69283	2.16237	1.72999	2.16011	2.2342
2.16387	-0.280023	2.16332	2.23639	2.16259	2.69373	2.16369	1.73158	2.16143	2.23492
2.16519	-0.280394	2.16464	2.23754	2.16391	2.69459	2.16502	1.73311	2.16275	2.23566
2.16652	-0.280783	2.16597	2.23899	2.16524	2.69541	2.16634	1.73414	2.16408	2.23645
2.16784	-0.281174	2.16729	2.24021	2.16656	2.69624	2.16766	1.73472	2.1654	2.23715
2.16917	-0.281566	2.16861	2.24109	2.16788	2.69707	2.16899	1.73504	2.16672	2.23773
2.17049	-0.28202	2.16994	2.24196	2.16921	2.69789	2.17031	1.73529	2.16805	2.23831
2.17182	-0.282649	2.17126	2.24284	2.17053	2.69877	2.17164	1.73553	2.16937	2.23889
2.17314	-0.283337	2.17259	2.24372	2.17185	2.6997	2.17296	1.73578	2.17069	2.23947
2.17446	-0.284012	2.17391	2.2445	2.17318	2.70079	2.17429	1.73602	2.17202	2.24003
2.17579	-0.284679	2.17524	2.24498	2.1745	2.70198	2.17561	1.73673	2.17334	2.24051
2.17711	-0.285349	2.17656	2.24564	2.17583	2.70316	2.17694	1.73784	2.17466	2.24096
2.17844	-0.28602	2.17788	2.24694	2.17715	2.70435	2.17826	1.7391	2.17598	2.24152
2.17976	-0.286688	2.17921	2.24831	2.17847	2.70554	2.17958	1.7404	2.17731	2.24205
2.18109	-0.287176	2.18053	2.24964	2.1798	2.70663	2.18091	1.7417	2.17863	2.24259
2.18241	-0.287558	2.18186	2.2509	2.18112	2.70752	2.18223	1.743	2.17995	2.24317
2.18373	-0.287843	2.18318	2.2522	2.18244	2.70828	2.18356	1.7443	2.18128	2.24375
2.18506	-0.288067	2.18451	2.25358	2.18377	2.709	2.18488	1.74559	2.1826	2.24433
2.18638	-0.28828	2.18583	2.25494	2.18509	2.70972	2.18621	1.74686	2.18392	2.24498
2.18771	-0.288494	2.18715	2.25603	2.18642	2.71044	2.18753	1.74791	2.18525	2.2459
2.18903	-0.288707	2.18848	2.25698	2.18774	2.71116	2.18886	1.74874	2.18657	2.24694
2.19036	-0.288866	2.1898	2.25792	2.18906	2.71188	2.19018	1.74955	2.18789	2.24798
2.19168	-0.288914	2.19113	2.25886	2.19039	2.71254	2.1915	1.75035	2.18921	2.24901
2.19301	-0.288928	2.19245	2.2598	2.19171	2.71317	2.19283	1.75116	2.19054	2.25005
2.19433	-0.28896	2.19378	2.26072	2.19304	2.71388	2.19415	1.75196	2.19186	2.25108
2.19566	-0.289	2.1951	2.26146	2.19436	2.71464	2.19548	1.75258	2.19318	2.25193
2.19698	-0.289039	2.19642	2.26217	2.19568	2.7154	2.1968	1.75319	2.19451	2.25265
2.1983	-0.289079	2.19775	2.26285	2.19701	2.71616	2.19813	1.75409	2.19583	2.25329
2.19963	-0.289119	2.19907	2.26352	2.19833	2.71692	2.19945	1.75512	2.19715	2.25393
2.20095	-0.289369	2.2004	2.2642	2.19965	2.71775	2.20078	1.75616	2.19848	2.25457
2.20228	-0.289731	2.20172	2.26487	2.20098	2.7187	2.2021	1.7572	2.1998	2.25521
2.2036	-0.290006	2.20304	2.26554	2.2023	2.71973	2.20342	1.75824	2.20112	2.25585
2.20493	-0.290233	2.20437	2.26612	2.20363	2.72077	2.20475	1.75912	2.20244	2.25657
2.20625	-0.290459	2.20569	2.26664	2.20495	2.72181	2.20607	1.75975	2.20377	2.25743
2.20758	-0.290684	2.20702	2.26741	2.20627	2.72285	2.2074	1.76029	2.20509	2.25826
2.2089	-0.29091	2.20834	2.26818	2.2076	2.72389	2.20872	1.76082	2.20641	2.25909
2.21023	-0.291028	2.20967	2.26895	2.20892	2.72486	2.21005	1.76136	2.20774	2.25992
2.21155	-0.290974	2.21099	2.26972	2.21024	2.72573	2.21137	1.76189	2.20906	2.26075
2.21287	-0.290922	2.21231	2.27048	2.21157	2.72647	2.2127	1.76239	2.21038	2.26157
2.2142	-0.29097	2.21364	2.27124	2.21289	2.72704	2.21402	1.76288	2.2117	2.26241
2.21552	-0.291053	2.21496	2.27195	2.21421	2.72749	2.21534	1.76338	2.21303	2.26354
2.21685	-0.291132	2.21629	2.27274	2.21554	2.72794	2.21667	1.76374	2.21435	2.26468
2.21817	-0.291211	2.21761	2.27358	2.21686	2.72839	2.21799	1.76385	2.21567	2.26584
2.2195	-0.291289	2.21894	2.27441	2.21819	2.72884	2.21932	1.76389	2.217	2.26699
2.22082	-0.29131	2.22026	2.27524	2.21951	2.72916	2.22064	1.76392	2.21832	2.26815
2.22215	-0.291238	2.22158	2.27607	2.22083	2.72914	2.22197	1.76395	2.21964	2.2693
2.22347	-0.290874	2.22291	2.27688	2.22216	2.7293	2.22329	1.76398	2.22097	2.27046
2.2248	-0.29019	2.22423	2.27739	2.22348	2.73012	2.22462	1.76376	2.22229	2.27092
2.22612	-0.289506	2.22556	2.27789	2.2248	2.73102	2.22594	1.76321	2.22361	2.27106
2.22744	-0.288821	2.22688	2.27865	2.22613	2.73192	2.22726	1.76302	2.22493	2.2711
2.22877	-0.288138	2.2282	2.27942	2.22745	2.73282	2.22859	1.76324	2.22626	2.27114
2.23009	-0.287444	2.22953	2.28017	2.22878	2.73373	2.22991	1.76346	2.22758	2.27118
2.23142	-0.28673	2.23085	2.28094	2.2301	2.73469	2.23124	1.76368	2.2289	2.27122
2.23274	-0.286209	2.23218	2.2817	2.23142	2.73564	2.23256	1.76389	2.23023	2.27126
2.23407	-0.286005	2.2335	2.2826	2.23275	2.7364	2.23389	1.76423	2.23155	2.27138
2.23539	-0.285868	2.23482	2.28387	2.23407	2.73703	2.23521	1.76485	2.23287	2.27166
2.23672	-0.285731	2.23615	2.28491	2.2354	2.73766	2.23653	1.76542	2.2342	2.27245
2.23804	-0.285595	2.23747	2.28591	2.23672	2.73829	2.23786	1.76564	2.23552	2.27349
2.23936	-0.28546	2.2388	2.28692	2.23804	2.73892	2.23918	1.76582	2.23684	2.27455
2.24069	-0.285334	2.24012	2.28792	2.23937	2.73948	2.24051	1.76599	2.23816	2.27562
2.24201	-0.285223	2.24145	2.28892	2.24069	2.73987	2.24183	1.76617	2.23949	2.27669
2.24334	-0.285126	2.24277	2.28993	2.24201	2.74027	2.24316	1.76634	2.24081	2.27775
2.24466	-0.285035	2.2441	2.29014	2.24334	2.74069	2.24448	1.76645	2.24213	2.27867
2.24599	-0.284945	2.24542	2.29028	2.24466	2.7411	2.24581	1.76646	2.24346	2.27953
2.24731	-0.284854	2.24674	2.29077	2.24599	2.74152	2.24713	1.76642	2.24478	2.28019
2.24864	-0.284764	2.24807	2.29133	2.24731	2.74193	2.24845	1.76635	2.2461	2.28079
2.24996	-0.284724	2.24939	2.29189	2.24863	2.74236	2.24978	1.76628	2.24743	2.2814
2.25129	-0.284784	2.25072	2.29245	2.24996	2.74282	2.2511	1.76621	2.24875	2.282
2.25261	-0.284985	2.25204	2.29301	2.25128	2.74333	2.25243	1.76614	2.25007	2.2826
2.25393	-0.285342	2.25336	2.2938	2.2526	2.74394	2.25375	1.76618	2.2514	2.28298
2.25526	-0.2857	2.25469	2.29478	2.25393	2.74462	2.25508	1.76648	2.25272	2.28319
2.25658	-0.286059	2.25601	2.29557	2.25525	2.74529	2.2564	1.76663	2.25404	2.28316
2.25791	-0.286417	2.25734	2.29631	2.25658	2.74596	2.25773	1.76653	2.25536	2.28296
2.25923	-0.286771	2.25866	2.29706	2.2579	2.74663	2.25905	1.76642	2.25669	2.28274
2.26056	-0.28711	2.25998	2.2978	2.25922	2.74726	2.26037	1.76631	2.25801	2.28252
2.26188	-0.287474	2.26131	2.29855	2.26055	2.74779	2.2617	1.76621	2.25933	2.28229
2.26321	-0.287918	2.26263	2.29931	2.26187	2.74833	2.26302	1.76603	2.26066	2.28211
2.26453	-0.288389	2.26396	2.3001	2.26319	2.74889	2.26435	1.76559	2.26198	2.28201
2.26586	-0.288861	2.26528	2.30089	2.26452	2.74949	2.26567	1.76507	2.2633	2.28204
2.26718	-0.289331	2.26661	2.30167	2.26584	2.75011	2.267	1.76496	2.26463	2.28234
2.26851	-0.289796	2.26793	2.30244	2.26716	2.75073	2.26832	1.76489	2.26595	2.28273
2.26983	-0.290282	2.26925	2.30322	2.26849	2.75136	2.26965	1.76482	2.26727	2.28313
2.27115	-0.290827	2.27058	2.304	2.26981	2.75195	2.27097	1.76475	2.26859	2.28352
2.27248	-0.291374	2.2719	2.30478	2.27114	2.75256	2.27229	1.76468	2.26992	2.28392
2.2738	-0.291831	2.27323	2.30532	2.27246	2.75341	2.27362	1.7646	2.27124	2.28435
2.27513	-0.292288	2.27455	2.3058	2.27378	2.75442	2.27494	1.76448	2.27256	2.28478
2.27645	-0.292746	2.27588	2.30627	2.27511	2.75543	2.27627	1.76402	2.27389	2.28554
2.27778	-0.293202	2.2772	2.30673	2.27643	2.75644	2.27759	1.76337	2.27521	2.28643
2.2791	-0.293642	2.27852	2.30719	2.27775	2.75746	2.27892	1.76271	2.27653	2.28733
2.28043	-0.293982	2.27985	2.30765	2.27908	2.75867	2.28024	1.76205	2.27786	2.28822
2.28175	-0.294229	2.28117	2.30811	2.2804	2.76006	2.28157	1.76139	2.27918	2.28911
2.28308	-0.294429	2.2825	2.3085	2.28173	2.76155	2.28289	1.76076	2.2805	2.28999
2.2844	-0.29461	2.28382	2.30883	2.28305	2.76341	2.28421	1.76044	2.28182	2.29086
2.28572	-0.29479	2.28514	2.30988	2.28437	2.76529	2.28554	1.76033	2.28315	2.29159
2.28705	-0.294972	2.28647	2.31123	2.2857	2.76715	2.28686	1.76072	2.28447	2.29221
2.28837	-0.295162	2.28779	2.3125	2.28702	2.76901	2.28819	1.7611	2.28579	2.29284
2.2897	-0.295495	2.28912	2.31377	2.28835	2.77088	2.28951	1.76147	2.28712	2.29349
2.29102	-0.296344	2.29044	2.31511	2.28967	2.77182	2.29084	1.76185	2.28844	2.29414
2.29235	-0.297368	2.29177	2.31637	2.29099	2.77265	2.29216	1.76221	2.28976	2.29481
2.29367	-0.298608	2.29309	2.3174	2.29232	2.77374	2.29348	1.76226	2.29109	2.29553
2.295	-0.299846	2.29441	2.31809	2.29364	2.77491	2.29481	1.7617	2.29241	2.29625
2.29632	-0.301089	2.29574	2.31829	2.29496	2.77608	2.29613	1.76095	2.29373	2.29673
2.29764	-0.302324	2.29706	2.31825	2.29629	2.77724	2.29746	1.76012	2.29506	2.29701
2.29897	-0.303501	2.29839	2.31822	2.29761	2.77841	2.29878	1.75929	2.29638	2.29728
2.30029	-0.304255	2.29971	2.31819	2.29894	2.77976	2.30011	1.75847	2.2977	2.29755
2.30162	-0.304913	2.30104	2.31815	2.30026	2.78129	2.30143	1.75764	2.29902	2.29783
2.30294	-0.305598	2.30236	2.31831	2.30158	2.78294	2.30276	1.75685	2.30035	2.29783
2.30427	-0.306284	2.30368	2.31863	2.30291	2.78472	2.30408	1.75655	2.30167	2.29744
2.30559	-0.30697	2.30501	2.31885	2.30423	2.78651	2.3054	1.75627	2.30299	2.2968
2.30692	-0.307653	2.30633	2.31899	2.30555	2.7883	2.30673	1.75594	2.30432	2.29594
2.30824	-0.308339	2.30766	2.31912	2.30688	2.79009	2.30805	1.7556	2.30564	2.29506
2.30957	-0.309009	2.30898	2.31926	2.3082	2.79186	2.30938	1.75527	2.30696	2.29418
2.31089	-0.309601	2.31031	2.31939	2.30953	2.79363	2.3107	1.75493	2.30829	2.29329
2.31221	-0.309638	2.31163	2.31943	2.31085	2.79539	2.31203	1.7546	2.30961	2.29242
2.31354	-0.309337	2.31295	2.31916	2.31217	2.79702	2.31335	1.75433	2.31093	2.29167
2.31486	-0.309036	2.31428	2.31899	2.3135	2.79866	2.31468	1.75412	2.31225	2.29123
2.31619	-0.308736	2.3156	2.3191	2.31482	2.80027	2.316	1.75426	2.31358	2.29116
2.31751	-0.308431	2.31693	2.31928	2.31614	2.80174	2.31732	1.75441	2.3149	2.2913
2.31884	-0.308072	2.31825	2.31946	2.31747	2.8033	2.31865	1.75455	2.31622	2.29144
2.32016	-0.307506	2.31957	2.31963	2.31879	2.80483	2.31997	1.75467	2.31755	2.29158
2.32149	-0.307237	2.3209	2.31981	2.32012	2.80629	2.3213	1.75482	2.31887	2.29173
2.32281	-0.307762	2.32222	2.32013	2.32144	2.80791	2.32262	1.75504	2.32019	2.29198
2.32414	-0.308247	2.32355	2.32117	2.32276	2.80963	2.32395	1.75563	2.32152	2.2924
2.32546	-0.308782	2.32487	2.32329	2.32409	2.81137	2.32527	1.75613	2.32284	2.29255
2.32678	-0.309327	2.3262	2.3259	2.32541	2.81311	2.3266	1.75653	2.32416	2.29232
2.32811	-0.309873	2.32752	2.32852	2.32674	2.81485	2.32792	1.75691	2.32548	2.29209
2.32943	-0.310325	2.32884	2.33113	2.32806	2.81658	2.32924	1.75729	2.32681	2.29186
2.33076	-0.310729	2.33017	2.33374	2.32938	2.81825	2.33057	1.75767	2.32813	2.29164
2.33208	-0.311169	2.33149	2.33637	2.33071	2.81984	2.33189	1.75805	2.32945	2.29136
2.33341	-0.311631	2.33282	2.339	2.33203	2.82135	2.33322	1.75797	2.33078	2.29087
2.33473	-0.312091	2.33414	2.34049	2.33335	2.82284	2.33454	1.7577	2.3321	2.29035
2.33606	-0.312553	2.33547	2.34095	2.33468	2.82433	2.33587	1.75725	2.33342	2.2902
2.33738	-0.313013	2.33679	2.34142	2.336	2.82583	2.33719	1.75676	2.33474	2.29013
2.33871	-0.313504	2.33811	2.34188	2.33732	2.82732	2.33852	1.75627	2.33607	2.29006
2.34003	-0.314103	2.33944	2.34234	2.33865	2.82863	2.33984	1.75578	2.33739	2.29
2.34135	-0.314548	2.34076	2.34278	2.33997	2.82978	2.34116	1.75529	2.33871	2.28993
2.34268	-0.314722	2.34209	2.34322	2.3413	2.83117	2.34249	1.75509	2.34004	2.28978
2.344	-0.314869	2.34341	2.34366	2.34262	2.83268	2.34381	1.75513	2.34136	2.28925
2.34533	-0.315017	2.34474	2.344	2.34394	2.83418	2.34514	1.75554	2.34268	2.28866
2.34665	-0.315164	2.34606	2.34428	2.34527	2.83567	2.34646	1.75614	2.34401	2.28798
2.34798	-0.315312	2.34738	2.34455	2.34659	2.83717	2.34779	1.75676	2.34533	2.28731
2.3493	-0.315506	2.34871	2.34483	2.34791	2.83861	2.34911	1.75739	2.34665	2.28663
2.35062	-0.315727	2.35003	2.3451	2.34924	2.83975	2.35044	1.75802	2.34797	2.28596
2.35195	-0.315613	2.35136	2.34508	2.35056	2.84092	2.35176	1.7586	2.3493	2.28531
2.35327	-0.315455	2.35268	2.34437	2.35189	2.84221	2.35308	1.75874	2.35062	2.2848
2.3546	-0.315298	2.354	2.34356	2.35321	2.84354	2.35441	1.75872	2.35194	2.28431
2.35592	-0.315141	2.35533	2.34271	2.35453	2.84486	2.35573	1.75823	2.35327	2.28364
2.35725	-0.314983	2.35665	2.34185	2.35586	2.84618	2.35706	1.75762	2.35459	2.28298
2.35857	-0.314679	2.35798	2.34099	2.35718	2.8475	2.35838	1.75701	2.35591	2.28232
2.3599	-0.314135	2.3593	2.34014	2.35851	2.84864	2.35971	1.7564	2.35724	2.28165
2.36122	-0.313742	2.36063	2.33939	2.35983	2.84969	2.36103	1.75579	2.35856	2.281
2.36255	-0.313455	2.36195	2.33908	2.36115	2.85091	2.36235	1.75533	2.35988	2.28049
2.36387	-0.313179	2.36327	2.33909	2.36248	2.8522	2.36368	1.75499	2.3612	2.28031
2.36519	-0.312902	2.3646	2.3389	2.3638	2.8535	2.365	1.75462	2.36253	2.28012
2.36652	-0.312626	2.36592	2.33863	2.36512	2.85479	2.36633	1.75424	2.36385	2.27992
2.36784	-0.312351	2.36725	2.33836	2.36645	2.85609	2.36765	1.75385	2.36517	2.27971
2.36917	-0.31205	2.36857	2.33809	2.36777	2.85731	2.36898	1.75347	2.3665	2.27951
2.37049	-0.311683	2.3699	2.33783	2.3691	2.85833	2.3703	1.75308	2.36782	2.27931
2.37182	-0.311166	2.37122	2.33764	2.37042	2.85912	2.37163	1.75273	2.36914	2.27914
2.37314	-0.310627	2.37254	2.33761	2.37174	2.85976	2.37295	1.75244	2.37047	2.27931
2.37447	-0.310088	2.37387	2.33772	2.37307	2.86039	2.37427	1.75224	2.37179	2.27957
2.37579	-0.309561	2.37519	2.33808	2.37439	2.86103	2.3756	1.7522	2.37311	2.27991
2.37712	-0.309074	2.37652	2.33844	2.37571	2.86166	2.37692	1.75225	2.37444	2.28026
2.37844	-0.308945	2.37784	2.3388	2.37704	2.86229	2.37825	1.7523	2.37576	2.28061
2.37976	-0.309237	2.37916	2.33917	2.37836	2.86299	2.37957	1.75235	2.37708	2.28096
2.38109	-0.309745	2.38049	2.3394	2.37968	2.86379	2.3809	1.7524	2.3784	2.28128
2.38241	-0.310335	2.38181	2.33922	2.38101	2.86464	2.38222	1.75224	2.37973	2.28122
2.38374	-0.310945	2.38314	2.33885	2.38233	2.86553	2.38355	1.75192	2.38105	2.28085
2.38506	-0.311555	2.38446	2.33806	2.38366	2.86641	2.38487	1.75119	2.38237	2.28078
2.38639	-0.312164	2.38578	2.33707	2.38498	2.8673	2.38619	1.75016	2.3837	2.28082
2.38771	-0.312627	2.38711	2.33607	2.3863	2.86818	2.38752	1.74914	2.38502	2.28087
2.38904	-0.312426	2.38843	2.33507	2.38763	2.86896	2.38884	1.74811	2.38634	2.28092
2.39036	-0.311829	2.38976	2.3338	2.38895	2.86959	2.39017	1.74708	2.38767	2.28097
2.39169	-0.311035	2.39108	2.33145	2.39027	2.8702	2.39149	1.74614	2.38899	2.2812
2.39301	-0.31015	2.39241	2.32833	2.3916	2.87085	2.39282	1.74532	2.39031	2.28195
2.39433	-0.309269	2.39373	2.32559	2.39292	2.87149	2.39414	1.74453	2.39163	2.28253
2.39566	-0.308387	2.39506	2.32357	2.39425	2.87213	2.39547	1.74372	2.39296	2.28272
2.39698	-0.307504	2.39638	2.32144	2.39557	2.87278	2.39679	1.74289	2.39428	2.28285
2.39831	-0.306594	2.3977	2.31921	2.39689	2.87345	2.39811	1.74207	2.3956	2.28298
2.39963	-0.305655	2.39903	2.31697	2.39822	2.87421	2.39944	1.74124	2.39693	2.28311
2.40096	-0.304742	2.40035	2.31486	2.39954	2.8749	2.40076	1.74045	2.39825	2.28324
2.40228	-0.303851	2.40168	2.3148	2.40087	2.87541	2.40209	1.73978	2.39957	2.28294
2.40361	-0.30296	2.403	2.31475	2.40219	2.87589	2.40341	1.7392	2.4009	2.28247
2.40493	-0.302068	2.40432	2.31495	2.40351	2.87636	2.40474	1.73853	2.40222	2.28152
2.40625	-0.301177	2.40565	2.31525	2.40484	2.87684	2.40606	1.73781	2.40354	2.28051
2.40758	-0.300403	2.40697	2.31555	2.40616	2.87729	2.40739	1.7371	2.40487	2.27949
2.4089	-0.29987	2.4083	2.31584	2.40748	2.87757	2.40871	1.73639	2.40619	2.27847
2.41023	-0.299272	2.40962	2.31615	2.40881	2.87765	2.41003	1.73567	2.40751	2.27745
2.41155	-0.298451	2.41094	2.31656	2.41013	2.87783	2.41136	1.73476	2.40883	2.27646
2.41288	-0.297559	2.41227	2.31706	2.41146	2.87806	2.41268	1.73358	2.41016	2.27557
2.4142	-0.296666	2.41359	2.31738	2.41278	2.8783	2.41401	1.73238	2.41148	2.275
2.41553	-0.295772	2.41492	2.31728	2.4141	2.87854	2.41533	1.73122	2.4128	2.2746
2.41685	-0.294877	2.41624	2.31718	2.41543	2.87878	2.41666	1.73005	2.41413	2.27424
2.41818	-0.294212	2.41757	2.31707	2.41675	2.87894	2.41798	1.72889	2.41545	2.27387
2.4195	-0.293788	2.41889	2.31697	2.41807	2.87892	2.41931	1.72773	2.41677	2.27351
2.42082	-0.293629	2.42021	2.31689	2.4194	2.87876	2.42063	1.72661	2.4181	2.27314
2.42215	-0.293613	2.42154	2.31688	2.42072	2.87849	2.42195	1.72581	2.41942	2.27294
2.42347	-0.293596	2.42286	2.31686	2.42204	2.87823	2.42328	1.72527	2.42074	2.27273
2.4248	-0.293579	2.42419	2.31682	2.42337	2.87798	2.4246	1.72469	2.42206	2.27242
2.42612	-0.293563	2.42551	2.31677	2.42469	2.87772	2.42593	1.72413	2.42339	2.27209
2.42745	-0.293424	2.42684	2.31672	2.42602	2.87744	2.42725	1.72357	2.42471	2.27176
2.42877	-0.293151	2.42816	2.31667	2.42734	2.87706	2.42858	1.72297	2.42603	2.27142
2.4301	-0.293124	2.42948	2.31662	2.42866	2.87647	2.4299	1.72237	2.42736	2.27109
2.43142	-0.293364	2.43081	2.31683	2.42999	2.8758	2.43122	1.72178	2.42868	2.27078
2.43275	-0.293654	2.43213	2.31713	2.43131	2.87508	2.43255	1.72123	2.43	2.27047
2.43407	-0.293945	2.43346	2.31731	2.43263	2.87437	2.43387	1.7207	2.43133	2.27006
2.4354	-0.294237	2.43478	2.31727	2.43396	2.87365	2.4352	1.7202	2.43265	2.26962
2.43672	-0.294557	2.4361	2.31723	2.43528	2.87294	2.43652	1.7197	2.43397	2.26918
2.43804	-0.294983	2.43743	2.31719	2.43661	2.87229	2.43785	1.7192	2.43529	2.26874
2.43937	-0.295527	2.43875	2.31715	2.43793	2.87196	2.43917	1.7187	2.43662	2.2683
2.44069	-0.296111	2.44008	2.31707	2.43925	2.8717	2.4405	1.71816	2.43794	2.26783
2.44202	-0.296714	2.4414	2.31664	2.44058	2.87149	2.44182	1.71746	2.43926	2.26727
2.44334	-0.297318	2.44273	2.31619	2.4419	2.87129	2.44314	1.71666	2.44059	2.26661
2.44467	-0.297921	2.44405	2.31563	2.44322	2.87108	2.44447	1.71599	2.44191	2.26588
2.44599	-0.298525	2.44537	2.31506	2.44455	2.87088	2.44579	1.71534	2.44323	2.26519
2.44732	-0.299079	2.4467	2.3145	2.44587	2.87066	2.44712	1.7147	2.44455	2.26451
2.44864	-0.299543	2.44802	2.31399	2.4472	2.87038	2.44844	1.71406	2.44588	2.26378
2.44997	-0.30013	2.44935	2.31346	2.44852	2.87006	2.44977	1.71342	2.4472	2.26304
2.45129	-0.300937	2.45067	2.31324	2.44984	2.8698	2.45109	1.71298	2.44852	2.26212
2.45261	-0.301744	2.452	2.31335	2.45117	2.86953	2.45241	1.71301	2.44985	2.26095
2.45394	-0.302549	2.45332	2.31398	2.45249	2.86926	2.45374	1.71291	2.45117	2.25952
2.45526	-0.303357	2.45464	2.31494	2.45382	2.869	2.45506	1.71273	2.45249	2.25795
2.45659	-0.304202	2.45597	2.31596	2.45514	2.86874	2.45639	1.71255	2.45382	2.25639
2.45791	-0.305207	2.45729	2.31698	2.45646	2.86845	2.45771	1.71236	2.45514	2.25482
2.45924	-0.306188	2.45862	2.31799	2.45779	2.86814	2.45904	1.71218	2.45646	2.25326
2.46056	-0.306762	2.45994	2.31887	2.45911	2.86787	2.46036	1.71201	2.45778	2.25181
2.46189	-0.307195	2.46127	2.31913	2.46043	2.86764	2.46169	1.71186	2.45911	2.25072
2.46321	-0.30763	2.46259	2.31901	2.46176	2.86741	2.46301	1.7117	2.46043	2.24998
2.46454	-0.308064	2.46391	2.31853	2.46308	2.86719	2.46434	1.71149	2.46175	2.24943
2.46586	-0.308497	2.46524	2.31796	2.46441	2.86696	2.46566	1.71127	2.46308	2.24894
2.46718	-0.308914	2.46656	2.31739	2.46573	2.86676	2.46698	1.71106	2.4644	2.24844
2.46851	-0.309183	2.46789	2.31682	2.46705	2.8668	2.46831	1.71085	2.46572	2.24794
2.46983	-0.309074	2.46921	2.31625	2.46838	2.86689	2.46963	1.71065	2.46705	2.24745
2.47116	-0.308645	2.47053	2.31549	2.4697	2.86696	2.47096	1.7105	2.46837	2.24722
2.47248	-0.308216	2.47186	2.31459	2.47102	2.86702	2.47228	1.71036	2.46969	2.24717
2.47381	-0.307786	2.47318	2.31337	2.47235	2.86709	2.47361	1.70997	2.47101	2.24695
2.47513	-0.307357	2.47451	2.31205	2.47367	2.86715	2.47493	1.70943	2.47234	2.24661
2.47646	-0.307019	2.47583	2.31074	2.47499	2.86721	2.47626	1.70889	2.47366	2.24628
2.47778	-0.306932	2.47716	2.30943	2.47632	2.86718	2.47758	1.70836	2.47498	2.24594
2.4791	-0.307189	2.47848	2.30812	2.47764	2.86706	2.4789	1.70786	2.47631	2.24561
2.48043	-0.307896	2.4798	2.30695	2.47897	2.86696	2.48023	1.70737	2.47763	2.2451
2.48175	-0.308595	2.48113	2.30613	2.48029	2.86693	2.48155	1.70675	2.47895	2.24434
2.48308	-0.309263	2.48245	2.30536	2.48161	2.86691	2.48288	1.70636	2.48028	2.24341
2.4844	-0.309903	2.48378	2.30448	2.48294	2.86688	2.4842	1.7064	2.4816	2.24236
2.48573	-0.310581	2.4851	2.30358	2.48426	2.86686	2.48553	1.70645	2.48292	2.2413
2.48705	-0.311092	2.48643	2.30267	2.48558	2.86687	2.48685	1.7065	2.48425	2.24022
2.48838	-0.311281	2.48775	2.30177	2.48691	2.86705	2.48818	1.70654	2.48557	2.23915
2.4897	-0.311314	2.48907	2.30086	2.48823	2.86723	2.4895	1.70659	2.48689	2.23812
2.49103	-0.311283	2.4904	2.29998	2.48956	2.86696	2.49082	1.7067	2.48821	2.23716
2.49235	-0.311252	2.49172	2.29907	2.49088	2.86658	2.49215	1.70683	2.48954	2.23622
2.49367	-0.311221	2.49305	2.29798	2.4922	2.86619	2.49347	1.70689	2.49086	2.23519
2.495	-0.31119	2.49437	2.29682	2.49353	2.86581	2.4948	1.70696	2.49218	2.2341
2.49632	-0.311092	2.49569	2.29566	2.49485	2.86542	2.49612	1.70702	2.49351	2.23301
2.49765	-0.310496	2.49702	2.2945	2.49618	2.8651	2.49745	1.70709	2.49483	2.23192
2.49897	-0.309743	2.49834	2.29334	2.4975	2.86484	2.49877	1.70715	2.49615	2.23089
2.5003	-0.308858	2.49967	2.29228	2.49882	2.86472	2.50009	1.70721	2.49748	2.22994
2.50162	-0.307971	2.50099	2.29146	2.50015	2.86475	2.50142	1.70722	2.4988	2.22903
2.50295	-0.307084	2.50232	2.29064	2.50147	2.86481	2.50274	1.70711	2.50012	2.22803
2.50427	-0.306197	2.50364	2.28972	2.50279	2.86486	2.50407	1.70694	2.50144	2.22694
2.5056	-0.305309	2.50496	2.28877	2.50412	2.86492	2.50539	1.70677	2.50277	2.22585
2.50692	-0.304372	2.50629	2.28783	2.50544	2.86495	2.50672	1.70661	2.50409	2.22476
2.50824	-0.303471	2.50761	2.28688	2.50677	2.86492	2.50804	1.70644	2.50541	2.22367
2.50957	-0.303142	2.50894	2.28594	2.50809	2.8649	2.50937	1.70627	2.50674	2.22261
2.51089	-0.302813	2.51026	2.28506	2.50941	2.86491	2.51069	1.70594	2.50806	2.22163
2.51222	-0.302486	2.51159	2.28415	2.51074	2.86492	2.51201	1.70556	2.50938	2.22074
2.51354	-0.302158	2.51291	2.28309	2.51206	2.86494	2.51334	1.70483	2.51071	2.21998
2.51487	-0.301826	2.51423	2.28198	2.51338	2.86495	2.51466	1.70409	2.51203	2.21924
2.51619	-0.301426	2.51556	2.28087	2.51471	2.86497	2.51599	1.70335	2.51335	2.21849
2.51751	-0.300693	2.51688	2.27975	2.51603	2.86493	2.51731	1.70262	2.51467	2.21775
2.51884	-0.299808	2.51821	2.27864	2.51735	2.86488	2.51864	1.70188	2.516	2.21702
2.52016	-0.298718	2.51953	2.27723	2.51868	2.86437	2.51996	1.70127	2.51732	2.21642
2.52149	-0.297623	2.52085	2.2754	2.52	2.86372	2.52129	1.70078	2.51864	2.21603
2.52281	-0.296535	2.52218	2.2735	2.52133	2.86305	2.52261	1.70042	2.51997	2.21556
2.52414	-0.295449	2.5235	2.27164	2.52265	2.86239	2.52393	1.70014	2.52129	2.215
2.52546	-0.294394	2.52483	2.26979	2.52397	2.86172	2.52526	1.69987	2.52261	2.21446
2.52679	-0.293827	2.52615	2.26794	2.5253	2.86102	2.52658	1.6996	2.52394	2.21391
2.52811	-0.293472	2.52747	2.26608	2.52662	2.86027	2.52791	1.69932	2.52526	2.21336
2.52944	-0.293188	2.5288	2.26436	2.52794	2.85945	2.52923	1.69906	2.52658	2.21276
2.53076	-0.292935	2.53012	2.26295	2.52927	2.85855	2.53056	1.69887	2.52791	2.21192
2.53208	-0.292682	2.53145	2.26166	2.53059	2.85758	2.53188	1.69858	2.52923	2.21086
2.53341	-0.292428	2.53277	2.26021	2.53192	2.85655	2.53321	1.6981	2.53055	2.20941
2.53473	-0.292193	2.5341	2.25871	2.53324	2.85551	2.53453	1.69757	2.53187	2.20797
2.53606	-0.292269	2.53542	2.25721	2.53456	2.85448	2.53585	1.69703	2.5332	2.20653
2.53738	-0.292765	2.53674	2.25571	2.53589	2.85346	2.53718	1.69648	2.53452	2.20509
2.53871	-0.293501	2.53807	2.25421	2.53721	2.85245	2.5385	1.69593	2.53584	2.20367
2.54003	-0.29472	2.53939	2.25288	2.53853	2.85154	2.53983	1.69561	2.53717	2.20241
2.54136	-0.296005	2.54072	2.25181	2.53986	2.85073	2.54115	1.69549	2.53849	2.20129
2.54268	-0.297291	2.54204	2.2509	2.54118	2.84993	2.54248	1.69525	2.53981	2.19998
2.54401	-0.298572	2.54337	2.25014	2.54251	2.84913	2.5438	1.69492	2.54114	2.19858
2.54533	-0.299857	2.54469	2.24939	2.54383	2.84833	2.54513	1.69458	2.54246	2.19718
2.54665	-0.30056	2.54601	2.24863	2.54515	2.84751	2.54645	1.69424	2.54378	2.19578
2.54798	-0.301172	2.54734	2.24787	2.54648	2.84663	2.54777	1.6939	2.5451	2.19438
2.5493	-0.30149	2.54866	2.24715	2.5478	2.84576	2.5491	1.69341	2.54643	2.193
2.55063	-0.301729	2.54999	2.24654	2.54913	2.84497	2.55042	1.69249	2.54775	2.19182
2.55195	-0.301963	2.55131	2.24591	2.55045	2.84421	2.55175	1.69158	2.54907	2.19088
2.55328	-0.302196	2.55263	2.24517	2.55177	2.84344	2.55307	1.69095	2.5504	2.19034
2.5546	-0.30243	2.55396	2.24444	2.5531	2.84267	2.5544	1.6904	2.55172	2.18978
2.55593	-0.302808	2.55528	2.24375	2.55442	2.84191	2.55572	1.68984	2.55304	2.18918
2.55725	-0.303274	2.55661	2.24302	2.55574	2.84145	2.55705	1.68928	2.55437	2.18858
2.55858	-0.303879	2.55793	2.24227	2.55707	2.8412	2.55837	1.68872	2.55569	2.18798
2.5599	-0.304637	2.55926	2.24163	2.55839	2.84078	2.55969	1.68822	2.55701	2.18747
2.56122	-0.30542	2.56058	2.24115	2.55972	2.84025	2.56102	1.68774	2.55833	2.18706
2.56255	-0.3062	2.5619	2.24064	2.56104	2.83972	2.56234	1.687	2.55966	2.18577
2.56387	-0.306982	2.56323	2.24011	2.56236	2.83919	2.56367	1.68606	2.56098	2.18432
2.5652	-0.307847	2.56455	2.23958	2.56369	2.83866	2.56499	1.68509	2.5623	2.18288
2.56652	-0.30885	2.56588	2.23905	2.56501	2.83804	2.56632	1.68413	2.56363	2.18143
2.56785	-0.309835	2.5672	2.23852	2.56633	2.83727	2.56764	1.68316	2.56495	2.17997
2.56917	-0.310424	2.56853	2.23802	2.56766	2.83628	2.56896	1.68228	2.56627	2.17855
2.5705	-0.310934	2.56985	2.23757	2.56898	2.83513	2.57029	1.68148	2.56759	2.17723
2.57182	-0.311445	2.57117	2.23689	2.5703	2.83395	2.57161	1.68084	2.56892	2.17636
2.57314	-0.311955	2.5725	2.23585	2.57163	2.83276	2.57294	1.6806	2.57024	2.17597
2.57447	-0.312466	2.57382	2.23481	2.57295	2.83158	2.57426	1.68047	2.57156	2.17563
2.57579	-0.312456	2.57515	2.23377	2.57428	2.83039	2.57559	1.68035	2.57289	2.17528
2.57712	-0.31233	2.57647	2.23272	2.5756	2.82917	2.57691	1.68022	2.57421	2.17494
2.57844	-0.312212	2.5778	2.23171	2.57692	2.8279	2.57823	1.6801	2.57553	2.17459
2.57977	-0.312099	2.57912	2.23088	2.57825	2.82646	2.57956	1.68024	2.57686	2.17409
2.58109	-0.311987	2.58044	2.23007	2.57957	2.8249	2.58088	1.68048	2.57818	2.17356
2.58242	-0.311876	2.58177	2.22904	2.58089	2.82335	2.58221	1.68028	2.5795	2.17241
2.58374	-0.311764	2.58309	2.22801	2.58222	2.82189	2.58353	1.67981	2.58082	2.17118
2.58507	-0.311771	2.58442	2.22697	2.58354	2.82045	2.58486	1.67931	2.58215	2.16995
2.58639	-0.311985	2.58574	2.22594	2.58487	2.81911	2.58618	1.67884	2.58347	2.16872
2.58772	-0.31217	2.58706	2.2249	2.58619	2.81812	2.58751	1.67836	2.58479	2.16749
2.58904	-0.312171	2.58839	2.22384	2.58751	2.81714	2.58883	1.67778	2.58612	2.16634
2.59036	-0.312132	2.58971	2.22266	2.58884	2.81607	2.59016	1.67709	2.58744	2.16527
2.59169	-0.312091	2.59104	2.22135	2.59016	2.81494	2.59148	1.67612	2.58876	2.16385
2.59301	-0.312049	2.59236	2.21998	2.59149	2.81382	2.5928	1.6747	2.59009	2.16222
2.59434	-0.312006	2.59369	2.21861	2.59281	2.8127	2.59413	1.67307	2.59141	2.16056
2.59566	-0.311917	2.59501	2.21724	2.59413	2.8116	2.59545	1.67145	2.59273	2.1589
2.59699	-0.311779	2.59633	2.21587	2.59546	2.81062	2.59678	1.66982	2.59405	2.15724
2.59831	-0.311733	2.59766	2.21454	2.59678	2.80977	2.5981	1.66825	2.59538	2.15561
2.59964	-0.311767	2.59898	2.21341	2.5981	2.80891	2.59943	1.66686	2.5967	2.1544
2.60096	-0.311808	2.60031	2.21246	2.59943	2.808	2.60075	1.66559	2.59802	2.15353
2.60229	-0.311849	2.60163	2.21168	2.60075	2.8071	2.60208	1.66433	2.59935	2.15313
2.60361	-0.31189	2.60296	2.21089	2.60208	2.8062	2.6034	1.6631	2.60067	2.15281
2.60493	-0.311801	2.60428	2.2101	2.6034	2.8053	2.60472	1.66187	2.60199	2.15249
2.60626	-0.311324	2.6056	2.20932	2.60472	2.80435	2.60605	1.66063	2.60332	2.1522
2.60758	-0.310809	2.60693	2.20854	2.60605	2.80327	2.60737	1.65939	2.60464	2.15191
2.60891	-0.310526	2.60825	2.20773	2.60737	2.80218	2.6087	1.65827	2.60596	2.15174
2.61023	-0.310322	2.60958	2.20664	2.60869	2.80116	2.61002	1.65726	2.60729	2.15171
2.61156	-0.310118	2.6109	2.20554	2.61002	2.80018	2.61135	1.6564	2.60861	2.15139
2.61288	-0.309915	2.61223	2.20444	2.61134	2.7992	2.61267	1.65573	2.60993	2.15089
2.61421	-0.309712	2.61355	2.20335	2.61267	2.79821	2.614	1.65513	2.61125	2.15038
2.61553	-0.309705	2.61487	2.20225	2.61399	2.79721	2.61532	1.65453	2.61258	2.14988
2.61686	-0.309715	2.6162	2.20115	2.61531	2.79614	2.61664	1.65393	2.6139	2.14938
2.61818	-0.30928	2.61752	2.20005	2.61664	2.795	2.61797	1.65326	2.61522	2.14877
2.6195	-0.308587	2.61885	2.19913	2.61796	2.79382	2.61929	1.65237	2.61655	2.14785
2.62083	-0.307894	2.62017	2.19803	2.61928	2.79256	2.62062	1.65127	2.61787	2.14676
2.62215	-0.307198	2.62149	2.19672	2.62061	2.7913	2.62194	1.64996	2.61919	2.1456
2.62348	-0.306502	2.62282	2.19539	2.62193	2.79004	2.62327	1.64848	2.62052	2.14442
2.6248	-0.305722	2.62414	2.19407	2.62326	2.78879	2.62459	1.647	2.62184	2.14323
2.62613	-0.304791	2.62547	2.19274	2.62458	2.78768	2.62591	1.64551	2.62316	2.14205
2.62745	-0.304175	2.62679	2.19142	2.6259	2.78676	2.62724	1.64403	2.62448	2.14087
2.62878	-0.303866	2.62812	2.19013	2.62723	2.7858	2.62856	1.64271	2.62581	2.14024
2.6301	-0.303558	2.62944	2.18885	2.62855	2.78471	2.62989	1.64163	2.62713	2.14003
2.63142	-0.303249	2.63076	2.18755	2.62987	2.78359	2.63121	1.64067	2.62845	2.13962
2.63275	-0.30294	2.63209	2.18624	2.6312	2.78247	2.63254	1.63975	2.62978	2.13905
2.63407	-0.30266	2.63341	2.18494	2.63252	2.78135	2.63386	1.63885	2.6311	2.13849
2.6354	-0.302656	2.63474	2.18364	2.63385	2.7803	2.63519	1.63794	2.63242	2.13792
2.63672	-0.303053	2.63606	2.18233	2.63517	2.7795	2.63651	1.63704	2.63375	2.13735
2.63805	-0.303692	2.63739	2.1812	2.63649	2.77881	2.63783	1.63606	2.63507	2.13651
2.63937	-0.304404	2.63871	2.1805	2.63782	2.7781	2.63916	1.63487	2.63639	2.13518
2.6407	-0.305114	2.64003	2.17981	2.63914	2.77743	2.64048	1.63341	2.63772	2.13356
2.64202	-0.305809	2.64136	2.1791	2.64046	2.77675	2.64181	1.63178	2.63904	2.13185
2.64335	-0.306468	2.64268	2.17839	2.64179	2.77607	2.64313	1.63007	2.64036	2.13011
2.64467	-0.307122	2.64401	2.17768	2.64311	2.7754	2.64446	1.62836	2.64168	2.12839
[truncated: 12,381 more rows]

## Sheet: Fig. 2E
M-104				M-305				115B-V				Postfusion				DS-CavEs				DS-CavEs2
Raw data		Fitting		Raw data		Fitting		Raw data		Fitting		Raw data		Fitting		Raw data		Fitting		Raw data		Fitting
Time (sec)	Shift (nm)	Time (sec)	Shift (nm)	Time (sec)	Shift (nm)	Time (sec)	Shift (nm)	Time (sec)	Shift (nm)	Time (sec)	Shift (nm)	Time (sec)	Shift (nm)	Time (sec)	Shift (nm)	Time (sec)	Shift (nm)	Time (sec)	Shift (nm)	Time (sec)	Shift (nm)	Time (sec)	Shift (nm)
0	-0.01898	0	0	0	0	0	0	0	-0.005468	0	0	0	0	0	0	0	0.000643	0	0	0	-0.000736	0	0
0.1	-0.017407	1.799	0.0165877	0.1	0.00393	1.799	0.000373793	0.1	-0.004031	1.799	0.00630873	0.1	3.4e-05	1.799	0.000169847	0.1	0.001726	1.799	0.016862	0.1	9.7e-05	1.799	0.0147667
0.2	-0.016052	3.598	0.0328678	0.2	0.004358	3.598	0.000747577	0.2	-0.0052	3.598	0.0125729	0.2	-0.001674	3.598	0.00033969	0.2	0.002602	3.598	0.0334165	0.2	0.000286	3.598	0.029289
0.3	-0.015371	5.397	0.048846	0.3	0.003933	5.397	0.00112135	0.3	-0.006031	5.397	0.0187929	0.3	-0.002153	5.397	0.000509529	0.3	0.002914	5.397	0.0496691	0.3	0.000328	5.397	0.0435709
0.4	-0.013681	7.196	0.0645279	0.4	0.003932	7.196	0.00149512	0.4	-0.00684	7.196	0.0249689	0.4	-0.002369	7.196	0.000679364	0.4	0.00186	7.196	0.0656253	0.4	0.000825	7.196	0.0576163
0.5	-0.01	8.995	0.079919	0.5	0.00525	8.995	0.00186887	0.5	-0.007928	8.995	0.0311014	0.5	-0.003626	8.995	0.000849194	0.5	0.001191	8.995	0.0812904	0.5	0.002289	8.995	0.0714292
0.6	-0.005121	10.794	0.0950247	0.6	0.005239	10.794	0.00224262	0.6	-0.008441	10.794	0.0371905	0.6	-0.005376	10.794	0.00101902	0.6	0.002044	10.794	0.0966699	0.6	0.00187	10.794	0.0850134
0.7	-0.001815	12.593	0.10985	0.7	0.005437	12.593	0.00261635	0.7	-0.007989	12.593	0.0432367	0.7	-0.005739	12.593	0.00118884	0.7	0.004088	12.593	0.111769	0.7	0.001161	12.593	0.0983728
0.8	0.000571	14.392	0.124401	0.8	0.00535	14.392	0.00299008	0.8	-0.005955	14.392	0.0492401	0.8	-0.005686	14.392	0.00135866	0.8	0.007246	14.392	0.126592	0.8	0.001083	14.392	0.111511
0.9	0.001874	16.191	0.138682	0.9	0.006112	16.191	0.0033638	0.9	-0.004702	16.191	0.0552012	0.9	-0.005927	16.191	0.00152848	0.9	0.010904	16.191	0.141146	0.9	0.001497	16.191	0.124432
1	0.00144	17.99	0.152698	1	0.006034	17.99	0.0037375	1	-0.00324	17.99	0.0611202	1	-0.006106	17.99	0.00169829	1	0.014851	17.99	0.155433	1	0.001753	17.99	0.137138
1.1	0.000763	19.789	0.166454	1.1	0.006602	19.789	0.0041112	1.1	-0.002559	19.789	0.0669974	1.1	-0.005817	19.789	0.00186809	1.1	0.016642	19.789	0.169461	1.1	0.003183	19.789	0.149635
1.2	0.000207	21.588	0.179955	1.2	0.007129	21.588	0.00448489	1.2	-0.001882	21.588	0.0728331	1.2	-0.005488	21.588	0.00203789	1.2	0.016335	21.588	0.183232	1.2	0.004377	21.588	0.161924
1.3	0.00196	23.387	0.193205	1.3	0.00856	23.387	0.00485857	1.3	-0.002268	23.387	0.0786276	1.3	-0.005652	23.387	0.00220769	1.3	0.014707	23.387	0.196752	1.3	0.005061	23.387	0.17401
1.4	0.003808	25.186	0.20621	1.4	0.009783	25.186	0.00523224	1.4	-0.000905	25.186	0.0843812	1.4	-0.006004	25.186	0.00237749	1.4	0.014553	25.186	0.210026	1.4	0.00346	25.186	0.185896
1.5	0.006222	26.985	0.218974	1.5	0.012534	26.985	0.00560589	1.5	0.000324	26.985	0.0900942	1.5	-0.00653	26.985	0.00254728	1.5	0.016077	26.985	0.223058	1.5	0.001759	26.985	0.197586
1.6	0.007414	28.784	0.231501	1.6	0.014861	28.784	0.00597954	1.6	0.002215	28.784	0.0957668	1.6	-0.006907	28.784	0.00271706	1.6	0.017091	28.784	0.235851	1.6	0.000236	28.784	0.209081
1.7	0.009005	30.583	0.243796	1.7	0.01571	30.583	0.00635318	1.7	0.003549	30.583	0.101399	1.7	-0.006613	30.583	0.00288684	1.7	0.017245	30.583	0.248412	1.7	0.000644	30.583	0.220387
1.8	0.010684	32.382	0.255863	1.8	0.015998	32.382	0.00672682	1.8	0.003965	32.382	0.106992	1.8	-0.005515	32.382	0.00305662	1.8	0.018833	32.382	0.260743	1.8	0.001822	32.382	0.231505
1.9	0.013114	34.181	0.267705	1.9	0.015377	34.181	0.00710044	1.9	0.003073	34.181	0.112546	1.9	-0.003489	34.181	0.00322639	1.9	0.02028	34.181	0.27285	1.9	0.005581	34.181	0.242439
2	0.01534	35.98	0.279329	2	0.013459	35.98	0.00747405	2	0.002007	35.98	0.11806	2	0.000159	35.98	0.00339616	2	0.020021	35.98	0.284736	2	0.008335	35.98	0.253192
2.1	0.016424	37.779	0.290737	2.1	0.010629	37.779	0.00784765	2.1	-0.000128	37.779	0.123535	2.1	0.001845	37.779	0.00356593	2.1	0.021507	37.779	0.296405	2.1	0.011521	37.779	0.263767
2.2	0.016698	39.578	0.301933	2.2	0.009474	39.578	0.00822124	2.2	-0.00202	39.578	0.128971	2.2	0.002496	39.578	0.00373569	2.2	0.025139	39.578	0.307861	2.2	0.01389	39.578	0.274168
2.3	0.016078	41.377	0.312922	2.3	0.008583	41.377	0.00859483	2.3	-0.002983	41.377	0.13437	2.3	0.00066	41.377	0.00390544	2.3	0.029341	41.377	0.319108	2.3	0.014747	41.377	0.284395
2.4	0.013563	43.176	0.323706	2.4	0.009054	43.176	0.0089684	2.4	-0.002104	43.176	0.13973	2.4	-0.000646	43.176	0.0040752	2.4	0.032734	43.176	0.33015	2.4	0.013076	43.176	0.294454
2.5	0.012746	44.975	0.334291	2.5	0.009582	44.975	0.00934196	2.5	0.001109	44.975	0.145052	2.5	-0.002479	44.975	0.00424495	2.5	0.036033	44.975	0.340991	2.5	0.012727	44.975	0.304346
2.6	0.012745	46.774	0.34468	2.6	0.011809	46.774	0.00971552	2.6	0.004281	46.774	0.150336	2.6	-0.001272	46.774	0.00441469	2.6	0.037151	46.774	0.351634	2.6	0.013103	46.774	0.314074
2.7	0.015471	48.573	0.354876	2.7	0.011334	48.573	0.0100891	2.7	0.00723	48.573	0.155584	2.7	0.000209	48.573	0.00458443	2.7	0.037868	48.573	0.362083	2.7	0.014113	48.573	0.323642
2.8	0.01745	50.372	0.364883	2.8	0.011049	50.372	0.0104626	2.8	0.009185	50.372	0.160794	2.8	0.002623	50.372	0.00475417	2.8	0.037576	50.372	0.372341	2.8	0.016446	50.372	0.33305
2.9	0.020715	52.171	0.374704	2.9	0.009773	52.171	0.0108361	2.9	0.010637	52.171	0.165967	2.9	0.003483	52.171	0.0049239	2.9	0.037643	52.171	0.382413	2.9	0.020532	52.171	0.342304
3	0.022695	53.97	0.384343	3	0.008673	53.97	0.0112096	3	0.011322	53.97	0.171104	3	0.003504	53.97	0.00509363	3	0.03874	53.97	0.3923	3	0.02275	53.97	0.351403
3.1	0.024795	55.769	0.393804	3.1	0.006125	55.769	0.0115831	3.1	0.010948	55.769	0.176205	3.1	0.001733	55.769	0.00526335	3.1	0.041548	55.769	0.402008	3.1	0.023748	55.769	0.360353
3.2	0.025547	57.568	0.403089	3.2	0.005185	57.568	0.0119566	3.2	0.011576	57.568	0.18127	3.2	-0.000176	57.568	0.00543307	3.2	0.044592	57.568	0.411538	3.2	0.023679	57.568	0.369154
3.3	0.027151	59.367	0.412201	3.3	0.003808	59.367	0.0123301	3.3	0.012143	59.367	0.186299	3.3	-0.001563	59.367	0.00560279	3.3	0.045697	59.367	0.420894	3.3	0.024348	59.367	0.377809
3.4	0.028137	61.166	0.421145	3.4	0.002197	61.166	0.0127036	3.4	0.013391	61.166	0.191292	3.4	-0.002456	61.166	0.0057725	3.4	0.045886	61.166	0.43008	3.4	0.024589	61.166	0.386321
3.5	0.030225	62.965	0.429923	3.5	0.002005	62.965	0.0130771	3.5	0.013096	62.965	0.19625	3.5	-0.003975	62.965	0.00594221	3.5	0.04494	62.965	0.439098	3.5	0.025702	62.965	0.394692
3.6	0.03125	64.764	0.438538	3.6	0.002671	64.764	0.0134505	3.6	0.013563	64.764	0.201173	3.6	-0.005019	64.764	0.00611191	3.6	0.045239	64.764	0.447952	3.6	0.027154	64.764	0.402925
3.7	0.031787	66.563	0.446994	3.7	0.00487	66.563	0.013824	3.7	0.012699	66.563	0.206062	3.7	-0.004683	66.563	0.00628161	3.7	0.046198	66.563	0.456644	3.7	0.029098	66.563	0.411021
3.8	0.031809	68.362	0.455293	3.8	0.007945	68.362	0.0141974	3.8	0.012877	68.362	0.210915	3.8	-0.004555	68.362	0.00645131	3.8	0.048123	68.362	0.465178	3.8	0.031011	68.362	0.418984
3.9	0.033411	70.161	0.463437	3.9	0.01082	70.161	0.0145709	3.9	0.011736	70.161	0.215735	3.9	-0.005022	70.161	0.006621	3.9	0.049816	70.161	0.473556	3.9	0.031548	70.161	0.426814
4	0.03581	71.96	0.471431	4	0.012017	71.96	0.0149443	4	0.011683	71.96	0.220521	4	-0.004676	71.96	0.00679068	4	0.051694	71.96	0.481781	4	0.032122	71.96	0.434515
4.1	0.039658	73.759	0.479276	4.1	0.012832	73.759	0.0153177	4.1	0.012401	73.759	0.225272	4.1	-0.003414	73.759	0.00696037	4.1	0.052303	73.759	0.489857	4.1	0.032873	73.759	0.442088
4.2	0.043867	75.558	0.486976	4.2	0.014044	75.558	0.0156911	4.2	0.013144	75.558	0.229991	4.2	-0.003465	75.558	0.00713005	4.2	0.051513	75.558	0.497785	4.2	0.033307	75.558	0.449536
4.3	0.047213	77.357	0.494534	4.3	0.015587	77.357	0.0160645	4.3	0.012882	77.357	0.234675	4.3	-0.002832	77.357	0.00729972	4.3	0.050259	77.357	0.505568	4.3	0.031345	77.357	0.456861
4.4	0.04849	79.156	0.501951	4.4	0.015899	79.156	0.0164379	4.4	0.012099	79.156	0.239327	4.4	-0.001435	79.156	0.00746939	4.4	0.049789	79.156	0.51321	4.4	0.031101	79.156	0.464064
4.5	0.047641	80.955	0.50923	4.5	0.015593	80.955	0.0168112	4.5	0.012751	80.955	0.243946	4.5	0.000472	80.955	0.00763906	4.5	0.050171	80.955	0.520712	4.5	0.031811	80.955	0.471149
4.6	0.046469	82.754	0.516375	4.6	0.014047	82.754	0.0171846	4.6	0.014002	82.754	0.248533	4.6	0.000225	82.754	0.00780872	4.6	0.050349	82.754	0.528077	4.6	0.033208	82.754	0.478115
4.7	0.046516	84.553	0.523387	4.7	0.011989	84.553	0.0175579	4.7	0.016087	84.553	0.253087	4.7	-0.000126	84.553	0.00797838	4.7	0.051324	84.553	0.535308	4.7	0.034755	84.553	0.484967
4.8	0.046225	86.352	0.530269	4.8	0.009927	86.352	0.0179313	4.8	0.018405	86.352	0.257609	4.8	-0.00108	86.352	0.00814804	4.8	0.053545	86.352	0.542407	4.8	0.037131	86.352	0.491705
4.9	0.046415	88.151	0.537023	4.9	0.009416	88.151	0.0183046	4.9	0.021294	88.151	0.262098	4.9	-0.001053	88.151	0.00831769	4.9	0.05543	88.151	0.549377	4.9	0.038354	88.151	0.498332
5	0.045281	89.95	0.543652	5	0.010298	89.95	0.0186779	5	0.021843	89.95	0.266557	5	-0.001246	89.95	0.00848733	5	0.057059	89.95	0.556219	5	0.039234	89.95	0.504848
5.1	0.045098	91.749	0.550158	5.1	0.012979	91.749	0.0190513	5.1	0.021395	91.749	0.270983	5.1	-0.000205	91.749	0.00865697	5.1	0.057417	91.749	0.562937	5.1	0.039858	91.749	0.511257
5.2	0.045874	93.548	0.556544	5.2	0.016213	93.548	0.0194246	5.2	0.020532	93.548	0.275379	5.2	-0.000761	93.548	0.00882661	5.2	0.058764	93.548	0.569532	5.2	0.041851	93.548	0.51756
5.3	0.04903	95.347	0.562811	5.3	0.018215	95.347	0.0197979	5.3	0.020413	95.347	0.279743	5.3	-0.001088	95.347	0.00899625	5.3	0.059402	95.347	0.576007	5.3	0.042869	95.347	0.523759
5.4	0.053287	97.146	0.568962	5.4	0.019047	97.146	0.0201712	5.4	0.01951	97.146	0.284077	5.4	-0.002928	97.146	0.00916588	5.4	0.061601	97.146	0.582364	5.4	0.044264	97.146	0.529855
5.5	0.058046	98.945	0.574999	5.5	0.019282	98.945	0.0205444	5.5	0.018878	98.945	0.28838	5.5	-0.00396	98.945	0.0093355	5.5	0.06466	98.945	0.588604	5.5	0.043932	98.945	0.53585
5.6	0.062603	100.744	0.580924	5.6	0.018967	100.744	0.0209177	5.6	0.018979	100.744	0.292653	5.6	-0.003432	100.744	0.00950512	5.6	0.069326	100.744	0.594732	5.6	0.042904	100.744	0.541746
5.7	0.065053	102.543	0.586739	5.7	0.017953	102.543	0.021291	5.7	0.019945	102.543	0.296895	5.7	-0.002142	102.543	0.00967474	5.7	0.072274	102.543	0.600747	5.7	0.040926	102.543	0.547544
5.8	0.06556	104.342	0.592446	5.8	0.016863	104.342	0.0216642	5.8	0.020768	104.342	0.301108	5.8	-0.001875	104.342	0.00984435	5.8	0.075288	104.342	0.606652	5.8	0.040819	104.342	0.553246
5.9	0.064929	106.141	0.598047	5.9	0.016348	106.141	0.0220374	5.9	0.020943	106.141	0.305291	5.9	-0.002499	106.141	0.010014	5.9	0.076759	106.141	0.61245	5.9	0.042454	106.141	0.558854
6	0.064461	107.94	0.603545	6	0.014491	107.94	0.0224107	6	0.021572	107.94	0.309444	6	-0.002537	107.94	0.0101836	6	0.077034	107.94	0.618142	6	0.045074	107.94	0.564368
6.1	0.063957	109.739	0.60894	6.1	0.012822	109.739	0.0227839	6.1	0.021932	109.739	0.313568	6.1	-0.003356	109.739	0.0103532	6.1	0.075448	109.739	0.623731	6.1	0.047388	109.739	0.569792
6.2	0.063158	111.538	0.614236	6.2	0.011604	111.538	0.0231571	6.2	0.022368	111.538	0.317663	6.2	-0.004074	111.538	0.0105228	6.2	0.074608	111.538	0.629217	6.2	0.047392	111.538	0.575126
6.3	0.064273	113.337	0.619433	6.3	0.012129	113.337	0.0235303	6.3	0.021555	113.337	0.321728	6.3	-0.003197	113.337	0.0106924	6.3	0.074619	113.337	0.634604	6.3	0.04729	113.337	0.580371
6.4	0.065643	115.136	0.624534	6.4	0.012062	115.136	0.0239035	6.4	0.021525	115.136	0.325766	6.4	-0.000955	115.136	0.010862	6.4	0.076955	115.136	0.639892	6.4	0.047096	115.136	0.58553
6.5	0.067964	116.935	0.629541	6.5	0.013288	116.935	0.0242767	6.5	0.020614	116.935	0.329774	6.5	0.00051	116.935	0.0110315	6.5	0.079458	116.935	0.645083	6.5	0.048656	116.935	0.590603
6.6	0.069563	118.734	0.634454	6.6	0.0126	118.734	0.0246498	6.6	0.019789	118.734	0.333755	6.6	0.001124	118.734	0.0112011	6.6	0.082804	118.734	0.65018	6.6	0.049459	118.734	0.595593
6.7	0.070804	120.533	0.639276	6.7	0.013032	120.533	0.025023	6.7	0.018728	120.533	0.337707	6.7	0.001635	120.533	0.0113707	6.7	0.086138	120.533	0.655184	6.7	0.05103	120.533	0.600499
6.8	0.069861	122.332	0.644009	6.8	0.011345	122.332	0.0253962	6.8	0.018534	122.332	0.341631	6.8	0.001662	122.332	0.0115403	6.8	0.087476	122.332	0.660097	6.8	0.052159	122.332	0.605325
6.9	0.06904	124.131	0.648654	6.9	0.011319	124.131	0.0257693	6.9	0.018475	124.131	0.345528	6.9	0.001281	124.131	0.0117098	6.9	0.087614	124.131	0.66492	6.9	0.054844	124.131	0.610071
7	0.06912	125.93	0.653214	7	0.010077	125.93	0.0261424	7	0.018332	125.93	0.349397	7	0.001503	125.93	0.0118794	7	0.086385	125.93	0.669656	7	0.056405	125.93	0.614738
7.1	0.069654	127.729	0.657688	7.1	0.010708	127.729	0.0265156	7.1	0.018496	127.729	0.353239	7.1	0.001411	127.729	0.012049	7.1	0.086754	127.729	0.674304	7.1	0.059371	127.729	0.619327
7.2	0.072737	129.528	0.66208	7.2	0.010881	129.528	0.0268887	7.2	0.018951	129.528	0.357054	7.2	0.001786	129.528	0.0122185	7.2	0.087885	129.528	0.678868	7.2	0.062435	129.528	0.623841
7.3	0.074565	131.327	0.66639	7.3	0.011886	131.327	0.0272618	7.3	0.020928	131.327	0.360842	7.3	0.000705	131.327	0.0123881	7.3	0.08985	131.327	0.683349	7.3	0.066162	131.327	0.62828
7.4	0.076666	133.126	0.67062	7.4	0.012024	133.126	0.0276349	7.4	0.022797	133.126	0.364603	7.4	0.000558	133.126	0.0125576	7.4	0.090666	133.126	0.687748	7.4	0.067053	133.126	0.632646
7.5	0.076289	134.925	0.674771	7.5	0.013384	134.925	0.028008	7.5	0.025485	134.925	0.368337	7.5	-0.000556	134.925	0.0127272	7.5	0.09183	134.925	0.692067	7.5	0.067275	134.925	0.636939
7.6	0.076227	136.724	0.678846	7.6	0.014118	136.724	0.028381	7.6	0.026338	136.724	0.372045	7.6	-0.001147	136.724	0.0128967	7.6	0.092318	136.724	0.696307	7.6	0.066852	136.724	0.641161
7.7	0.07314	138.523	0.682845	7.7	0.014209	138.523	0.0287541	7.7	0.027349	138.523	0.375727	7.7	-0.001696	138.523	0.0130662	7.7	0.092512	138.523	0.70047	7.7	0.0678	138.523	0.645314
7.8	0.072786	140.322	0.68677	7.8	0.013239	140.322	0.0291272	7.8	0.027277	140.322	0.379383	7.8	-0.00129	140.322	0.0132358	7.8	0.093903	140.322	0.704557	7.8	0.068051	140.322	0.649397
7.9	0.071994	142.121	0.690623	7.9	0.013148	142.121	0.0295002	7.9	0.027372	142.121	0.383013	7.9	-0.001662	142.121	0.0134053	7.9	0.094991	142.121	0.708569	7.9	0.068873	142.121	0.653413
8	0.073485	143.92	0.694403	8	0.012029	143.92	0.0298733	8	0.027096	143.92	0.386618	8	-0.002183	143.92	0.0135748	8	0.096673	143.92	0.712508	8	0.071132	143.92	0.657363
8.1	0.075324	145.719	0.698114	8.1	0.012238	145.719	0.0302463	8.1	0.02709	145.719	0.390197	8.1	-0.003164	145.719	0.0137443	8.1	0.098526	145.719	0.716376	8.1	0.072497	145.719	0.661247
8.2	0.078541	147.518	0.701756	8.2	0.011198	147.518	0.0306193	8.2	0.026171	147.518	0.393751	8.2	-0.004266	147.518	0.0139139	8.2	0.099339	147.518	0.720172	8.2	0.07283	147.518	0.665066
8.3	0.081422	149.317	0.70533	8.3	0.012144	149.317	0.0309923	8.3	0.025494	149.317	0.39728	8.3	-0.004715	149.317	0.0140834	8.3	0.098915	149.317	0.7239	8.3	0.072547	149.317	0.668823
8.4	0.084907	151.116	0.708838	8.4	0.012049	151.116	0.0313653	8.4	0.026652	151.116	0.400783	8.4	-0.004005	151.116	0.0142529	8.4	0.097776	151.116	0.727559	8.4	0.071489	151.116	0.672517
8.5	0.087798	152.915	0.712281	8.5	0.012996	152.915	0.0317383	8.5	0.027849	152.915	0.404262	8.5	-0.004045	152.915	0.0144224	8.5	0.09602	152.915	0.731152	8.5	0.068953	152.915	0.676151
8.6	0.09013	154.714	0.71566	8.6	0.013435	154.714	0.0321113	8.6	0.029416	154.714	0.407717	8.6	-0.00448	154.714	0.0145919	8.6	0.094307	154.714	0.73468	8.6	0.067676	154.714	0.679724
8.7	0.091179	156.513	0.718977	8.7	0.013525	156.513	0.0324843	8.7	0.030811	156.513	0.411147	8.7	-0.004722	156.513	0.0147614	8.7	0.092867	156.513	0.738142	8.7	0.068024	156.513	0.683238
8.8	0.092018	158.312	0.722232	8.8	0.013421	158.312	0.0328572	8.8	0.031406	158.312	0.414553	8.8	-0.004218	158.312	0.0149309	8.8	0.092933	158.312	0.741542	8.8	0.070165	158.312	0.686693
8.9	0.090508	160.111	0.725426	8.9	0.01343	160.111	0.0332302	8.9	0.030809	160.111	0.417935	8.9	-0.00426	160.111	0.0151003	8.9	0.095124	160.111	0.74488	8.9	0.073518	160.111	0.690092
9	0.089538	161.91	0.728562	9	0.014951	161.91	0.0336031	9	0.029155	161.91	0.421293	9	-0.004286	161.91	0.0152698	9	0.098681	161.91	0.748157	9	0.07706	161.91	0.693434
9.1	0.089084	163.709	0.731639	9.1	0.01621	163.709	0.033976	9.1	0.027983	163.709	0.424627	9.1	-0.004664	163.709	0.0154393	9.1	0.102013	163.709	0.751374	9.1	0.080219	163.709	0.696721
9.2	0.090697	165.508	0.734659	9.2	0.018952	165.508	0.034349	9.2	0.027703	165.508	0.427938	9.2	-0.004598	165.508	0.0156088	9.2	0.104725	165.508	0.754532	9.2	0.081611	165.508	0.699954
9.3	0.092608	167.307	0.737623	9.3	0.02099	167.307	0.0347219	9.3	0.028575	167.307	0.431225	9.3	-0.00403	167.307	0.0157783	9.3	0.10509	167.307	0.757633	9.3	0.082287	167.307	0.703133
9.4	0.096815	169.106	0.740533	9.4	0.023503	169.106	0.0350948	9.4	0.02955	169.106	0.434489	9.4	-0.003141	169.106	0.0159477	9.4	0.104848	169.106	0.760678	9.4	0.081999	169.106	0.706259
9.5	0.100807	170.905	0.743388	9.5	0.023984	170.905	0.0354677	9.5	0.031593	170.905	0.43773	9.5	-0.001652	170.905	0.0161172	9.5	0.104916	170.905	0.763666	9.5	0.08162	170.905	0.709334
9.6	0.1037	172.704	0.74619	9.6	0.023272	172.704	0.0358406	9.6	0.033882	172.704	0.440948	9.6	0.000827	172.704	0.0162866	9.6	0.106579	172.704	0.766601	9.6	0.081622	172.704	0.712357
9.7	0.104582	174.503	0.74894	9.7	0.020817	174.503	0.0362134	9.7	0.035196	174.503	0.444144	9.7	0.002848	174.503	0.0164561	9.7	0.107669	174.503	0.769481	9.7	0.081893	174.503	0.715331
9.8	0.105256	176.302	0.75164	9.8	0.019355	176.302	0.0365863	9.8	0.037111	176.302	0.447317	9.8	0.00155	176.302	0.0166255	9.8	0.109338	176.302	0.77231	9.8	0.082587	176.302	0.718255
9.9	0.104361	178.101	0.754289	9.9	0.017961	178.101	0.0369592	9.9	0.038606	178.101	0.450467	9.9	0.000218	178.101	0.016795	9.9	0.110171	178.101	0.775086	9.9	0.083256	178.101	0.721132
10	0.10306	179.9	0.756889	10	0.017502	179.9	0.037332	10	0.039631	179.9	0.453595	10	-0.001882	179.9	0.0169644	10	0.110623	179.9	0.777812	10	0.085157	179.9	0.72396
10.1	0.102684	180	0.757032	10.1	0.016136	180	0.0373527	10.1	0.039942	180	0.453769	10.1	-0.001686	180	0.0169738	10.1	0.109741	180	0.777962	10.1	0.087716	180	0.724116
10.2	0.104476	181.799	0.757032	10.2	0.016638	181.799	0.0373527	10.2	0.040063	181.799	0.453769	10.2	-0.001748	181.799	0.0169738	10.2	0.110238	181.799	0.777962	10.2	0.089596	181.799	0.724098
10.3	0.106195	183.598	0.757032	10.3	0.016044	183.598	0.0373527	10.3	0.039086	183.598	0.453769	10.3	0.000422	183.598	0.0169738	10.3	0.110811	183.598	0.777962	10.3	0.090264	183.598	0.724081
10.4	0.109061	185.397	0.757032	10.4	0.016373	185.397	0.0373527	10.4	0.036991	185.397	0.453769	10.4	0.002663	185.397	0.0169738	10.4	0.112871	185.397	0.777962	10.4	0.089411	185.397	0.724064
10.5	0.110389	187.196	0.757032	10.5	0.01528	187.196	0.0373527	10.5	0.035912	187.196	0.453769	10.5	0.004805	187.196	0.0169738	10.5	0.113152	187.196	0.777962	10.5	0.0888	187.196	0.724047
10.6	0.11062	188.995	0.757032	10.6	0.015903	188.995	0.0373527	10.6	0.035535	188.995	0.453769	10.6	0.005928	188.995	0.0169738	10.6	0.113172	188.995	0.777962	10.6	0.087217	188.995	0.724029
10.7	0.109539	190.794	0.757032	10.7	0.016014	190.794	0.0373527	10.7	0.036612	190.794	0.453769	10.7	0.006067	190.794	0.0169738	10.7	0.11261	190.794	0.777962	10.7	0.086952	190.794	0.724012
10.8	0.10857	192.593	0.757032	10.8	0.017296	192.593	0.0373527	10.8	0.03611	192.593	0.453769	10.8	0.004876	192.593	0.0169738	10.8	0.113868	192.593	0.777962	10.8	0.085216	192.593	0.723995
10.9	0.109519	194.392	0.757032	10.9	0.017078	194.392	0.0373527	10.9	0.036418	194.392	0.453769	10.9	0.001733	194.392	0.0169738	10.9	0.115442	194.392	0.777962	10.9	0.08589	194.392	0.723977
11	0.11053	196.191	0.757032	11	0.01722	196.191	0.0373527	11	0.036861	196.191	0.453769	11	-0.00059	196.191	0.0169738	11	0.117991	196.191	0.777962	11	0.085842	196.191	0.72396
11.1	0.112173	197.99	0.757032	11.1	0.016987	197.99	0.0373527	11.1	0.03786	197.99	0.453769	11.1	-0.003726	197.99	0.0169738	11.1	0.120574	197.99	0.777962	11.1	0.08814	197.99	0.723943
11.2	0.113556	199.789	0.757032	11.2	0.017109	199.789	0.0373527	11.2	0.038875	199.789	0.453769	11.2	-0.005921	199.789	0.0169738	11.2	0.123726	199.789	0.777962	11.2	0.089512	199.789	0.723925
11.3	0.116096	201.588	0.757032	11.3	0.015979	201.588	0.0373527	11.3	0.039986	201.588	0.453769	11.3	-0.007683	201.588	0.0169738	11.3	0.126017	201.588	0.777962	11.3	0.092763	201.588	0.723908
11.4	0.116023	203.387	0.757032	11.4	0.015062	203.387	0.0373527	11.4	0.041773	203.387	0.453769	11.4	-0.007703	203.387	0.0169738	11.4	0.126515	203.387	0.777962	11.4	0.095594	203.387	0.723891
11.5	0.117231	205.186	0.757032	11.5	0.014368	205.186	0.0373527	11.5	0.042132	205.186	0.453769	11.5	-0.006483	205.186	0.0169738	11.5	0.12844	205.186	0.777962	11.5	0.095832	205.186	0.723874
11.6	0.116227	206.985	0.757032	11.6	0.014236	206.985	0.0373527	11.6	0.041395	206.985	0.453769	11.6	-0.003958	206.985	0.0169738	11.6	0.129932	206.985	0.777962	11.6	0.093853	206.985	0.723856
11.7	0.116833	208.784	0.757032	11.7	0.014041	208.784	0.0373527	11.7	0.039548	208.784	0.453769	11.7	-0.000388	208.784	0.0169738	11.7	0.130848	208.784	0.777962	11.7	0.093321	208.784	0.723839
11.8	0.116983	210.583	0.757032	11.8	0.013789	210.583	0.0373527	11.8	0.039047	210.583	0.453769	11.8	0.002786	210.583	0.0169738	11.8	0.131158	210.583	0.777962	11.8	0.093548	210.583	0.723822
11.9	0.118764	212.382	0.757032	11.9	0.014106	212.382	0.0373527	11.9	0.037851	212.382	0.453769	11.9	0.004814	212.382	0.0169738	11.9	0.132485	212.382	0.777962	11.9	0.094849	212.382	0.723804
12	0.121162	214.181	0.757032	12	0.014927	214.181	0.0373527	12	0.039242	214.181	0.453769	12	0.004328	214.181	0.0169738	12	0.131839	214.181	0.777962	12	0.098158	214.181	0.723787
12.1	0.125565	215.98	0.757032	12.1	0.01633	215.98	0.0373527	12.1	0.040164	215.98	0.453769	12.1	0.002351	215.98	0.0169738	12.1	0.129994	215.98	0.777962	12.1	0.100671	215.98	0.72377
12.2	0.128964	217.779	0.757032	12.2	0.018142	217.779	0.0373527	12.2	0.041689	217.779	0.453769	12.2	0.000504	217.779	0.0169738	12.2	0.129492	217.779	0.777962	12.2	0.101395	217.779	0.723752
12.3	0.131845	219.578	0.757032	12.3	0.018862	219.578	0.0373527	12.3	0.041285	219.578	0.453769	12.3	-0.000511	219.578	0.0169738	12.3	0.131521	219.578	0.777962	12.3	0.102439	219.578	0.723735
12.4	0.133698	221.377	0.757032	12.4	0.018883	221.377	0.0373527	12.4	0.041215	221.377	0.453769	12.4	-0.001745	221.377	0.0169738	12.4	0.133386	221.377	0.777962	12.4	0.103133	221.377	0.723718
12.5	0.135102	223.176	0.757032	12.5	0.018338	223.176	0.0373527	12.5	0.039678	223.176	0.453769	12.5	-0.001467	223.176	0.0169738	12.5	0.134537	223.176	0.777962	12.5	0.103833	223.176	0.723701
12.6	0.136227	224.975	0.757032	12.6	0.01761	224.975	0.0373527	12.6	0.039745	224.975	0.453769	12.6	-0.000545	224.975	0.0169738	12.6	0.137125	224.975	0.777962	12.6	0.106648	224.975	0.723683
12.7	0.136766	226.774	0.757032	12.7	0.016715	226.774	0.0373527	12.7	0.039928	226.774	0.453769	12.7	0.000804	226.774	0.0169738	12.7	0.138117	226.774	0.777962	12.7	0.110318	226.774	0.723666
12.8	0.135448	228.573	0.757032	12.8	0.016071	228.573	0.0373527	12.8	0.042146	228.573	0.453769	12.8	0.000922	228.573	0.0169738	12.8	0.137177	228.573	0.777962	12.8	0.11296	228.573	0.723649
12.9	0.133253	230.372	0.757032	12.9	0.015929	230.372	0.0373527	12.9	0.044716	230.372	0.453769	12.9	0.002019	230.372	0.0169738	12.9	0.136857	230.372	0.777962	12.9	0.112658	230.372	0.723631
13	0.130879	232.171	0.757032	13	0.015759	232.171	0.0373527	13	0.046605	232.171	0.453769	13	0.002458	232.171	0.0169738	13	0.137376	232.171	0.777962	13	0.110956	232.171	0.723614
13.1	0.128629	233.97	0.757032	13.1	0.015282	233.97	0.0373527	13.1	0.04681	233.97	0.453769	13.1	0.00242	233.97	0.0169738	13.1	0.138277	233.97	0.777962	13.1	0.107444	233.97	0.723597
13.2	0.128528	235.769	0.757032	13.2	0.014316	235.769	0.0373527	13.2	0.046936	235.769	0.453769	13.2	0.000739	235.769	0.0169738	13.2	0.138513	235.769	0.777962	13.2	0.1039	235.769	0.723579
13.3	0.130702	237.568	0.757032	13.3	0.015109	237.568	0.0373527	13.3	0.047115	237.568	0.453769	13.3	6.7e-05	237.568	0.0169738	13.3	0.139102	237.568	0.777962	13.3	0.102015	237.568	0.723562
13.4	0.135141	239.367	0.757032	13.4	0.01572	239.367	0.0373527	13.4	0.047332	239.367	0.453769	13.4	-0.000283	239.367	0.0169738	13.4	0.139301	239.367	0.777962	13.4	0.101522	239.367	0.723545
13.5	0.138861	241.166	0.757032	13.5	0.016348	241.166	0.0373527	13.5	0.046342	241.166	0.453769	13.5	-0.000298	241.166	0.0169738	13.5	0.13976	241.166	0.777962	13.5	0.104446	241.166	0.723528
13.6	0.142008	242.965	0.757032	13.6	0.016814	242.965	0.0373527	13.6	0.046009	242.965	0.453769	13.6	-0.000251	242.965	0.0169738	13.6	0.140011	242.965	0.777962	13.6	0.108251	242.965	0.72351
13.7	0.142771	244.764	0.757032	13.7	0.017656	244.764	0.0373527	13.7	0.045722	244.764	0.453769	13.7	0.000521	244.764	0.0169738	13.7	0.141458	244.764	0.777962	13.7	0.112401	244.764	0.723493
13.8	0.14261	246.563	0.757032	13.8	0.016906	246.563	0.0373527	13.8	0.044994	246.563	0.453769	13.8	-0.000283	246.563	0.0169738	13.8	0.142503	246.563	0.777962	13.8	0.113982	246.563	0.723476
13.9	0.141813	248.362	0.757032	13.9	0.014933	248.362	0.0373527	13.9	0.045601	248.362	0.453769	13.9	-0.002281	248.362	0.0169738	13.9	0.143984	248.362	0.777962	13.9	0.115774	248.362	0.723458
14	0.141526	250.161	0.757032	14	0.01401	250.161	0.0373527	14	0.046298	250.161	0.453769	14	-0.003807	250.161	0.0169738	14	0.145169	250.161	0.777962	14	0.116148	250.161	0.723441
14.1	0.140536	251.96	0.757032	14.1	0.013769	251.96	0.0373527	14.1	0.048014	251.96	0.453769	14.1	-0.003426	251.96	0.0169738	14.1	0.14693	251.96	0.777962	14.1	0.11617	251.96	0.723424
14.2	0.139271	253.759	0.757032	14.2	0.012605	253.759	0.0373527	14.2	0.049128	253.759	0.453769	14.2	-0.002513	253.759	0.0169738	14.2	0.148534	253.759	0.777962	14.2	0.115337	253.759	0.723407
14.3	0.137927	255.558	0.757032	14.3	0.011136	255.558	0.0373527	14.3	0.050221	255.558	0.453769	14.3	-0.000288	255.558	0.0169738	14.3	0.151113	255.558	0.777962	14.3	0.113707	255.558	0.723389
14.4	0.13698	257.357	0.757032	14.4	0.010805	257.357	0.0373527	14.4	0.048994	257.357	0.453769	14.4	0.002621	257.357	0.0169738	14.4	0.151081	257.357	0.777962	14.4	0.113355	257.357	0.723372
14.5	0.138068	259.156	0.757032	14.5	0.010925	259.156	0.0373527	14.5	0.048151	259.156	0.453769	14.5	0.004734	259.156	0.0169738	14.5	0.150491	259.156	0.777962	14.5	0.113777	259.156	0.723355
14.6	0.140508	260.955	0.757032	14.6	0.012286	260.955	0.0373527	14.6	0.046614	260.955	0.453769	14.6	0.004081	260.955	0.0169738	14.6	0.148537	260.955	0.777962	14.6	0.114849	260.955	0.723337
14.7	0.144295	262.754	0.757032	14.7	0.014514	262.754	0.0373527	14.7	0.045164	262.754	0.453769	14.7	0.002242	262.754	0.0169738	14.7	0.147868	262.754	0.777962	14.7	0.11629	262.754	0.72332
14.8	0.147371	264.553	0.757032	14.8	0.01684	264.553	0.0373527	14.8	0.042873	264.553	0.453769	14.8	0.001247	264.553	0.0169738	14.8	0.147983	264.553	0.777962	14.8	0.118809	264.553	0.723303
14.9	0.14907	266.352	0.757032	14.9	0.018566	266.352	0.0373527	14.9	0.041588	266.352	0.453769	14.9	0.000423	266.352	0.0169738	14.9	0.151315	266.352	0.777962	14.9	0.120921	266.352	0.723286
15	0.148074	268.151	0.757032	15	0.019196	268.151	0.0373527	15	0.043366	268.151	0.453769	15	0.001225	268.151	0.0169738	15	0.157359	268.151	0.777962	15	0.121408	268.151	0.723268
15.1	0.146768	269.95	0.757032	15.1	0.017874	269.95	0.0373527	15.1	0.044982	269.95	0.453769	15.1	0.003557	269.95	0.0169738	15.1	0.162742	269.95	0.777962	15.1	0.122288	269.95	0.723251
15.2	0.146383	271.749	0.757032	15.2	0.015934	271.749	0.0373527	15.2	0.048398	271.749	0.453769	15.2	0.006334	271.749	0.0169738	15.2	0.166251	271.749	0.777962	15.2	0.123579	271.749	0.723234
15.3	0.149035	273.548	0.757032	15.3	0.015527	273.548	0.0373527	15.3	0.05059	273.548	0.453769	15.3	0.007516	273.548	0.0169738	15.3	0.165803	273.548	0.777962	15.3	0.125178	273.548	0.723216
15.4	0.152567	275.347	0.757032	15.4	0.016243	275.347	0.0373527	15.4	0.053648	275.347	0.453769	15.4	0.008578	275.347	0.0169738	15.4	0.165467	275.347	0.777962	15.4	0.126242	275.347	0.723199
15.5	0.155619	277.146	0.757032	15.5	0.017798	277.146	0.0373527	15.5	0.054642	277.146	0.453769	15.5	0.00849	277.146	0.0169738	15.5	0.1631	277.146	0.777962	15.5	0.127636	277.146	0.723182
15.6	0.157855	278.945	0.757032	15.6	0.018668	278.945	0.0373527	15.6	0.05699	278.945	0.453769	15.6	0.007568	278.945	0.0169738	15.6	0.161082	278.945	0.777962	15.6	0.129099	278.945	0.723165
15.7	0.158888	280.744	0.757032	15.7	0.01897	280.744	0.0373527	15.7	0.05679	280.744	0.453769	15.7	0.006222	280.744	0.0169738	15.7	0.158722	280.744	0.777962	15.7	0.129109	280.744	0.723147
15.8	0.158535	282.543	0.757032	15.8	0.019036	282.543	0.0373527	15.8	0.057828	282.543	0.453769	15.8	0.005123	282.543	0.0169738	15.8	0.159667	282.543	0.777962	15.8	0.128742	282.543	0.72313
15.9	0.158723	284.342	0.757032	15.9	0.018388	284.342	0.0373527	15.9	0.056847	284.342	0.453769	15.9	0.004662	284.342	0.0169738	15.9	0.160863	284.342	0.777962	15.9	0.127188	284.342	0.723113
16	0.159382	286.141	0.757032	16	0.017341	286.141	0.0373527	16	0.055388	286.141	0.453769	16	0.004843	286.141	0.0169738	16	0.164255	286.141	0.777962	16	0.126541	286.141	0.723095
16.1	0.160749	287.94	0.757032	16.1	0.016631	287.94	0.0373527	16.1	0.052912	287.94	0.453769	16.1	0.005012	287.94	0.0169738	16.1	0.167138	287.94	0.777962	16.1	0.124561	287.94	0.723078
16.2	0.160425	289.739	0.757032	16.2	0.017218	289.739	0.0373527	16.2	0.051368	289.739	0.453769	16.2	0.004959	289.739	0.0169738	16.2	0.17011	289.739	0.777962	16.2	0.124607	289.739	0.723061
16.3	0.160238	291.538	0.757032	16.3	0.018422	291.538	0.0373527	16.3	0.050734	291.538	0.453769	16.3	0.004696	291.538	0.0169738	16.3	0.170443	291.538	0.777962	16.3	0.126161	291.538	0.723044
16.4	0.159326	293.337	0.757032	16.4	0.018831	293.337	0.0373527	16.4	0.051736	293.337	0.453769	16.4	0.00434	293.337	0.0169738	16.4	0.170307	293.337	0.777962	16.4	0.129481	293.337	0.723026
16.5	0.159421	295.136	0.757032	16.5	0.01861	295.136	0.0373527	16.5	0.05312	295.136	0.453769	16.5	0.003077	295.136	0.0169738	16.5	0.16821	295.136	0.777962	16.5	0.132352	295.136	0.723009
16.6	0.160209	296.935	0.757032	16.6	0.018213	296.935	0.0373527	16.6	0.054799	296.935	0.453769	16.6	0.002182	296.935	0.0169738	16.6	0.167567	296.935	0.777962	16.6	0.134676	296.935	0.722992
16.7	0.162632	298.734	0.757032	16.7	0.019043	298.734	0.0373527	16.7	0.056666	298.734	0.453769	16.7	0.001734	298.734	0.0169738	16.7	0.166637	298.734	0.777962	16.7	0.136893	298.734	0.722974
16.8	0.165416	300.533	0.757032	16.8	0.018771	300.533	0.0373527	16.8	0.058661	300.533	0.453769	16.8	0.002438	300.533	0.0169738	16.8	0.166678	300.533	0.777962	16.8	0.138994	300.533	0.722957
16.9	0.16599	302.332	0.757032	16.9	0.019712	302.332	0.0373527	16.9	0.060767	302.332	0.453769	16.9	0.003227	302.332	0.0169738	16.9	0.167043	302.332	0.777962	16.9	0.140222	302.332	0.72294
17	0.167399	304.131	0.757032	17	0.018454	304.131	0.0373527	17	0.062412	304.131	0.453769	17	0.00447	304.131	0.0169738	17	0.167909	304.131	0.777962	17	0.139051	304.131	0.722923
17.1	0.169378	305.93	0.757032	17.1	0.017869	305.93	0.0373527	17.1	0.063383	305.93	0.453769	17.1	0.004871	305.93	0.0169738	17.1	0.168806	305.93	0.777962	17.1	0.137127	305.93	0.722905
17.2	0.172067	307.729	0.757032	17.2	0.01576	307.729	0.0373527	17.2	0.064891	307.729	0.453769	17.2	0.004631	307.729	0.0169738	17.2	0.170502	307.729	0.777962	17.2	0.135501	307.729	0.722888
17.3	0.171747	309.528	0.757032	17.3	0.015388	309.528	0.0373527	17.3	0.066358	309.528	0.453769	17.3	0.003598	309.528	0.0169738	17.3	0.172801	309.528	0.777962	17.3	0.132761	309.528	0.722871
17.4	0.172116	311.327	0.757032	17.4	0.013141	311.327	0.0373527	17.4	0.066685	311.327	0.453769	17.4	0.001759	311.327	0.0169738	17.4	0.174585	311.327	0.777962	17.4	0.130659	311.327	0.722854
17.5	0.171609	313.126	0.757032	17.5	0.013722	313.126	0.0373527	17.5	0.066429	313.126	0.453769	17.5	0.000802	313.126	0.0169738	17.5	0.177018	313.126	0.777962	17.5	0.130067	313.126	0.722836
17.6	0.171213	314.925	0.757032	17.6	0.013503	314.925	0.0373527	17.6	0.064987	314.925	0.453769	17.6	0.000459	314.925	0.0169738	17.6	0.1784	314.925	0.777962	17.6	0.132762	314.925	0.722819
17.7	0.170359	316.724	0.757032	17.7	0.0135	316.724	0.0373527	17.7	0.062282	316.724	0.453769	17.7	0.001837	316.724	0.0169738	17.7	0.180053	316.724	0.777962	17.7	0.133709	316.724	0.722802
17.8	0.170881	318.523	0.757032	17.8	0.010987	318.523	0.0373527	17.8	0.060035	318.523	0.453769	17.8	0.002817	318.523	0.0169738	17.8	0.181889	318.523	0.777962	17.8	0.13676	318.523	0.722784
17.9	0.171937	320.322	0.757032	17.9	0.011628	320.322	0.0373527	17.9	0.059085	320.322	0.453769	17.9	0.003527	320.322	0.0169738	17.9	0.182765	320.322	0.777962	17.9	0.138756	320.322	0.722767
18	0.172072	322.121	0.757032	18	0.012198	322.121	0.0373527	18	0.059179	322.121	0.453769	18	0.002715	322.121	0.0169738	18	0.183029	322.121	0.777962	18	0.141973	322.121	0.72275
18.1	0.171227	323.92	0.757032	18.1	0.015013	323.92	0.0373527	18.1	0.059836	323.92	0.453769	18.1	0.002363	323.92	0.0169738	18.1	0.182785	323.92	0.777962	18.1	0.141862	323.92	0.722733
18.2	0.171596	325.719	0.757032	18.2	0.016371	325.719	0.0373527	18.2	0.061551	325.719	0.453769	18.2	0.001832	325.719	0.0169738	18.2	0.184001	325.719	0.777962	18.2	0.142463	325.719	0.722715
18.3	0.172587	327.518	0.757032	18.3	0.018163	327.518	0.0373527	18.3	0.063446	327.518	0.453769	18.3	0.002705	327.518	0.0169738	18.3	0.18481	327.518	0.777962	18.3	0.140003	327.518	0.722698
18.4	0.173835	329.317	0.757032	18.4	0.017409	329.317	0.0373527	18.4	0.064387	329.317	0.453769	18.4	0.004739	329.317	0.0169738	18.4	0.186219	329.317	0.777962	18.4	0.1395	329.317	0.722681
18.5	0.17453	331.116	0.757032	18.5	0.015835	331.116	0.0373527	18.5	0.065023	331.116	0.453769	18.5	0.005865	331.116	0.0169738	18.5	0.185885	331.116	0.777962	18.5	0.138982	331.116	0.722663
18.6	0.175616	332.915	0.757032	18.6	0.013841	332.915	0.0373527	18.6	0.065381	332.915	0.453769	18.6	0.00607	332.915	0.0169738	18.6	0.187779	332.915	0.777962	18.6	0.140571	332.915	0.722646
18.7	0.175002	334.714	0.757032	18.7	0.012847	334.714	0.0373527	18.7	0.064994	334.714	0.453769	18.7	0.005326	334.714	0.0169738	18.7	0.187886	334.714	0.777962	18.7	0.143194	334.714	0.722629
18.8	0.17313	336.513	0.757032	18.8	0.013399	336.513	0.0373527	18.8	0.063654	336.513	0.453769	18.8	0.005057	336.513	0.0169738	18.8	0.18895	336.513	0.777962	18.8	0.146478	336.513	0.722612
18.9	0.17174	338.312	0.757032	18.9	0.014361	338.312	0.0373527	18.9	0.062124	338.312	0.453769	18.9	0.00344	338.312	0.0169738	18.9	0.189705	338.312	0.777962	18.9	0.147782	338.312	0.722594
19	0.172257	340.111	0.757032	19	0.016874	340.111	0.0373527	19	0.061207	340.111	0.453769	19	0.003013	340.111	0.0169738	19	0.192266	340.111	0.777962	19	0.147293	340.111	0.722577
19.1	0.172084	341.91	0.757032	19.1	0.018678	341.91	0.0373527	19.1	0.061158	341.91	0.453769	19.1	0.002146	341.91	0.0169738	19.1	0.193936	341.91	0.777962	19.1	0.146835	341.91	0.72256
19.2	0.172274	343.709	0.757032	19.2	0.020518	343.709	0.0373527	19.2	0.061516	343.709	0.453769	19.2	0.001131	343.709	0.0169738	19.2	0.196274	343.709	0.777962	19.2	0.146298	343.709	0.722543
19.3	0.173507	345.508	0.757032	19.3	0.02096	345.508	0.0373527	19.3	0.062235	345.508	0.453769	19.3	0.000835	345.508	0.0169738	19.3	0.19841	345.508	0.777962	19.3	0.146846	345.508	0.722525
19.4	0.175323	347.307	0.757032	19.4	0.021363	347.307	0.0373527	19.4	0.063321	347.307	0.453769	19.4	0.001096	347.307	0.0169738	19.4	0.199618	347.307	0.777962	19.4	0.147453	347.307	0.722508
19.5	0.177253	349.106	0.757032	19.5	0.019933	349.106	0.0373527	19.5	0.064884	349.106	0.453769	19.5	0.000539	349.106	0.0169738	19.5	0.199204	349.106	0.777962	19.5	0.148628	349.106	0.722491
19.6	0.179287	350.905	0.757032	19.6	0.0186	350.905	0.0373527	19.6	0.065913	350.905	0.453769	19.6	-0.000354	350.905	0.0169738	19.6	0.19848	350.905	0.777962	19.6	0.149976	350.905	0.722474
19.7	0.182136	352.704	0.757032	19.7	0.017309	352.704	0.0373527	19.7	0.067483	352.704	0.453769	19.7	-0.000834	352.704	0.0169738	19.7	0.198756	352.704	0.777962	19.7	0.150538	352.704	0.722456
19.8	0.183998	354.503	0.757032	19.8	0.017916	354.503	0.0373527	19.8	0.069132	354.503	0.453769	19.8	-0.001971	354.503	0.0169738	19.8	0.198053	354.503	0.777962	19.8	0.152235	354.503	0.722439
19.9	0.183768	356.302	0.757032	19.9	0.019377	356.302	0.0373527	19.9	0.070631	356.302	0.453769	19.9	-0.003109	356.302	0.0169738	19.9	0.197429	356.302	0.777962	19.9	0.15505	356.302	0.722422
20	0.182808	358.101	0.757032	20	0.022073	358.101	0.0373527	20	0.070361	358.101	0.453769	20	-0.002198	358.101	0.0169738	20	0.198043	358.101	0.777962	20	0.158123	358.101	0.722404
20.1	0.182421	359.9	0.757032	20.1	0.024077	359.9	0.0373527	20.1	0.070262	359.9	0.453769	20.1	-0.000152	359.9	0.0169738	20.1	0.199128	359.9	0.777962	20.1	0.160626	359.9	0.722387
20.2	0.182114			20.2	0.025433			20.2	0.069556			20.2	0.001996			20.2	0.200474			20.2	0.163743
20.3	0.183185			20.3	0.024978			20.3	0.069072			20.3	0.002788			20.3	0.201768			20.3	0.165211
20.4	0.186216			20.4	0.024273			20.4	0.068893			20.4	0.003587			20.4	0.20356			20.4	0.165315
20.5	0.18971			20.5	0.023137			20.5	0.069727			20.5	0.003521			20.5	0.205815			20.5	0.16444
20.6	0.191893			20.6	0.022104			20.6	0.071314			20.6	0.002623			20.6	0.207562			20.6	0.163216
20.7	0.193541			20.7	0.021797			20.7	0.072161			20.7	0.002168			20.7	0.20707			20.7	0.161465
20.8	0.19374			20.8	0.022335			20.8	0.071424			20.8	0.002376			20.8	0.206061			20.8	0.160734
20.9	0.193341			20.9	0.021869			20.9	0.070323			20.9	0.003351			20.9	0.206057			20.9	0.162128
21	0.191938			21	0.020713			21	0.070572			21	0.003176			21	0.206105			21	0.163817
21.1	0.192021			21.1	0.019515			21.1	0.070229			21.1	0.003248			21.1	0.205742			21.1	0.165438
21.2	0.192113			21.2	0.019394			21.2	0.071076			21.2	0.001825			21.2	0.205619			21.2	0.165655
21.3	0.194004			21.3	0.018646			21.3	0.072596			21.3	0.001053			21.3	0.205821			21.3	0.164833
21.4	0.196213			21.4	0.018182			21.4	0.073513			21.4	0.000557			21.4	0.206095			21.4	0.162992
21.5	0.199646			21.5	0.018293			21.5	0.07174			21.5	0.001891			21.5	0.206583			21.5	0.162778
21.6	0.202261			21.6	0.019168			21.6	0.070384			21.6	0.003856			21.6	0.207679			21.6	0.163768
21.7	0.20439			21.7	0.019179			21.7	0.070393			21.7	0.004747			21.7	0.210866			21.7	0.16535
21.8	0.205994			21.8	0.018878			21.8	0.071913			21.8	0.004835			21.8	0.213751			21.8	0.167394
21.9	0.207246			21.9	0.019659			21.9	0.073876			21.9	0.002462			21.9	0.21609			21.9	0.170271
22	0.207552			22	0.019601			22	0.076642			22	0.000564			22	0.217329			22	0.172597
22.1	0.20617			22.1	0.019353			22.1	0.078851			22.1	-0.002458			22.1	0.218931			22.1	0.172992
22.2	0.204777			22.2	0.018221			22.2	0.078137			22.2	-0.003492			22.2	0.21872			22.2	0.173025
22.3	0.203612			22.3	0.017708			22.3	0.075489			22.3	-0.00336			22.3	0.218621			22.3	0.172362
22.4	0.202554			22.4	0.016845			22.4	0.073189			22.4	-0.000938			22.4	0.21767			22.4	0.170273
22.5	0.203407			22.5	0.016854			22.5	0.072586			22.5	0.0014			22.5	0.216214			22.5	0.168475
22.6	0.205369			22.6	0.016595			22.6	0.07273			22.6	0.003656			22.6	0.214964			22.6	0.167773
22.7	0.20754			22.7	0.016381			22.7	0.073792			22.7	0.005494			22.7	0.214095			22.7	0.168094
22.8	0.207557			22.8	0.017397			22.8	0.076366			22.8	0.005493			22.8	0.214217			22.8	0.168902
22.9	0.208451			22.9	0.018544			22.9	0.078908			22.9	0.005378			22.9	0.214665			22.9	0.170712
23	0.207877			23	0.019429			23	0.080266			23	0.003905			23	0.216228			23	0.173046
23.1	0.207372			23.1	0.019291			23.1	0.081156			23.1	0.002698			23.1	0.217732			23.1	0.175243
23.2	0.206276			23.2	0.020761			23.2	0.082781			23.2	0.00041			23.2	0.220705			23.2	0.176464
23.3	0.206489			23.3	0.021161			23.3	0.082992			23.3	-0.001544			23.3	0.22325			23.3	0.177888
23.4	0.207218			23.4	0.02096			23.4	0.082885			23.4	-0.003532			23.4	0.226742			23.4	0.178576
23.5	0.208226			23.5	0.020188			23.5	0.083154			23.5	-0.004872			23.5	0.229187			23.5	0.17941
23.6	0.210018			23.6	0.019729			23.6	0.084793			23.6	-0.004705			23.6	0.230652			23.6	0.180551
23.7	0.211327			23.7	0.018089			23.7	0.085494			23.7	-0.003615			23.7	0.229704			23.7	0.182452
23.8	0.213421			23.8	0.016704			23.8	0.085077			23.8	-0.002572			23.8	0.228936			23.8	0.184067
23.9	0.214281			23.9	0.016639			23.9	0.084607			23.9	-0.002514			23.9	0.227087			23.9	0.186061
24	0.214753			24	0.01747			24	0.084062			24	-0.002784			24	0.226229			24	0.186492
24.1	0.213874			24.1	0.018669			24.1	0.082989			24.1	-0.002078			24.1	0.226855			24.1	0.186964
24.2	0.214392			24.2	0.019552			24.2	0.08293			24.2	-0.001024			24.2	0.228743			24.2	0.186707
24.3	0.214953			24.3	0.019299			24.3	0.08498			24.3	0.001224			24.3	0.230144			24.3	0.187216
24.4	0.21589			24.4	0.018424			24.4	0.087447			24.4	0.002869			24.4	0.230491			24.4	0.186794
24.5	0.216364			24.5	0.017419			24.5	0.088244			24.5	0.004883			24.5	0.229574			24.5	0.186711
24.6	0.217396			24.6	0.016945			24.6	0.089076			24.6	0.00408			24.6	0.228125			24.6	0.18631
24.7	0.217716			24.7	0.016946			24.7	0.087192			24.7	0.003645			24.7	0.226689			24.7	0.187952
24.8	0.218123			24.8	0.017528			24.8	0.086641			24.8	0.002199			24.8	0.226598			24.8	0.1883
24.9	0.217601			24.9	0.018397			24.9	0.085963			24.9	0.002997			24.9	0.227318			24.9	0.190766
25	0.216932			25	0.020363			25	0.08587			25	0.002439			25	0.229769			25	0.19266
25.1	0.215429			25.1	0.022113			25.1	0.083346			25.1	0.003185			25.1	0.23086			25.1	0.194523
25.2	0.215466			25.2	0.023048			25.2	0.083067			25.2	0.003177			25.2	0.23162			25.2	0.193499
25.3	0.216117			25.3	0.023457			25.3	0.082756			25.3	0.004138			25.3	0.232033			25.3	0.193052
25.4	0.2185			25.4	0.023604			25.4	0.084294			25.4	0.003438			25.4	0.234498			25.4	0.191889
25.5	0.221472			25.5	0.022888			25.5	0.086681			25.5	0.002943			25.5	0.237759			25.5	0.191811
25.6	0.226117			25.6	0.022096			25.6	0.090114			25.6	0.001442			25.6	0.241828			25.6	0.190765
25.7	0.227982			25.7	0.022342			25.7	0.092494			25.7	0.000821			25.7	0.245487			25.7	0.190945
25.8	0.228998			25.8	0.023338			25.8	0.093722			25.8	0.000293			25.8	0.248251			25.8	0.191918
25.9	0.227376			25.9	0.024121			25.9	0.092945			25.9	-0.000562			25.9	0.247979			25.9	0.192571
26	0.225666			26	0.024026			26	0.09258			26	-0.001306			26	0.246252			26	0.193742
26.1	0.224997			26.1	0.022684			26.1	0.093056			26.1	-0.00248			26.1	0.243235			26.1	0.194034
26.2	0.226689			26.2	0.020441			26.2	0.093866			26.2	-0.004005			26.2	0.241422			26.2	0.194119
26.3	0.227777			26.3	0.017769			26.3	0.093711			26.3	-0.005593			26.3	0.240365			26.3	0.192831
26.4	0.229898			26.4	0.014565			26.4	0.093907			26.4	-0.004555			26.4	0.241488			26.4	0.192526
26.5	0.233556			26.5	0.012893			26.5	0.09388			26.5	-0.002107			26.5	0.241332			26.5	0.192149
26.6	0.235783			26.6	0.012059			26.6	0.093387			26.6	0.00096			26.6	0.243344			26.6	0.193856
26.7	0.237205			26.7	0.012999			26.7	0.092317			26.7	0.003297			26.7	0.243621			26.7	0.196379
26.8	0.237566			26.8	0.0147			26.8	0.091597			26.8	0.004181			26.8	0.242546			26.8	0.198766
26.9	0.237389			26.9	0.017344			26.9	0.090866			26.9	0.002734			26.9	0.240482			26.9	0.199532
27	0.235942			27	0.019615			27	0.09031			27	0.000631			27	0.240998			27	0.200334
27.1	0.234668			27.1	0.021657			27.1	0.091004			27.1	-0.000516			27.1	0.241981			27.1	0.202153
27.2	0.234428			27.2	0.023137			27.2	0.093748			27.2	-0.000151			27.2	0.244427			27.2	0.202868
27.3	0.234873			27.3	0.024417			27.3	0.096038			27.3	0.000878			27.3	0.248263			27.3	0.203478
27.4	0.236683			27.4	0.024173			27.4	0.097449			27.4	0.001316			27.4	0.252727			27.4	0.202689
27.5	0.238009			27.5	0.023563			27.5	0.098316			27.5	0.000839			27.5	0.256661			27.5	0.201507
27.6	0.238838			27.6	0.021777			27.6	0.098942			27.6	-0.000169			27.6	0.257287			27.6	0.199771
27.7	0.238649			27.7	0.020089			27.7	0.098132			27.7	-0.00074			27.7	0.255864			27.7	0.200917
27.8	0.238442			27.8	0.018482			27.8	0.09651			27.8	-0.001184			27.8	0.25319			27.8	0.202594
27.9	0.238808			27.9	0.018332			27.9	0.095631			27.9	-0.001442			27.9	0.251467			27.9	0.20554
28	0.238509			28	0.017392			28	0.095266			28	-0.001573			28	0.248486			28	0.2067
28.1	0.239488			28.1	0.017475			28.1	0.095199			28.1	-0.001173			28.1	0.248357			28.1	0.207289
28.2	0.239548			28.2	0.018119			28.2	0.095783			28.2	-0.001158			28.2	0.24935			28.2	0.206527
28.3	0.240447			28.3	0.019307			28.3	0.098462			28.3	-0.000637			28.3	0.251751			28.3	0.205529
28.4	0.239658			28.4	0.020812			28.4	0.100049			28.4	0.000749			28.4	0.252634			28.4	0.204762
28.5	0.239428			28.5	0.022751			28.5	0.101261			28.5	0.003111			28.5	0.254012			28.5	0.204716
28.6	0.238763			28.6	0.024441			28.6	0.10118			28.6	0.003802			28.6	0.255212			28.6	0.206472
28.7	0.239993			28.7	0.024511			28.7	0.101371			28.7	0.004498			28.7	0.257075			28.7	0.208293
28.8	0.243068			28.8	0.023195			28.8	0.100175			28.8	0.003661			28.8	0.258814			28.8	0.211607
28.9	0.24674			28.9	0.021363			28.9	0.099771			28.9	0.004042			28.9	0.259993			28.9	0.214265
29	0.25012			29	0.019984			29	0.100413			29	0.003324			29	0.261073			29	0.217716
29.1	0.251647			29.1	0.020605			29.1	0.100938			29.1	0.003937			29.1	0.260808			29.1	0.218146
29.2	0.251713			29.2	0.02219			29.2	0.099745			29.2	0.002975			29.2	0.260552			29.2	0.218041
29.3	0.247918			29.3	0.023706			29.3	0.099283			29.3	0.002581			29.3	0.259922			29.3	0.216572
29.4	0.244108			29.4	0.024489			29.4	0.099671			29.4	0.000913			29.4	0.260817			29.4	0.216776
29.5	0.243877			29.5	0.023971			29.5	0.099699			29.5	-0.000412			29.5	0.262349			29.5	0.217612
29.6	0.246958			29.6	0.021537			29.6	0.100076			29.6	-0.001328			29.6	0.264948			29.6	0.221043
29.7	0.250205			29.7	0.019128			29.7	0.102426			29.7	-0.000908			29.7	0.267577			29.7	0.223627
29.8	0.25385			29.8	0.017251			29.8	0.102889			29.8	0.000553			29.8	0.269411			29.8	0.22474
29.9	0.257581			29.9	0.017648			29.9	0.102685			29.9	0.001609			29.9	0.269826			29.9	0.224378
30	0.258738			30	0.017826			30	0.101081			30	0.002908			30	0.268384			30	0.224501
30.1	0.257534			30.1	0.018348			30.1	0.101671			30.1	0.003663			30.1	0.268074			30.1	0.222655
30.2	0.256521			30.2	0.017038			30.2	0.100391			30.2	0.004006			30.2	0.267451			30.2	0.221798
30.3	0.256905			30.3	0.016329			30.3	0.100629			30.3	0.003579			30.3	0.267831			30.3	0.222028
30.4	0.258512			30.4	0.015245			30.4	0.100076			30.4	0.003054			30.4	0.267609			30.4	0.222746
30.5	0.260226			30.5	0.015536			30.5	0.101737			30.5	0.00257			30.5	0.268861			30.5	0.221476
30.6	0.262976			30.6	0.017252			30.6	0.102249			30.6	0.002142			30.6	0.269491			30.6	0.221543
30.7	0.264968			30.7	0.020333			30.7	0.103657			30.7	0.002083			30.7	0.270533			30.7	0.222714
30.8	0.265843			30.8	0.022717			30.8	0.105628			30.8	0.002519			30.8	0.272103			30.8	0.225341
30.9	0.265382			30.9	0.023763			30.9	0.108598			30.9	0.003923			30.9	0.274487			30.9	0.227338
31	0.26383			31	0.023805			31	0.110418			31	0.005177			31	0.276164			31	0.228959
31.1	0.263081			31.1	0.022128			31.1	0.111944			31.1	0.006545			31.1	0.277013			31.1	0.228284
31.2	0.262511			31.2	0.019571			31.2	0.112479			31.2	0.007588			31.2	0.277465			31.2	0.225603
31.3	0.263251			31.3	0.017134			31.3	0.112875			31.3	0.007721			31.3	0.276804			31.3	0.222494
31.4	0.262797			31.4	0.016378			31.4	0.112372			31.4	0.007361			31.4	0.275248			31.4	0.220667
31.5	0.263272			31.5	0.01683			31.5	0.111989			31.5	0.006084			31.5	0.274069			31.5	0.221111
31.6	0.262763			31.6	0.019689			31.6	0.111519			31.6	0.003398			31.6	0.273524			31.6	0.223417
31.7	0.262686			31.7	0.023214			31.7	0.112875			31.7	0.000173			31.7	0.27408			31.7	0.227491
31.8	0.262412			31.8	0.026762			31.8	0.11573			31.8	-0.00217			31.8	0.275746			31.8	0.231664
31.9	0.264363			31.9	0.027056			31.9	0.11796			31.9	-0.003259			31.9	0.27883			31.9	0.235105
32	0.266268			32	0.026742			32	0.119569			32	-0.00287			32	0.281155			32	0.236429
32.1	0.268882			32.1	0.025086			32.1	0.118813			32.1	-0.000795			32.1	0.283911			32.1	0.236903
32.2	0.270503			32.2	0.023787			32.2	0.11681			32.2	0.001362			32.2	0.285819			32.2	0.237131
32.3	0.273066			32.3	0.02311			32.3	0.113073			32.3	0.003714			32.3	0.287792			32.3	0.238025
32.4	0.273883			32.4	0.024323			32.4	0.111324			32.4	0.004672			32.4	0.289012			32.4	0.238472
32.5	0.274226			32.5	0.02468			32.5	0.111778			32.5	0.005158			32.5	0.290473			32.5	0.238939
32.6	0.274184			32.6	0.024371			32.6	0.114237			32.6	0.004581			32.6	0.290716			32.6	0.239768
32.7	0.274847			32.7	0.022953			32.7	0.11603			32.7	0.004692			32.7	0.29083			32.7	0.239793
32.8	0.275115			32.8	0.021577			32.8	0.11725			32.8	0.004587			32.8	0.290145			32.8	0.23778
32.9	0.275263			32.9	0.02024			32.9	0.117544			32.9	0.004302			32.9	0.290138			32.9	0.236238
33	0.276726			33	0.0197			33	0.116456			33	0.004196			33	0.290939			33	0.236855
33.1	0.278591			33.1	0.019824			33.1	0.11417			33.1	0.004772			33.1	0.291786			33.1	0.237977
33.2	0.280867			33.2	0.020434			33.2	0.11357			33.2	0.006311			33.2	0.293068			33.2	0.237689
33.3	0.281546			33.3	0.020434			33.3	0.113764			33.3	0.006848			33.3	0.294161			33.3	0.238862
33.4	0.281788			33.4	0.01988			33.4	0.113616			33.4	0.007158			33.4	0.294785			33.4	0.241882
33.5	0.281412			33.5	0.019864			33.5	0.113213			33.5	0.006047			33.5	0.294901			33.5	0.243777
33.6	0.279832			33.6	0.020896			33.6	0.11506			33.6	0.004734			33.6	0.2939			33.6	0.24542
33.7	0.279411			33.7	0.022839			33.7	0.116006			33.7	0.00208			33.7	0.293365			33.7	0.247546
33.8	0.279916			33.8	0.024602			33.8	0.117674			33.8	2.8e-05			33.8	0.293903			33.8	0.248326
33.9	0.281793			33.9	0.025304			33.9	0.119735			33.9	-0.000207			33.9	0.294963			33.9	0.247192
34	0.281863			34	0.025554			34	0.120842			34	0.000696			34	0.294317			34	0.246619
34.1	0.282911			34.1	0.02559			34.1	0.120038			34.1	0.002056			34.1	0.294526			34.1	0.24606
34.2	0.283241			34.2	0.024299			34.2	0.118993			34.2	0.001968			34.2	0.293747			34.2	0.24705
34.3	0.283373			34.3	0.022805			34.3	0.117106			34.3	0.002333			34.3	0.293596			34.3	0.248336
34.4	0.281264			34.4	0.022762			34.4	0.115281			34.4	0.000511			34.4	0.293535			34.4	0.24888
34.5	0.279776			34.5	0.024221			34.5	0.115458			34.5	-3.8e-05			34.5	0.295242			34.5	0.248961
34.6	0.278891			34.6	0.024637			34.6	0.117477			34.6	-0.001164			34.6	0.297834			34.6	0.249275
34.7	0.278875			34.7	0.024596			34.7	0.119406			34.7	0.00021			34.7	0.300707			34.7	0.24924
34.8	0.280606			34.8	0.024131			34.8	0.120093			34.8	0.000904			34.8	0.301811			34.8	0.249188
34.9	0.283785			34.9	0.023567			34.9	0.120596			34.9	0.002242			34.9	0.303563			34.9	0.249015
35	0.286151			35	0.022622			35	0.120057			35	0.001574			35	0.304725			35	0.249553
35.1	0.287242			35.1	0.020408			35.1	0.118956			35.1	0.000928			35.1	0.305274			35.1	0.249191
35.2	0.287222			35.2	0.019194			35.2	0.118925			35.2	5.8e-05			35.2	0.304515			35.2	0.249231
35.3	0.286346			35.3	0.018523			35.3	0.11906			35.3	0.000993			35.3	0.303148			35.3	0.249104
35.4	0.286261			35.4	0.018364			35.4	0.120059			35.4	0.00207			35.4	0.301836			35.4	0.250974
35.5	0.287082			35.5	0.017685			35.5	0.11997			35.5	0.003344			35.5	0.300907			35.5	0.252006
35.6	0.287926			35.6	0.017852			35.6	0.120725			35.6	0.004215			35.6	0.299917			35.6	0.254147
35.7	0.288116			35.7	0.017825			35.7	0.120635			35.7	0.004504			35.7	0.299717			35.7	0.255689
35.8	0.288235			35.8	0.017244			35.8	0.122042			35.8	0.003666			35.8	0.300257			35.8	0.258866
35.9	0.287767			35.9	0.017591			35.9	0.12247			35.9	0.002885			35.9	0.29944			35.9	0.260814
36	0.28994			36	0.017997			36	0.124013			36	0.00328			36	0.301059			36	0.262302
36.1	0.292732			36.1	0.018484			36.1	0.124258			36.1	0.003578			36.1	0.301481			36.1	0.261755
36.2	0.296189			36.2	0.01771			36.2	0.125262			36.2	0.004467			36.2	0.302888			36.2	0.262086
36.3	0.298724			36.3	0.01822			36.3	0.124911			36.3	0.004381			36.3	0.302705			36.3	0.261311
36.4	0.301631			36.4	0.018311			36.4	0.125588			36.4	0.00504			36.4	0.302036			36.4	0.261178
36.5	0.301983			36.5	0.018602			36.5	0.125711			36.5	0.003724			36.5	0.299107			36.5	0.261428
36.6	0.3015			36.6	0.019305			36.6	0.125987			36.6	0.00275			36.6	0.298881			36.6	0.263103
36.7	0.302419			36.7	0.021993			36.7	0.126039			36.7	6e-06			36.7	0.298602			36.7	0.262836
36.8	0.303414			36.8	0.025179			36.8	0.127578			36.8	-0.000558			36.8	0.299422			36.8	0.262236
36.9	0.30401			36.9	0.027115			36.9	0.127434			36.9	-0.001441			36.9	0.301797			36.9	0.261345
37	0.303265			37	0.028309			37	0.127252			37	-0.001341			37	0.305835			37	0.262037
37.1	0.302322			37.1	0.028312			37.1	0.126603			37.1	-0.002123			37.1	0.309177			37.1	0.263037
37.2	0.298681			37.2	0.028364			37.2	0.126935			37.2	-0.002053			37.2	0.310898			37.2	0.264242
37.3	0.296198			37.3	0.027323			37.3	0.127197			37.3	-0.002221			37.3	0.312495			37.3	0.265829
37.4	0.295563			37.4	0.025357			37.4	0.128953			37.4	-0.001777			37.4	0.313966			37.4	0.26693
37.5	0.297631			37.5	0.023056			37.5	0.130081			37.5	-0.000229			37.5	0.313705			37.5	0.26756
37.6	0.299347			37.6	0.021513			37.6	0.130236			37.6	0.002514			37.6	0.311978			37.6	0.268048
37.7	0.302143			37.7	0.020164			37.7	0.128886			37.7	0.005222			37.7	0.310435			37.7	0.268616
37.8	0.303895			37.8	0.019545			37.8	0.127091			37.8	0.006387			37.8	0.309401			37.8	0.267846
37.9	0.303949			37.9	0.019751			37.9	0.124954			37.9	0.006154			37.9	0.308414			37.9	0.266946
38	0.302584			38	0.020492			38	0.124689			38	0.00461			38	0.307386			38	0.265091
38.1	0.304393			38.1	0.021232			38.1	0.125962			38.1	0.002833			38.1	0.307353			38.1	0.26479
38.2	0.30711			38.2	0.022453			38.2	0.127871			38.2	0.000436			38.2	0.308896			38.2	0.265143
38.3	0.309213			38.3	0.023261			38.3	0.128992			38.3	-0.00099			38.3	0.309649			38.3	0.267336
38.4	0.308731			38.4	0.023906			38.4	0.129979			38.4	-0.001733			38.4	0.310985			38.4	0.270117
38.5	0.309771			38.5	0.023745			38.5	0.129539			38.5	-0.001261			38.5	0.311796			38.5	0.272231
38.6	0.310468			38.6	0.02379			38.6	0.129244			38.6	-0.000525			38.6	0.313334			38.6	0.272789
38.7	0.311125			38.7	0.02229			38.7	0.128827			38.7	0.000247			38.7	0.313447			38.7	0.272743
38.8	0.312028			38.8	0.021379			38.8	0.128435			38.8	-3e-06			38.8	0.314927			38.8	0.272047
38.9	0.314564			38.9	0.019366			38.9	0.128621			38.9	-0.000328			38.9	0.314883			38.9	0.27157
[truncated: 3,210 more rows]

## Sheet: Fig. 2F
Values represent the average of triplicate measurements
[truncated: 132 more rows]

[truncated: 20 more sheets: Fig. 2G, Fig. 2H, Fig. 2I, Fig. 4B, Fig. 4C, Fig. 4D, Supp Fig. 1, Supp Fig. 2A, Supp Fig. 2B, Supp Fig. 3A, Supp Fig. 3B, Supp Fig. 3C, Supp Fig. 3D, Supp Fig. 3E_MPE8, Supp Fig. 3E_465, Supp Fig. 3F_D25, Supp Fig. 3F_AM14, Supp Fig. 3G, Supp Fig. 12A, Supp Fig. 12B]
